# Supplementary material for: PCBP2 as an intrinsic aging factor regulates the senescence of hBMSCs through the ROS-FGF2 signaling axis
Source: eLife. 2025 Mar 7;13:RP92419. doi: 10.7554/eLife.92419 (PMC11888601; doi:10.7554/eLife.92419)
Supplement: Figure 4—source data 2. [file elife-92419-fig4-data2.zip]

Archive with 2 entries (1 files):
- FIGURE4C-source data 2/
- FIGURE4C-source data 2/Figure 4C-source data 2.jpg
