# Supplementary material for: PCBP2 as an intrinsic aging factor regulates the senescence of hBMSCs through the ROS-FGF2 signaling axis
Source: eLife. 2025 Mar 7;13:RP92419. doi: 10.7554/eLife.92419 (PMC11888601; doi:10.7554/eLife.92419)
Supplement: Figure 7—source data 1. [file elife-92419-fig7-data1.zip]

Archive with 2 entries (1 files):
- FIGURE7C-source data 1/
- FIGURE7C-source data 1/Figure 7C-source data 1.jpg
