# Supplementary material for: PCBP2 as an intrinsic aging factor regulates the senescence of hBMSCs through the ROS-FGF2 signaling axis
Source: eLife. 2025 Mar 7;13:RP92419. doi: 10.7554/eLife.92419 (PMC11888601; doi:10.7554/eLife.92419)
Supplement: Source data 1. [file elife-92419-data1.zip › Protein identification quantitative summary.xls]

## Sheet: 附件1 蛋白鉴定定量总表
Protein IDs	Majority protein IDs	Fasta headers	Protein ID	Protein names	Gene names	Number of proteins	Peptides	Unique peptides	Sequence coverage [%]	Mol. weight [kDa]	LFQ intensity_C			LFQ intensity_L
											C13	C16	C2	L13	L16	2L-1
tr|A0A023T787|A0A023T787_HUMAN;sp|Q9Y5S9|RBM8A_HUMAN	tr|A0A023T787|A0A023T787_HUMAN;sp|Q9Y5S9|RBM8A_HUMAN	tr|A0A023T787|A0A023T787_HUMAN RNA-binding protein 8A OS=Homo sapiens OX=9606 GN=RBM8 PE=2 SV=1;sp|Q9Y5S9|RBM8A_HUMAN RNA-binding protein 8A OS=Homo sapiens OX=9606 GN=RBM8A PE=1 SV=1	A0A023T787	RNA-binding protein 8A	RBM8	2	3	3	31	19.889	49108000	63280000	105630000	57265000	58224000	104460000
tr|A0A024QYT5|A0A024QYT5_HUMAN;sp|P05121|PAI1_HUMAN;tr|B7ZAB0|B7ZAB0_HUMAN;tr|B7Z4X6|B7Z4X6_HUMAN;tr|B7Z1D9|B7Z1D9_HUMAN;tr|A0A5B9RUH0|A0A5B9RUH0_HUMAN	tr|A0A024QYT5|A0A024QYT5_HUMAN;sp|P05121|PAI1_HUMAN;tr|B7ZAB0|B7ZAB0_HUMAN;tr|B7Z4X6|B7Z4X6_HUMAN	tr|A0A024QYT5|A0A024QYT5_HUMAN Serpin peptidase inhibitor, clade E (Nexin, plasminogen activator inhibitor type 1), member 1, isoform CRA_b OS=Homo sapiens OX=9606 GN=SERPINE1 PE=3 SV=1;sp|P05121|PAI1_HUMAN Plasminogen activator inhibitor 1 OS=Homo sapiens	A0A024QYT5	Serpin peptidase inhibitor, clade E (Nexin, plasminogen activator inhibitor type 1), member 1, isoform CRA_b	SERPINE1	6	12	12	33.6	45.059	157540000	239440000	291360000	312030000	486060000	252290000
tr|A0A024QYW3|A0A024QYW3_HUMAN;sp|Q04941|PLP2_HUMAN	tr|A0A024QYW3|A0A024QYW3_HUMAN;sp|Q04941|PLP2_HUMAN	tr|A0A024QYW3|A0A024QYW3_HUMAN Proteolipid protein 2 (Colonic epithelium-enriched), isoform CRA_a OS=Homo sapiens OX=9606 GN=PLP2 PE=4 SV=1;sp|Q04941|PLP2_HUMAN Proteolipid protein 2 OS=Homo sapiens OX=9606 GN=PLP2 PE=1 SV=1	A0A024QYW3	Proteolipid protein 2 (Colonic epithelium-enriched), isoform CRA_a	PLP2	2	1	1	8.6	16.691	NaN	NaN	NaN	NaN	101770000	NaN
tr|A0A024QYX0|A0A024QYX0_HUMAN;sp|Q15125|EBP_HUMAN;tr|C9J719|C9J719_HUMAN;tr|C9JJ78|C9JJ78_HUMAN;tr|A0A494C0F3|A0A494C0F3_HUMAN	tr|A0A024QYX0|A0A024QYX0_HUMAN;sp|Q15125|EBP_HUMAN;tr|C9J719|C9J719_HUMAN;tr|C9JJ78|C9JJ78_HUMAN;tr|A0A494C0F3|A0A494C0F3_HUMAN	tr|A0A024QYX0|A0A024QYX0_HUMAN Emopamil binding protein OS=Homo sapiens OX=9606 GN=EBP PE=2 SV=1;sp|Q15125|EBP_HUMAN 3-beta-hydroxysteroid-Delta(8),Delta(7)-isomerase OS=Homo sapiens OX=9606 GN=EBP PE=1 SV=3;tr|C9J719|C9J719_HUMAN 3-beta-hydroxysteroid-Del	A0A024QYX0	Emopamil binding protein (Emopamil binding protein (Sterol isomerase), isoform CRA_a)	EBP	5	2	2	9.6	26.352	39037000	NaN	127210000	27061000	52544000	NaN
tr|A0A024QYX3|A0A024QYX3_HUMAN;sp|P98179|RBM3_HUMAN	tr|A0A024QYX3|A0A024QYX3_HUMAN;sp|P98179|RBM3_HUMAN	tr|A0A024QYX3|A0A024QYX3_HUMAN RNA binding motif (RNP1, RRM) protein 3, isoform CRA_c OS=Homo sapiens OX=9606 GN=RBM3 PE=4 SV=1;sp|P98179|RBM3_HUMAN RNA-binding protein 3 OS=Homo sapiens OX=9606 GN=RBM3 PE=1 SV=1	A0A024QYX3	RNA binding motif (RNP1, RRM) protein 3, isoform CRA_c	RBM3	2	3	3	18.5	17.17	106100000	52660000	48283000	NaN	25294000	112920000
tr|A0A024QYZ0|A0A024QYZ0_HUMAN;sp|P60059|SC61G_HUMAN	tr|A0A024QYZ0|A0A024QYZ0_HUMAN;sp|P60059|SC61G_HUMAN	tr|A0A024QYZ0|A0A024QYZ0_HUMAN Sec61 gamma subunit, isoform CRA_a OS=Homo sapiens OX=9606 GN=SEC61G PE=3 SV=1;sp|P60059|SC61G_HUMAN Protein transport protein Sec61 subunit gamma OS=Homo sapiens OX=9606 GN=SEC61G PE=1 SV=1	A0A024QYZ0	Sec61 gamma subunit, isoform CRA_a	SEC61G	2	2	2	36.8	7.7412	273250000	NaN	204850000	431850000	259730000	NaN
tr|A0A024QZ30|A0A024QZ30_HUMAN;sp|P31040|SDHA_HUMAN;tr|D6RFM5|D6RFM5_HUMAN;tr|Q0QF12|Q0QF12_HUMAN;tr|B3KT34|B3KT34_HUMAN;tr|A0A087X1I3|A0A087X1I3_HUMAN;tr|B4DYN5|B4DYN5_HUMAN;tr|A0A494C1T6|A0A494C1T6_HUMAN;tr|B3KYA5|B3KYA5_HUMAN;tr|B7Z668|B7Z668_HUMAN;tr|B4DNB2|B4DNB2_HUMAN;tr|H0Y8X1|H0Y8X1_HUMAN;tr|B7Z9R0|B7Z9R0_HUMAN;tr|B7Z5M3|B7Z5M3_HUMAN;tr|B7Z6J5|B7Z6J5_HUMAN	tr|A0A024QZ30|A0A024QZ30_HUMAN;sp|P31040|SDHA_HUMAN;tr|D6RFM5|D6RFM5_HUMAN;tr|Q0QF12|Q0QF12_HUMAN;tr|B3KT34|B3KT34_HUMAN;tr|A0A087X1I3|A0A087X1I3_HUMAN;tr|B4DYN5|B4DYN5_HUMAN	tr|A0A024QZ30|A0A024QZ30_HUMAN Succinate dehydrogenase [ubiquinone] flavoprotein subunit, mitochondrial OS=Homo sapiens OX=9606 GN=SDHA PE=3 SV=1;sp|P31040|SDHA_HUMAN Succinate dehydrogenase [ubiquinone] flavoprotein subunit, mitochondrial OS=Homo sapiens	A0A024QZ30	Succinate dehydrogenase [ubiquinone] flavoprotein subunit, mitochondrial (EC 1.3.5.1)	SDHA	15	28	28	60.1	72.691	329060000	779420000	541640000	723920000	729610000	622980000
tr|A0A024QZ64|A0A024QZ64_HUMAN;sp|P09972|ALDOC_HUMAN;tr|B7Z3K9|B7Z3K9_HUMAN;tr|B7Z1N6|B7Z1N6_HUMAN;tr|B7Z1Y2|B7Z1Y2_HUMAN;tr|B7Z1Z9|B7Z1Z9_HUMAN;tr|B7Z3K7|B7Z3K7_HUMAN;tr|J3KSV6|J3KSV6_HUMAN;tr|J3QKP5|J3QKP5_HUMAN;tr|A8MVZ9|A8MVZ9_HUMAN;tr|K7EKH5|K7EKH5_HUMAN;tr|C9J8F3|C9J8F3_HUMAN;tr|J3QKK1|J3QKK1_HUMAN;tr|B7Z1H6|B7Z1H6_HUMAN	tr|A0A024QZ64|A0A024QZ64_HUMAN;sp|P09972|ALDOC_HUMAN;tr|B7Z3K9|B7Z3K9_HUMAN;tr|B7Z1N6|B7Z1N6_HUMAN;tr|B7Z1Y2|B7Z1Y2_HUMAN;tr|B7Z1Z9|B7Z1Z9_HUMAN;tr|B7Z3K7|B7Z3K7_HUMAN;tr|J3KSV6|J3KSV6_HUMAN;tr|J3QKP5|J3QKP5_HUMAN;tr|A8MVZ9|A8MVZ9_HUMAN	tr|A0A024QZ64|A0A024QZ64_HUMAN Fructose-bisphosphate aldolase OS=Homo sapiens OX=9606 GN=ALDOC PE=2 SV=1;sp|P09972|ALDOC_HUMAN Fructose-bisphosphate aldolase C OS=Homo sapiens OX=9606 GN=ALDOC PE=1 SV=2;tr|B7Z3K9|B7Z3K9_HUMAN Fructose-bisphosphate aldolase	A0A024QZ64	Fructose-bisphosphate aldolase (EC 4.1.2.13)	ALDOC	14	11	4	29.1	39.455	189420000	NaN	119210000	97053000	88554000	105200000
tr|A0A024QZ68|A0A024QZ68_HUMAN;sp|Q9BZG1|RAB34_HUMAN;tr|Q6NXT3|Q6NXT3_HUMAN;tr|B4DNC0|B4DNC0_HUMAN;tr|C9JBG0|C9JBG0_HUMAN;tr|Q96PJ7|Q96PJ7_HUMAN;tr|E7ES60|E7ES60_HUMAN;tr|C9JY26|C9JY26_HUMAN;tr|K7EIF2|K7EIF2_HUMAN;tr|H7C0Y7|H7C0Y7_HUMAN;tr|V9GY61|V9GY61_HUMAN;tr|K7EJW7|K7EJW7_HUMAN;tr|J3QLC6|J3QLC6_HUMAN	tr|A0A024QZ68|A0A024QZ68_HUMAN;sp|Q9BZG1|RAB34_HUMAN;tr|Q6NXT3|Q6NXT3_HUMAN;tr|B4DNC0|B4DNC0_HUMAN;tr|C9JBG0|C9JBG0_HUMAN;tr|Q96PJ7|Q96PJ7_HUMAN;tr|E7ES60|E7ES60_HUMAN;tr|C9JY26|C9JY26_HUMAN;tr|K7EIF2|K7EIF2_HUMAN;tr|H7C0Y7|H7C0Y7_HUMAN	tr|A0A024QZ68|A0A024QZ68_HUMAN RAB34, member RAS oncogene family, isoform CRA_b OS=Homo sapiens OX=9606 GN=RAB34 PE=4 SV=1;sp|Q9BZG1|RAB34_HUMAN Ras-related protein Rab-34 OS=Homo sapiens OX=9606 GN=RAB34 PE=1 SV=1;tr|Q6NXT3|Q6NXT3_HUMAN RAB34 protein OS=H	A0A024QZ68	RAB34, member RAS oncogene family, isoform CRA_b	RAB34	13	11	11	44.4	29.044	127430000	104830000	124060000	120890000	86889000	106940000
tr|A0A024QZ77|A0A024QZ77_HUMAN;sp|Q96C19|EFHD2_HUMAN;tr|H0Y4Y4|H0Y4Y4_HUMAN;tr|Q53SA2|Q53SA2_HUMAN;tr|Q7Z2R5|Q7Z2R5_HUMAN;tr|B4DEE0|B4DEE0_HUMAN;tr|A0A087X1Z2|A0A087X1Z2_HUMAN;tr|A0A024R493|A0A024R493_HUMAN;sp|Q9BUP0|EFHD1_HUMAN;tr|Q59EU6|Q59EU6_HUMAN;tr|C9JTV4|C9JTV4_HUMAN;tr|Q8WYH2|Q8WYH2_HUMAN	tr|A0A024QZ77|A0A024QZ77_HUMAN;sp|Q96C19|EFHD2_HUMAN;tr|H0Y4Y4|H0Y4Y4_HUMAN	tr|A0A024QZ77|A0A024QZ77_HUMAN EF-hand domain family, member D2, isoform CRA_a OS=Homo sapiens OX=9606 GN=EFHD2 PE=2 SV=1;sp|Q96C19|EFHD2_HUMAN EF-hand domain-containing protein D2 OS=Homo sapiens OX=9606 GN=EFHD2 PE=1 SV=1;tr|H0Y4Y4|H0Y4Y4_HUMAN EF-hand d	A0A024QZ77	Testicular tissue protein Li 62		12	8	8	37.9	26.697	63339000	27400000	43581000	21495000	25254000	32739000
tr|A0A024QZA8|A0A024QZA8_HUMAN;sp|P29317|EPHA2_HUMAN;tr|B4DL04|B4DL04_HUMAN;tr|Q96HF4|Q96HF4_HUMAN	tr|A0A024QZA8|A0A024QZA8_HUMAN;sp|P29317|EPHA2_HUMAN;tr|B4DL04|B4DL04_HUMAN	tr|A0A024QZA8|A0A024QZA8_HUMAN EPH receptor A2, isoform CRA_a OS=Homo sapiens OX=9606 GN=EPHA2 PE=3 SV=1;sp|P29317|EPHA2_HUMAN Ephrin type-A receptor 2 OS=Homo sapiens OX=9606 GN=EPHA2 PE=1 SV=2;tr|B4DL04|B4DL04_HUMAN cDNA FLJ51229, highly similar to Ephri	A0A024QZA8	EPH receptor A2, isoform CRA_a	EPHA2	4	16	14	25.1	108.27	72045000	90360000	61185000	152070000	116960000	43636000
tr|A0A024QZC0|A0A024QZC0_HUMAN;tr|A0A024QZB7|A0A024QZB7_HUMAN;tr|A0A024QZ91|A0A024QZ91_HUMAN;tr|H3BUF6|H3BUF6_HUMAN;sp|Q8WWM7|ATX2L_HUMAN;tr|H3BSK9|H3BSK9_HUMAN;tr|S4R3J6|S4R3J6_HUMAN;tr|H3BUE3|H3BUE3_HUMAN	tr|A0A024QZC0|A0A024QZC0_HUMAN;tr|A0A024QZB7|A0A024QZB7_HUMAN;tr|A0A024QZ91|A0A024QZ91_HUMAN;tr|H3BUF6|H3BUF6_HUMAN;sp|Q8WWM7|ATX2L_HUMAN;tr|H3BSK9|H3BSK9_HUMAN	tr|A0A024QZC0|A0A024QZC0_HUMAN Ataxin 2-like, isoform CRA_e OS=Homo sapiens OX=9606 GN=ATXN2L PE=4 SV=1;tr|A0A024QZB7|A0A024QZB7_HUMAN Ataxin 2-like, isoform CRA_b OS=Homo sapiens OX=9606 GN=ATXN2L PE=4 SV=1;tr|A0A024QZ91|A0A024QZ91_HUMAN Ataxin 2-like, is	A0A024QZC0	Ataxin 2-like, isoform CRA_e	ATXN2L	8	5	4	7.3	90.839	NaN	NaN	NaN	NaN	11381000	19625000
tr|A0A024QZE7|A0A024QZE7_HUMAN;sp|O43294|TGFI1_HUMAN;tr|H3BQC4|H3BQC4_HUMAN;tr|H3BSN4|H3BSN4_HUMAN;tr|H3BS04|H3BS04_HUMAN;tr|H3BN49|H3BN49_HUMAN	tr|A0A024QZE7|A0A024QZE7_HUMAN;sp|O43294|TGFI1_HUMAN;tr|H3BQC4|H3BQC4_HUMAN	tr|A0A024QZE7|A0A024QZE7_HUMAN Transforming growth factor beta 1 induced transcript 1, isoform CRA_a OS=Homo sapiens OX=9606 GN=TGFB1I1 PE=3 SV=1;sp|O43294|TGFI1_HUMAN Transforming growth factor beta-1-induced transcript 1 protein OS=Homo sapiens OX=9606 G	A0A024QZE7	Transforming growth factor beta 1 induced transcript 1, isoform CRA_a	TGFB1I1	6	6	6	24.3	47.941	30111000	16339000	23196000	15913000	22093000	28401000
tr|A0A024QZF1|A0A024QZF1_HUMAN;sp|P37198|NUP62_HUMAN;tr|M0QXN5|M0QXN5_HUMAN	tr|A0A024QZF1|A0A024QZF1_HUMAN;sp|P37198|NUP62_HUMAN;tr|M0QXN5|M0QXN5_HUMAN	tr|A0A024QZF1|A0A024QZF1_HUMAN HCG19665, isoform CRA_a OS=Homo sapiens OX=9606 GN=hCG_19665 PE=4 SV=1;sp|P37198|NUP62_HUMAN Nuclear pore glycoprotein p62 OS=Homo sapiens OX=9606 GN=NUP62 PE=1 SV=3;tr|M0QXN5|M0QXN5_HUMAN Nuclear pore glycoprotein p62 OS=Hom	A0A024QZF1	HCG19665, isoform CRA_a	hCG_19665	3	6	6	16.9	53.254	31950000	NaN	28944000	27477000	28134000	NaN
tr|A0A024QZF2|A0A024QZF2_HUMAN;sp|P10301|RRAS_HUMAN	tr|A0A024QZF2|A0A024QZF2_HUMAN;sp|P10301|RRAS_HUMAN	tr|A0A024QZF2|A0A024QZF2_HUMAN Related RAS viral (R-ras) oncogene homolog, isoform CRA_a OS=Homo sapiens OX=9606 GN=RRAS PE=4 SV=1;sp|P10301|RRAS_HUMAN Ras-related protein R-Ras OS=Homo sapiens OX=9606 GN=RRAS PE=1 SV=1	A0A024QZF2	Related RAS viral (R-ras) oncogene homolog, isoform CRA_a	RRAS	2	9	7	53.2	23.48	137830000	455020000	145560000	212580000	230330000	346870000
tr|A0A024QZF6|A0A024QZF6_HUMAN;sp|Q96B36|AKTS1_HUMAN;tr|M0R2V8|M0R2V8_HUMAN;tr|H9KV91|H9KV91_HUMAN	tr|A0A024QZF6|A0A024QZF6_HUMAN;sp|Q96B36|AKTS1_HUMAN;tr|M0R2V8|M0R2V8_HUMAN;tr|H9KV91|H9KV91_HUMAN	tr|A0A024QZF6|A0A024QZF6_HUMAN AKT1 substrate 1 (Proline-rich), isoform CRA_a OS=Homo sapiens OX=9606 GN=AKT1S1 PE=4 SV=1;sp|Q96B36|AKTS1_HUMAN Proline-rich AKT1 substrate 1 OS=Homo sapiens OX=9606 GN=AKT1S1 PE=1 SV=1;tr|M0R2V8|M0R2V8_HUMAN Proline-rich AK	A0A024QZF6	AKT1 substrate 1 (Proline-rich), isoform CRA_a	AKT1S1	4	2	2	10.2	27.383	8634500	NaN	NaN	NaN	NaN	NaN
tr|A0A024QZJ6|A0A024QZJ6_HUMAN;tr|A0A024QZJ4|A0A024QZJ4_HUMAN;sp|P35749|MYH11_HUMAN;tr|B1PS43|B1PS43_HUMAN;tr|A0A494C024|A0A494C024_HUMAN;tr|Q7Z7R0|Q7Z7R0_HUMAN	tr|A0A024QZJ6|A0A024QZJ6_HUMAN;tr|A0A024QZJ4|A0A024QZJ4_HUMAN;sp|P35749|MYH11_HUMAN;tr|B1PS43|B1PS43_HUMAN	tr|A0A024QZJ6|A0A024QZJ6_HUMAN Myosin, heavy polypeptide 11, smooth muscle, isoform CRA_b OS=Homo sapiens OX=9606 GN=MYH11 PE=3 SV=1;tr|A0A024QZJ4|A0A024QZJ4_HUMAN Epididymis secretory sperm binding protein OS=Homo sapiens OX=9606 GN=MYH11 PE=2 SV=1;sp|P35	A0A024QZJ6	Myosin, heavy polypeptide 11, smooth muscle, isoform CRA_b	MYH11	6	29	2	13.3	223.57	NaN	NaN	NaN	NaN	NaN	11917000
tr|A0A024QZN7|A0A024QZN7_HUMAN;sp|Q9NZ45|CISD1_HUMAN	tr|A0A024QZN7|A0A024QZN7_HUMAN;sp|Q9NZ45|CISD1_HUMAN	tr|A0A024QZN7|A0A024QZN7_HUMAN Chromosome 10 open reading frame 70, isoform CRA_b OS=Homo sapiens OX=9606 GN=C10orf70 PE=4 SV=1;sp|Q9NZ45|CISD1_HUMAN CDGSH iron-sulfur domain-containing protein 1 OS=Homo sapiens OX=9606 GN=CISD1 PE=1 SV=1	A0A024QZN7	Chromosome 10 open reading frame 70, isoform CRA_b	C10orf70	2	3	3	30.6	12.199	16384000	NaN	27596000	28801000	27226000	NaN
tr|A0A024QZP6|A0A024QZP6_HUMAN;sp|Q9P0M6|H2AW_HUMAN;tr|Q9HA11|Q9HA11_HUMAN;tr|Q5SQT3|Q5SQT3_HUMAN	tr|A0A024QZP6|A0A024QZP6_HUMAN;sp|Q9P0M6|H2AW_HUMAN;tr|Q9HA11|Q9HA11_HUMAN;tr|Q5SQT3|Q5SQT3_HUMAN	tr|A0A024QZP6|A0A024QZP6_HUMAN Core histone macro-H2A OS=Homo sapiens OX=9606 GN=H2AFY2 PE=4 SV=1;sp|Q9P0M6|H2AW_HUMAN Core histone macro-H2A.2 OS=Homo sapiens OX=9606 GN=H2AFY2 PE=1 SV=3;tr|Q9HA11|Q9HA11_HUMAN Histone H2A OS=Homo sapiens OX=9606 PE=2 SV=1	A0A024QZP6	Core histone macro-H2A	H2AFY2	4	15	13	49.5	40.058	54496000	159790000	89114000	102280000	144620000	161760000
tr|A0A024QZS3|A0A024QZS3_HUMAN;sp|O14494|PLPP1_HUMAN;tr|A0A024QZU7|A0A024QZU7_HUMAN	tr|A0A024QZS3|A0A024QZS3_HUMAN;sp|O14494|PLPP1_HUMAN;tr|A0A024QZU7|A0A024QZU7_HUMAN	tr|A0A024QZS3|A0A024QZS3_HUMAN Phosphatidic acid phosphatase type 2A, isoform CRA_a OS=Homo sapiens OX=9606 GN=PPAP2A PE=4 SV=1;sp|O14494|PLPP1_HUMAN Phospholipid phosphatase 1 OS=Homo sapiens OX=9606 GN=PLPP1 PE=1 SV=1;tr|A0A024QZU7|A0A024QZU7_HUMAN Phosp	A0A024QZS3	Phosphatidic acid phosphatase type 2A, isoform CRA_a	PPAP2A	3	1	1	7	32.156	NaN	NaN	NaN	5893800	NaN	NaN
tr|A0A024QZU5|A0A024QZU5_HUMAN;tr|Q6IBN4|Q6IBN4_HUMAN	tr|A0A024QZU5|A0A024QZU5_HUMAN;tr|Q6IBN4|Q6IBN4_HUMAN	tr|A0A024QZU5|A0A024QZU5_HUMAN Peroxisomal D3,D2-enoyl-CoA isomerase, isoform CRA_a OS=Homo sapiens OX=9606 GN=PECI PE=4 SV=1;tr|Q6IBN4|Q6IBN4_HUMAN PECI protein OS=Homo sapiens OX=9606 GN=PECI PE=2 SV=1	A0A024QZU5	Peroxisomal D3,D2-enoyl-CoA isomerase, isoform CRA_a	PECI	2	14	1	47	40.211	231300000	144710000	188570000	300980000	217930000	97523000
tr|A0A024QZW7|A0A024QZW7_HUMAN;sp|P49790|NU153_HUMAN	tr|A0A024QZW7|A0A024QZW7_HUMAN;sp|P49790|NU153_HUMAN	tr|A0A024QZW7|A0A024QZW7_HUMAN Nucleoporin 153kDa, isoform CRA_a OS=Homo sapiens OX=9606 GN=NUP153 PE=4 SV=1;sp|P49790|NU153_HUMAN Nuclear pore complex protein Nup153 OS=Homo sapiens OX=9606 GN=NUP153 PE=1 SV=2	A0A024QZW7	Nucleoporin 153kDa, isoform CRA_a	NUP153	2	12	12	11.3	153.97	16832000	45797000	23730000	27399000	39098000	81824000
tr|A0A024QZX3|A0A024QZX3_HUMAN;sp|P35237|SPB6_HUMAN;tr|A0A024QZX5|A0A024QZX5_HUMAN;tr|A0A087X1N8|A0A087X1N8_HUMAN;tr|A0A2R8YD12|A0A2R8YD12_HUMAN;tr|Q8IXH2|Q8IXH2_HUMAN;tr|A0A2R8Y6A7|A0A2R8Y6A7_HUMAN;tr|A0A024QZT8|A0A024QZT8_HUMAN;tr|A0A2R8YDD0|A0A2R8YDD0_HUMAN;tr|A0A2R8Y517|A0A2R8Y517_HUMAN	tr|A0A024QZX3|A0A024QZX3_HUMAN;sp|P35237|SPB6_HUMAN;tr|A0A024QZX5|A0A024QZX5_HUMAN;tr|A0A087X1N8|A0A087X1N8_HUMAN;tr|A0A2R8YD12|A0A2R8YD12_HUMAN;tr|Q8IXH2|Q8IXH2_HUMAN;tr|A0A2R8Y6A7|A0A2R8Y6A7_HUMAN;tr|A0A024QZT8|A0A024QZT8_HUMAN	tr|A0A024QZX3|A0A024QZX3_HUMAN Serpin peptidase inhibitor, clade B (Ovalbumin), member 6, isoform CRA_a OS=Homo sapiens OX=9606 GN=SERPINB6 PE=3 SV=1;sp|P35237|SPB6_HUMAN Serpin B6 OS=Homo sapiens OX=9606 GN=SERPINB6 PE=1 SV=3;tr|A0A024QZX5|A0A024QZX5_HUMA	A0A024QZX3	Serpin peptidase inhibitor, clade B (Ovalbumin), member 6, isoform CRA_a	SERPINB6	10	14	13	47.6	42.621	180800000	136660000	105360000	148900000	107400000	180790000
tr|A0A024QZY0|A0A024QZY0_HUMAN;sp|Q86WA6|BPHL_HUMAN;tr|Q49AI2|Q49AI2_HUMAN;tr|B4DML3|B4DML3_HUMAN	tr|A0A024QZY0|A0A024QZY0_HUMAN;sp|Q86WA6|BPHL_HUMAN	tr|A0A024QZY0|A0A024QZY0_HUMAN Biphenyl hydrolase-like (Serine hydrolase breast epithelial mucin-associated antigen), isoform CRA_d OS=Homo sapiens OX=9606 GN=BPHL PE=4 SV=1;sp|Q86WA6|BPHL_HUMAN Valacyclovir hydrolase OS=Homo sapiens OX=9606 GN=BPHL PE=1 S	A0A024QZY0	Biphenyl hydrolase-like (Serine hydrolase breast epithelial mucin-associated antigen), isoform CRA_d	BPHL	4	3	3	13.5	31.106	NaN	NaN	NaN	15391000	NaN	NaN
tr|A0A024R006|A0A024R006_HUMAN;sp|Q9UBU6|FA8A1_HUMAN	tr|A0A024R006|A0A024R006_HUMAN;sp|Q9UBU6|FA8A1_HUMAN	tr|A0A024R006|A0A024R006_HUMAN Family with sequence similarity 8, member A1, isoform CRA_a OS=Homo sapiens OX=9606 GN=FAM8A1 PE=4 SV=1;sp|Q9UBU6|FA8A1_HUMAN Protein FAM8A1 OS=Homo sapiens OX=9606 GN=FAM8A1 PE=1 SV=1	A0A024R006	Family with sequence similarity 8, member A1, isoform CRA_a	FAM8A1	2	3	3	14.3	44.123	NaN	18103000	NaN	15482000	13108000	15907000
tr|A0A024R012|A0A024R012_HUMAN;sp|Q9NXA8|SIR5_HUMAN	tr|A0A024R012|A0A024R012_HUMAN;sp|Q9NXA8|SIR5_HUMAN	tr|A0A024R012|A0A024R012_HUMAN NAD-dependent protein deacylase sirtuin-5, mitochondrial OS=Homo sapiens OX=9606 GN=SIRT5 PE=3 SV=1;sp|Q9NXA8|SIR5_HUMAN NAD-dependent protein deacylase sirtuin-5, mitochondrial OS=Homo sapiens OX=9606 GN=SIRT5 PE=1 SV=2	A0A024R012	NAD-dependent protein deacylase sirtuin-5, mitochondrial (EC 2.3.1.-) (Regulatory protein SIR2 homolog 5) (SIR2-like protein 5)	SIRT5	2	1	1	5.5	33.881	NaN	NaN	NaN	NaN	10909000	NaN
tr|A0A024R014|A0A024R014_HUMAN;tr|A0A024QZW3|A0A024QZW3_HUMAN;sp|Q96S59|RANB9_HUMAN;tr|O60738|O60738_HUMAN	tr|A0A024R014|A0A024R014_HUMAN;tr|A0A024QZW3|A0A024QZW3_HUMAN;sp|Q96S59|RANB9_HUMAN;tr|O60738|O60738_HUMAN	tr|A0A024R014|A0A024R014_HUMAN RAN binding protein 9, isoform CRA_b OS=Homo sapiens OX=9606 GN=RANBP9 PE=4 SV=1;tr|A0A024QZW3|A0A024QZW3_HUMAN RAN binding protein 9, isoform CRA_a OS=Homo sapiens OX=9606 GN=RANBP9 PE=4 SV=1;sp|Q96S59|RANB9_HUMAN Ran-bindin	A0A024R014	RAN binding protein 9, isoform CRA_b	RANBP9	4	2	2	5.6	59.546	NaN	NaN	NaN	NaN	NaN	8169700
tr|A0A024R040|A0A024R040_HUMAN;sp|P55809|SCOT1_HUMAN;tr|Q6IAV5|Q6IAV5_HUMAN;tr|E9PDW2|E9PDW2_HUMAN;tr|B7Z609|B7Z609_HUMAN;tr|A1E286|A1E286_HUMAN;tr|Q9H7N8|Q9H7N8_HUMAN;tr|B3KS89|B3KS89_HUMAN;sp|Q9BYC2|SCOT2_HUMAN	tr|A0A024R040|A0A024R040_HUMAN;sp|P55809|SCOT1_HUMAN;tr|Q6IAV5|Q6IAV5_HUMAN;tr|E9PDW2|E9PDW2_HUMAN;tr|B7Z609|B7Z609_HUMAN	tr|A0A024R040|A0A024R040_HUMAN Succinyl-CoA:3-ketoacid-coenzyme A transferase OS=Homo sapiens OX=9606 GN=OXCT1 PE=2 SV=1;sp|P55809|SCOT1_HUMAN Succinyl-CoA:3-ketoacid coenzyme A transferase 1, mitochondrial OS=Homo sapiens OX=9606 GN=OXCT1 PE=1 SV=1;tr|Q6I	A0A024R040	Succinyl-CoA:3-ketoacid-coenzyme A transferase (EC 2.8.3.5)	OXCT1	9	19	19	46.9	56.157	431660000	609750000	676070000	1230400000	553200000	388320000
tr|A0A024R046|A0A024R046_HUMAN;sp|O00479|HMGN4_HUMAN	tr|A0A024R046|A0A024R046_HUMAN;sp|O00479|HMGN4_HUMAN	tr|A0A024R046|A0A024R046_HUMAN High mobility group nucleosomal binding domain 4, isoform CRA_a OS=Homo sapiens OX=9606 GN=HMGN4 PE=4 SV=1;sp|O00479|HMGN4_HUMAN High mobility group nucleosome-binding domain-containing protein 4 OS=Homo sapiens OX=9606 GN=HM	A0A024R046	High mobility group nucleosomal binding domain 4, isoform CRA_a	HMGN4	2	2	1	26.7	9.5388	NaN	NaN	NaN	2438700	NaN	NaN
tr|A0A024R061|A0A024R061_HUMAN;sp|P51809|VAMP7_HUMAN;tr|B4DE96|B4DE96_HUMAN;tr|B4DIH9|B4DIH9_HUMAN;tr|B2R6P4|B2R6P4_HUMAN;tr|A0A024R074|A0A024R074_HUMAN;tr|B4DMB4|B4DMB4_HUMAN;tr|E5RH06|E5RH06_HUMAN	tr|A0A024R061|A0A024R061_HUMAN;sp|P51809|VAMP7_HUMAN;tr|B4DE96|B4DE96_HUMAN;tr|B4DIH9|B4DIH9_HUMAN;tr|B2R6P4|B2R6P4_HUMAN;tr|A0A024R074|A0A024R074_HUMAN	tr|A0A024R061|A0A024R061_HUMAN Synaptobrevin-like 1, isoform CRA_e OS=Homo sapiens OX=9606 GN=SYBL1 PE=3 SV=1;sp|P51809|VAMP7_HUMAN Vesicle-associated membrane protein 7 OS=Homo sapiens OX=9606 GN=VAMP7 PE=1 SV=3;tr|B4DE96|B4DE96_HUMAN cDNA FLJ53762, highl	A0A024R061	Synaptobrevin-like 1, isoform CRA_e	SYBL1	8	7	7	35.5	24.935	70888000	61631000	57002000	72184000	54202000	62908000
tr|A0A024R084|A0A024R084_HUMAN;sp|Q9BRK5|CAB45_HUMAN;tr|A0A024R0A9|A0A024R0A9_HUMAN;tr|G3V1E2|G3V1E2_HUMAN;tr|H0Y3T6|H0Y3T6_HUMAN	tr|A0A024R084|A0A024R084_HUMAN;sp|Q9BRK5|CAB45_HUMAN;tr|A0A024R0A9|A0A024R0A9_HUMAN;tr|G3V1E2|G3V1E2_HUMAN;tr|H0Y3T6|H0Y3T6_HUMAN	tr|A0A024R084|A0A024R084_HUMAN Stromal cell derived factor 4, isoform CRA_c OS=Homo sapiens OX=9606 GN=SDF4 PE=4 SV=1;sp|Q9BRK5|CAB45_HUMAN 45 kDa calcium-binding protein OS=Homo sapiens OX=9606 GN=SDF4 PE=1 SV=1;tr|A0A024R0A9|A0A024R0A9_HUMAN Stromal cell	A0A024R084	Stromal cell derived factor 4, isoform CRA_c	SDF4	5	11	11	36.2	41.806	200270000	183810000	206060000	311410000	263260000	179400000
tr|A0A024R094|A0A024R094_HUMAN;tr|D6REB4|D6REB4_HUMAN;sp|Q9H074|PAIP1_HUMAN;tr|D6RD97|D6RD97_HUMAN;tr|D6RJ02|D6RJ02_HUMAN;tr|D6RJF2|D6RJF2_HUMAN	tr|A0A024R094|A0A024R094_HUMAN;tr|D6REB4|D6REB4_HUMAN;sp|Q9H074|PAIP1_HUMAN	tr|A0A024R094|A0A024R094_HUMAN Poly(A) binding protein interacting protein 1, isoform CRA_a OS=Homo sapiens OX=9606 GN=PAIP1 PE=4 SV=1;tr|D6REB4|D6REB4_HUMAN Polyadenylate-binding protein-interacting protein 1 OS=Homo sapiens OX=9606 GN=PAIP1 PE=1 SV=1;sp|	A0A024R094	Poly(A) binding protein interacting protein 1, isoform CRA_a	PAIP1	6	3	3	14.7	35.014	19889000	NaN	9167900	7620400	NaN	NaN
tr|A0A024R095|A0A024R095_HUMAN;tr|A0A024R0G0|A0A024R0G0_HUMAN;sp|Q96S66|CLCC1_HUMAN;tr|Q5T1P5|Q5T1P5_HUMAN;tr|B3KQX4|B3KQX4_HUMAN	tr|A0A024R095|A0A024R095_HUMAN;tr|A0A024R0G0|A0A024R0G0_HUMAN;sp|Q96S66|CLCC1_HUMAN	tr|A0A024R095|A0A024R095_HUMAN Chloride channel CLIC-like 1, isoform CRA_a OS=Homo sapiens OX=9606 GN=CLCC1 PE=4 SV=1;tr|A0A024R0G0|A0A024R0G0_HUMAN Chloride channel CLIC-like 1, isoform CRA_b OS=Homo sapiens OX=9606 GN=CLCC1 PE=4 SV=1;sp|Q96S66|CLCC1_HUMA	A0A024R095	Chloride channel CLIC-like 1, isoform CRA_a	CLCC1	5	11	11	29.1	56.266	37296000	42703000	47336000	61919000	65203000	83642000
tr|A0A024R0E3|A0A024R0E3_HUMAN;sp|Q8TAA9|VANG1_HUMAN	tr|A0A024R0E3|A0A024R0E3_HUMAN;sp|Q8TAA9|VANG1_HUMAN	tr|A0A024R0E3|A0A024R0E3_HUMAN Vang-like protein OS=Homo sapiens OX=9606 GN=VANGL1 PE=3 SV=1;sp|Q8TAA9|VANG1_HUMAN Vang-like protein 1 OS=Homo sapiens OX=9606 GN=VANGL1 PE=1 SV=1	A0A024R0E3	Vang-like protein	VANGL1	2	2	2	5.7	59.974	NaN	NaN	NaN	NaN	9075000	NaN
tr|A0A024R0E5|A0A024R0E5_HUMAN;sp|P52907|CAZA1_HUMAN;tr|A8K0T9|A8K0T9_HUMAN;tr|A0A024RC63|A0A024RC63_HUMAN	tr|A0A024R0E5|A0A024R0E5_HUMAN;sp|P52907|CAZA1_HUMAN;tr|A8K0T9|A8K0T9_HUMAN	tr|A0A024R0E5|A0A024R0E5_HUMAN F-actin-capping protein subunit alpha OS=Homo sapiens OX=9606 GN=CAPZA1 PE=3 SV=1;sp|P52907|CAZA1_HUMAN F-actin-capping protein subunit alpha-1 OS=Homo sapiens OX=9606 GN=CAPZA1 PE=1 SV=3;tr|A8K0T9|A8K0T9_HUMAN F-actin-cappin	A0A024R0E5	Deleted.		4	18	14	79	32.922	788500000	949680000	532010000	464800000	467320000	754280000
tr|A0A024R0H2|A0A024R0H2_HUMAN;sp|O15235|RT12_HUMAN	tr|A0A024R0H2|A0A024R0H2_HUMAN;sp|O15235|RT12_HUMAN	tr|A0A024R0H2|A0A024R0H2_HUMAN Mitochondrial ribosomal protein S12, isoform CRA_a OS=Homo sapiens OX=9606 GN=MRPS12 PE=3 SV=1;sp|O15235|RT12_HUMAN 28S ribosomal protein S12, mitochondrial OS=Homo sapiens OX=9606 GN=MRPS12 PE=1 SV=1	A0A024R0H2	Mitochondrial ribosomal protein S12, isoform CRA_a	MRPS12	2	3	3	20.3	15.173	NaN	NaN	25005000	19118000	18381000	NaN
tr|A0A024R0H6|A0A024R0H6_HUMAN;sp|Q8N7H5|PAF1_HUMAN;tr|B4DGJ5|B4DGJ5_HUMAN	tr|A0A024R0H6|A0A024R0H6_HUMAN;sp|Q8N7H5|PAF1_HUMAN	tr|A0A024R0H6|A0A024R0H6_HUMAN Paf1, RNA polymerase II associated factor, homolog (S. cerevisiae), isoform CRA_a OS=Homo sapiens OX=9606 GN=PAF1 PE=4 SV=1;sp|Q8N7H5|PAF1_HUMAN RNA polymerase II-associated factor 1 homolog OS=Homo sapiens OX=9606 GN=PAF1 PE	A0A024R0H6	Paf1, RNA polymerase II associated factor, homolog (S. cerevisiae), isoform CRA_a	PAF1	3	3	3	7.7	59.975	NaN	NaN	16583000	NaN	10504000	NaN
tr|A0A024R0H7|A0A024R0H7_HUMAN;sp|Q9BQA1|MEP50_HUMAN;tr|B4DJP0|B4DJP0_HUMAN;tr|H0Y711|H0Y711_HUMAN	tr|A0A024R0H7|A0A024R0H7_HUMAN;sp|Q9BQA1|MEP50_HUMAN;tr|B4DJP0|B4DJP0_HUMAN;tr|H0Y711|H0Y711_HUMAN	tr|A0A024R0H7|A0A024R0H7_HUMAN Testis tissue sperm-binding protein Li 44a OS=Homo sapiens OX=9606 GN=WDR77 PE=2 SV=1;sp|Q9BQA1|MEP50_HUMAN Methylosome protein 50 OS=Homo sapiens OX=9606 GN=WDR77 PE=1 SV=1;tr|B4DJP0|B4DJP0_HUMAN cDNA FLJ60601, highly simila	A0A024R0H7	Testis tissue sperm-binding protein Li 44a		4	2	2	8.8	36.724	9947500	NaN	NaN	NaN	NaN	NaN
tr|A0A024R0K8|A0A024R0K8_HUMAN;sp|P61018|RAB4B_HUMAN;tr|A0A024R0J7|A0A024R0J7_HUMAN;tr|M0R0X1|M0R0X1_HUMAN	tr|A0A024R0K8|A0A024R0K8_HUMAN;sp|P61018|RAB4B_HUMAN;tr|A0A024R0J7|A0A024R0J7_HUMAN;tr|M0R0X1|M0R0X1_HUMAN	tr|A0A024R0K8|A0A024R0K8_HUMAN HCG1995540, isoform CRA_c OS=Homo sapiens OX=9606 GN=hCG_1995540 PE=4 SV=1;sp|P61018|RAB4B_HUMAN Ras-related protein Rab-4B OS=Homo sapiens OX=9606 GN=RAB4B PE=1 SV=1;tr|A0A024R0J7|A0A024R0J7_HUMAN HCG1995540, isoform CRA_a O	A0A024R0K8	HCG1995540, isoform CRA_c (HCG2044074, isoform CRA_b)	hCG_1995540	4	5	3	28.2	23.586	10368000	NaN	18359000	18619000	12911000	NaN
tr|A0A024R0L6|A0A024R0L6_HUMAN;sp|Q15102|PA1B3_HUMAN;tr|M0R389|M0R389_HUMAN;tr|M0QXS6|M0QXS6_HUMAN;tr|M0R323|M0R323_HUMAN;tr|M0QZT2|M0QZT2_HUMAN;tr|M0R1K3|M0R1K3_HUMAN	tr|A0A024R0L6|A0A024R0L6_HUMAN;sp|Q15102|PA1B3_HUMAN;tr|M0R389|M0R389_HUMAN	tr|A0A024R0L6|A0A024R0L6_HUMAN Epididymis secretory sperm binding protein OS=Homo sapiens OX=9606 GN=PAFAH1B3 PE=2 SV=1;sp|Q15102|PA1B3_HUMAN Platelet-activating factor acetylhydrolase IB subunit gamma OS=Homo sapiens OX=9606 GN=PAFAH1B3 PE=1 SV=1;tr|M0R38	A0A024R0L6	Epididymis secretory sperm binding protein (Platelet-activating factor acetylhydrolase, isoform Ib, gamma subunit 29kDa, isoform CRA_a)	PAFAH1B3	7	3	3	16.5	25.734	17272000	NaN	8623400	NaN	NaN	NaN
tr|A0A024R0Q4|A0A024R0Q4_HUMAN;sp|Q8IV08|PLD3_HUMAN;tr|B4DEL6|B4DEL6_HUMAN;tr|M0R1F7|M0R1F7_HUMAN;tr|E2QRG1|E2QRG1_HUMAN;tr|M0R2E7|M0R2E7_HUMAN;tr|M0QY94|M0QY94_HUMAN;tr|M0R3G9|M0R3G9_HUMAN;tr|M0QX50|M0QX50_HUMAN;tr|M0R2W7|M0R2W7_HUMAN;tr|M0QX99|M0QX99_HUMAN;tr|A0A0A0MS28|A0A0A0MS28_HUMAN;tr|M0QZK2|M0QZK2_HUMAN	tr|A0A024R0Q4|A0A024R0Q4_HUMAN;sp|Q8IV08|PLD3_HUMAN;tr|B4DEL6|B4DEL6_HUMAN;tr|M0R1F7|M0R1F7_HUMAN	tr|A0A024R0Q4|A0A024R0Q4_HUMAN Phospholipase D family, member 3, isoform CRA_b OS=Homo sapiens OX=9606 GN=PLD3 PE=4 SV=1;sp|Q8IV08|PLD3_HUMAN Phospholipase D3 OS=Homo sapiens OX=9606 GN=PLD3 PE=1 SV=1;tr|B4DEL6|B4DEL6_HUMAN cDNA FLJ59669, highly similar to	A0A024R0Q4	Phospholipase D family, member 3, isoform CRA_b	PLD3	13	11	11	27.1	54.705	235350000	190520000	326080000	290250000	293760000	185960000
tr|A0A024R0R4|A0A024R0R4_HUMAN;sp|Q9UBE0|SAE1_HUMAN;tr|M0QZS6|M0QZS6_HUMAN;tr|M0QX65|M0QX65_HUMAN;tr|A0A590UK93|A0A590UK93_HUMAN;tr|A0A590UKC5|A0A590UKC5_HUMAN;tr|B3KNJ4|B3KNJ4_HUMAN;tr|A0A590UKA0|A0A590UKA0_HUMAN;tr|B4DY66|B4DY66_HUMAN;tr|M0QYM8|M0QYM8_HUMAN;tr|M0R054|M0R054_HUMAN;tr|M0R286|M0R286_HUMAN	tr|A0A024R0R4|A0A024R0R4_HUMAN;sp|Q9UBE0|SAE1_HUMAN;tr|M0QZS6|M0QZS6_HUMAN;tr|M0QX65|M0QX65_HUMAN;tr|A0A590UK93|A0A590UK93_HUMAN;tr|A0A590UKC5|A0A590UKC5_HUMAN;tr|B3KNJ4|B3KNJ4_HUMAN;tr|A0A590UKA0|A0A590UKA0_HUMAN;tr|B4DY66|B4DY66_HUMAN	tr|A0A024R0R4|A0A024R0R4_HUMAN SUMO-1 activating enzyme subunit 1, isoform CRA_b OS=Homo sapiens OX=9606 GN=SAE1 PE=4 SV=1;sp|Q9UBE0|SAE1_HUMAN SUMO-activating enzyme subunit 1 OS=Homo sapiens OX=9606 GN=SAE1 PE=1 SV=1;tr|M0QZS6|M0QZS6_HUMAN SUMO-activatin	A0A024R0R4	SUMO-1 activating enzyme subunit 1, isoform CRA_b	SAE1	12	6	6	28	38.449	43398000	NaN	NaN	38826000	14393000	NaN
tr|A0A024R0R9|A0A024R0R9_HUMAN;sp|P54920|SNAA_HUMAN;tr|M0R0Y2|M0R0Y2_HUMAN;tr|M0R2M1|M0R2M1_HUMAN;tr|M0R213|M0R213_HUMAN;tr|M0R058|M0R058_HUMAN;tr|M0R0I4|M0R0I4_HUMAN;tr|A0A024R0V6|A0A024R0V6_HUMAN;tr|M0R027|M0R027_HUMAN;tr|M0QZM9|M0QZM9_HUMAN;tr|M0QZN5|M0QZN5_HUMAN;tr|M0R031|M0R031_HUMAN;tr|B4DGP9|B4DGP9_HUMAN;sp|Q9H115|SNAB_HUMAN;tr|B4DIV0|B4DIV0_HUMAN;tr|A0A087WZQ7|A0A087WZQ7_HUMAN	tr|A0A024R0R9|A0A024R0R9_HUMAN;sp|P54920|SNAA_HUMAN;tr|M0R0Y2|M0R0Y2_HUMAN;tr|M0R2M1|M0R2M1_HUMAN	tr|A0A024R0R9|A0A024R0R9_HUMAN N-ethylmaleimide-sensitive factor attachment protein, alpha, isoform CRA_c OS=Homo sapiens OX=9606 GN=NAPA PE=4 SV=1;sp|P54920|SNAA_HUMAN Alpha-soluble NSF attachment protein OS=Homo sapiens OX=9606 GN=NAPA PE=1 SV=3;tr|M0R0Y	A0A024R0R9	N-ethylmaleimide-sensitive factor attachment protein, alpha, isoform CRA_c	NAPA	16	16	16	67.5	33.232	313910000	167500000	260340000	249830000	199310000	202020000
tr|A0A024R0S6|A0A024R0S6_HUMAN;sp|Q9NZN4|EHD2_HUMAN;tr|B4DLA1|B4DLA1_HUMAN;tr|Q8NCJ3|Q8NCJ3_HUMAN;tr|B3KUH4|B3KUH4_HUMAN;tr|B7ZAY3|B7ZAY3_HUMAN;tr|B4DU62|B4DU62_HUMAN;tr|B4DE23|B4DE23_HUMAN	tr|A0A024R0S6|A0A024R0S6_HUMAN;sp|Q9NZN4|EHD2_HUMAN;tr|B4DLA1|B4DLA1_HUMAN;tr|Q8NCJ3|Q8NCJ3_HUMAN;tr|B3KUH4|B3KUH4_HUMAN	tr|A0A024R0S6|A0A024R0S6_HUMAN EH-domain containing 2, isoform CRA_a OS=Homo sapiens OX=9606 GN=EHD2 PE=3 SV=1;sp|Q9NZN4|EHD2_HUMAN EH domain-containing protein 2 OS=Homo sapiens OX=9606 GN=EHD2 PE=1 SV=2;tr|B4DLA1|B4DLA1_HUMAN cDNA FLJ53453, highly simila	A0A024R0S6	EH-domain containing 2, isoform CRA_a	EHD2	8	27	24	67.4	61.161	373970000	283930000	272260000	268990000	329510000	263130000
tr|A0A024R0W3|A0A024R0W3_HUMAN;sp|Q96QD8|S38A2_HUMAN;tr|A8K6H9|A8K6H9_HUMAN;tr|F8VUY8|F8VUY8_HUMAN;tr|F8VQW8|F8VQW8_HUMAN;tr|B4DEZ2|B4DEZ2_HUMAN	tr|A0A024R0W3|A0A024R0W3_HUMAN;sp|Q96QD8|S38A2_HUMAN;tr|A8K6H9|A8K6H9_HUMAN;tr|F8VUY8|F8VUY8_HUMAN	tr|A0A024R0W3|A0A024R0W3_HUMAN Solute carrier family 38, member 2, isoform CRA_b OS=Homo sapiens OX=9606 GN=SLC38A2 PE=4 SV=1;sp|Q96QD8|S38A2_HUMAN Sodium-coupled neutral amino acid transporter 2 OS=Homo sapiens OX=9606 GN=SLC38A2 PE=1 SV=2;tr|A8K6H9|A8K6H	A0A024R0W3	Solute carrier family 38, member 2, isoform CRA_b	SLC38A2	6	6	6	17.8	56.025	127850000	52597000	293000000	97120000	146160000	131970000
tr|A0A024R0Y2|A0A024R0Y2_HUMAN;sp|Q13085|ACACA_HUMAN;tr|B4DIG6|B4DIG6_HUMAN;tr|B4DIW1|B4DIW1_HUMAN;tr|B4DWK9|B4DWK9_HUMAN;tr|B4DIR2|B4DIR2_HUMAN;tr|Q7Z5W8|Q7Z5W8_HUMAN;tr|Q59FY4|Q59FY4_HUMAN;tr|B4DK31|B4DK31_HUMAN	tr|A0A024R0Y2|A0A024R0Y2_HUMAN;sp|Q13085|ACACA_HUMAN;tr|B4DIG6|B4DIG6_HUMAN;tr|B4DIW1|B4DIW1_HUMAN;tr|B4DWK9|B4DWK9_HUMAN;tr|B4DIR2|B4DIR2_HUMAN;tr|Q7Z5W8|Q7Z5W8_HUMAN;tr|Q59FY4|Q59FY4_HUMAN	tr|A0A024R0Y2|A0A024R0Y2_HUMAN HCG30204, isoform CRA_a OS=Homo sapiens OX=9606 GN=hCG_30204 PE=4 SV=1;sp|Q13085|ACACA_HUMAN Acetyl-CoA carboxylase 1 OS=Homo sapiens OX=9606 GN=ACACA PE=1 SV=2;tr|B4DIG6|B4DIG6_HUMAN cDNA FLJ52591, highly similar to Acetyl-C	A0A024R0Y2	HCG30204, isoform CRA_a	hCG_30204	9	7	4	4	257.24	13556000	NaN	11175000	NaN	NaN	NaN
tr|A0A024R101|A0A024R101_HUMAN;sp|Q86XZ4|SPAS2_HUMAN	tr|A0A024R101|A0A024R101_HUMAN;sp|Q86XZ4|SPAS2_HUMAN	tr|A0A024R101|A0A024R101_HUMAN Spermatogenesis associated, serine-rich 2, isoform CRA_a OS=Homo sapiens OX=9606 GN=SPATS2 PE=4 SV=1;sp|Q86XZ4|SPAS2_HUMAN Spermatogenesis-associated serine-rich protein 2 OS=Homo sapiens OX=9606 GN=SPATS2 PE=1 SV=1	A0A024R101	Spermatogenesis associated, serine-rich 2, isoform CRA_a	SPATS2	2	3	3	9	59.544	9356500	NaN	NaN	NaN	NaN	NaN
tr|A0A024R151|A0A024R151_HUMAN;sp|Q8WWI5|CTL1_HUMAN	tr|A0A024R151|A0A024R151_HUMAN;sp|Q8WWI5|CTL1_HUMAN	tr|A0A024R151|A0A024R151_HUMAN Solute carrier family 44, member 1, isoform CRA_a OS=Homo sapiens OX=9606 GN=SLC44A1 PE=3 SV=1;sp|Q8WWI5|CTL1_HUMAN Choline transporter-like protein 1 OS=Homo sapiens OX=9606 GN=SLC44A1 PE=1 SV=1	A0A024R151	Solute carrier family 44, member 1, isoform CRA_a	SLC44A1	2	3	3	6.1	73.301	NaN	36810000	30681000	16942000	18973000	34932000
tr|A0A024R152|A0A024R152_HUMAN;tr|C9JA33|C9JA33_HUMAN;sp|Q8IXS6|PALM2_HUMAN;tr|B1ALY0|B1ALY0_HUMAN;tr|C9JZH4|C9JZH4_HUMAN	tr|A0A024R152|A0A024R152_HUMAN	tr|A0A024R152|A0A024R152_HUMAN HCG28765, isoform CRA_b OS=Homo sapiens OX=9606 GN=hCG_28765 PE=4 SV=1	A0A024R152	HCG28765, isoform CRA_b	hCG_28765	5	24	3	28.2	147.23	NaN	16858000	NaN	NaN	NaN	NaN
tr|A0A024R169|A0A024R169_HUMAN;sp|Q9NXF1|TEX10_HUMAN;tr|B4DQR0|B4DQR0_HUMAN;tr|B4E149|B4E149_HUMAN;tr|A0A0A0MSR3|A0A0A0MSR3_HUMAN;tr|B7Z9D5|B7Z9D5_HUMAN	tr|A0A024R169|A0A024R169_HUMAN;sp|Q9NXF1|TEX10_HUMAN;tr|B4DQR0|B4DQR0_HUMAN	tr|A0A024R169|A0A024R169_HUMAN Testis expressed sequence 10, isoform CRA_a OS=Homo sapiens OX=9606 GN=TEX10 PE=4 SV=1;sp|Q9NXF1|TEX10_HUMAN Testis-expressed protein 10 OS=Homo sapiens OX=9606 GN=TEX10 PE=1 SV=2;tr|B4DQR0|B4DQR0_HUMAN cDNA FLJ54377 OS=Homo	A0A024R169	Testis expressed sequence 10, isoform CRA_a	TEX10	6	5	5	8	105.67	13523000	NaN	16979000	26422000	23394000	NaN
tr|A0A024R176|A0A024R176_HUMAN;sp|Q96T83|SL9A7_HUMAN;tr|A0A087WXD1|A0A087WXD1_HUMAN	tr|A0A024R176|A0A024R176_HUMAN;sp|Q96T83|SL9A7_HUMAN;tr|A0A087WXD1|A0A087WXD1_HUMAN	tr|A0A024R176|A0A024R176_HUMAN Sodium/hydrogen exchanger OS=Homo sapiens OX=9606 GN=SLC9A7 PE=3 SV=1;sp|Q96T83|SL9A7_HUMAN Sodium/hydrogen exchanger 7 OS=Homo sapiens OX=9606 GN=SLC9A7 PE=1 SV=1;tr|A0A087WXD1|A0A087WXD1_HUMAN Sodium/hydrogen exchanger OS=H	A0A024R176	Sodium/hydrogen exchanger	SLC9A7	3	1	1	1.5	80.13	NaN	NaN	NaN	4895900	NaN	NaN
tr|A0A024R179|A0A024R179_HUMAN;sp|Q09161|NCBP1_HUMAN	tr|A0A024R179|A0A024R179_HUMAN;sp|Q09161|NCBP1_HUMAN	tr|A0A024R179|A0A024R179_HUMAN Nuclear cap binding protein subunit 1, 80kDa, isoform CRA_a OS=Homo sapiens OX=9606 GN=NCBP1 PE=4 SV=1;sp|Q09161|NCBP1_HUMAN Nuclear cap-binding protein subunit 1 OS=Homo sapiens OX=9606 GN=NCBP1 PE=1 SV=1	A0A024R179	Nuclear cap binding protein subunit 1, 80kDa, isoform CRA_a	NCBP1	2	1	1	1.4	91.838	NaN	NaN	NaN	NaN	4057000	NaN
tr|A0A024R184|A0A024R184_HUMAN;sp|Q9H553|ALG2_HUMAN;tr|A0A0A0MTE0|A0A0A0MTE0_HUMAN;tr|B3KNL8|B3KNL8_HUMAN	tr|A0A024R184|A0A024R184_HUMAN;sp|Q9H553|ALG2_HUMAN;tr|A0A0A0MTE0|A0A0A0MTE0_HUMAN;tr|B3KNL8|B3KNL8_HUMAN	tr|A0A024R184|A0A024R184_HUMAN Asparagine-linked glycosylation 2 homolog (Yeast, alpha-1,3-mannosyltransferase), isoform CRA_a OS=Homo sapiens OX=9606 GN=ALG2 PE=4 SV=1;sp|Q9H553|ALG2_HUMAN Alpha-1,3/1,6-mannosyltransferase ALG2 OS=Homo sapiens OX=9606 GN=	A0A024R184	Asparagine-linked glycosylation 2 homolog (Yeast, alpha-1,3-mannosyltransferase), isoform CRA_a	ALG2	4	8	8	27.6	47.091	32728000	44868000	38822000	60792000	59142000	NaN
tr|A0A024R1A3|A0A024R1A3_HUMAN;sp|P22314|UBA1_HUMAN;tr|B4DDE4|B4DDE4_HUMAN;tr|B4DL67|B4DL67_HUMAN;tr|Q5JRR9|Q5JRR9_HUMAN;tr|Q5JRS0|Q5JRS0_HUMAN;tr|Q5JRR6|Q5JRR6_HUMAN;tr|B3KUJ2|B3KUJ2_HUMAN;tr|Q5JRS2|Q5JRS2_HUMAN;tr|Q5JRS1|Q5JRS1_HUMAN;tr|Q5JRS3|Q5JRS3_HUMAN;tr|Q8WY81|Q8WY81_HUMAN	tr|A0A024R1A3|A0A024R1A3_HUMAN;sp|P22314|UBA1_HUMAN	tr|A0A024R1A3|A0A024R1A3_HUMAN Testicular secretory protein Li 63 OS=Homo sapiens OX=9606 GN=UBE1 PE=2 SV=1;sp|P22314|UBA1_HUMAN Ubiquitin-like modifier-activating enzyme 1 OS=Homo sapiens OX=9606 GN=UBA1 PE=1 SV=3	A0A024R1A3	Testicular secretory protein Li 63 (Ubiquitin-activating enzyme E1 (A1S9T and BN75 temperature sensitivity complementing), isoform CRA_a)	UBE1	12	35	35	41.3	117.85	1382200000	723010000	707570000	717040000	510210000	823380000
tr|A0A024R1A4|A0A024R1A4_HUMAN;sp|P68036|UB2L3_HUMAN;tr|A8K4W8|A8K4W8_HUMAN;sp|A0A1B0GUS4|UB2L5_HUMAN	tr|A0A024R1A4|A0A024R1A4_HUMAN;sp|P68036|UB2L3_HUMAN;tr|A8K4W8|A8K4W8_HUMAN;sp|A0A1B0GUS4|UB2L5_HUMAN	tr|A0A024R1A4|A0A024R1A4_HUMAN Ubiquitin-conjugating enzyme E2L 3, isoform CRA_a OS=Homo sapiens OX=9606 GN=UBE2L3 PE=3 SV=1;sp|P68036|UB2L3_HUMAN Ubiquitin-conjugating enzyme E2 L3 OS=Homo sapiens OX=9606 GN=UBE2L3 PE=1 SV=1;tr|A8K4W8|A8K4W8_HUMAN cDNA FL	A0A024R1A4	Ubiquitin-conjugating enzyme E2L 3, isoform CRA_a	UBE2L3	4	8	4	70.1	17.861	37546000	NaN	10901000	NaN	9365200	22821000
tr|A0A024R1G9|A0A024R1G9_HUMAN;sp|O60704|TPST2_HUMAN;tr|B1AHJ7|B1AHJ7_HUMAN;tr|B1AHJ6|B1AHJ6_HUMAN;tr|B7Z976|B7Z976_HUMAN;tr|B1AHJ5|B1AHJ5_HUMAN	tr|A0A024R1G9|A0A024R1G9_HUMAN;sp|O60704|TPST2_HUMAN;tr|B1AHJ7|B1AHJ7_HUMAN;tr|B1AHJ6|B1AHJ6_HUMAN;tr|B7Z976|B7Z976_HUMAN	tr|A0A024R1G9|A0A024R1G9_HUMAN Protein-tyrosine sulfotransferase OS=Homo sapiens OX=9606 GN=TPST2 PE=3 SV=1;sp|O60704|TPST2_HUMAN Protein-tyrosine sulfotransferase 2 OS=Homo sapiens OX=9606 GN=TPST2 PE=1 SV=1;tr|B1AHJ7|B1AHJ7_HUMAN Protein-tyrosine sulfotr	A0A024R1G9	Protein-tyrosine sulfotransferase (EC 2.8.2.20)	TPST2	6	3	2	9.3	41.911	NaN	NaN	NaN	NaN	8578700	NaN
tr|A0A024R1J3|A0A024R1J3_HUMAN;sp|Q00587|BORG5_HUMAN;tr|B0QYC6|B0QYC6_HUMAN;tr|B0QYC7|B0QYC7_HUMAN;tr|B0QYC8|B0QYC8_HUMAN	tr|A0A024R1J3|A0A024R1J3_HUMAN;sp|Q00587|BORG5_HUMAN	tr|A0A024R1J3|A0A024R1J3_HUMAN CDC42 effector protein (Rho GTPase binding) 1, isoform CRA_a OS=Homo sapiens OX=9606 GN=CDC42EP1 PE=4 SV=1;sp|Q00587|BORG5_HUMAN Cdc42 effector protein 1 OS=Homo sapiens OX=9606 GN=CDC42EP1 PE=1 SV=1	A0A024R1J3	CDC42 effector protein (Rho GTPase binding) 1, isoform CRA_a	CDC42EP1	5	7	7	28.4	39.686	35679000	23128000	18706000	18154000	NaN	11795000
tr|A0A024R1K7|A0A024R1K7_HUMAN;sp|Q04917|1433F_HUMAN;tr|B2R6N6|B2R6N6_HUMAN;tr|A2IDB2|A2IDB2_HUMAN;tr|Q9H4N8|Q9H4N8_HUMAN;tr|F8WEB6|F8WEB6_HUMAN;tr|A2IDB1|A2IDB1_HUMAN	tr|A0A024R1K7|A0A024R1K7_HUMAN;sp|Q04917|1433F_HUMAN;tr|B2R6N6|B2R6N6_HUMAN;tr|A2IDB2|A2IDB2_HUMAN;tr|Q9H4N8|Q9H4N8_HUMAN	tr|A0A024R1K7|A0A024R1K7_HUMAN Tyrosine 3-monooxygenase/tryptophan 5-monooxygenase activation protein, eta polypeptide, isoform CRA_b OS=Homo sapiens OX=9606 GN=YWHAH PE=3 SV=1;sp|Q04917|1433F_HUMAN 14-3-3 protein eta OS=Homo sapiens OX=9606 GN=YWHAH PE=1	A0A024R1K7	Tyrosine 3-monooxygenase/tryptophan 5-monooxygenase activation protein, eta polypeptide, isoform CRA_b	YWHAH	7	17	13	53.7	28.218	425500000	373790000	295680000	193270000	191470000	515950000
tr|A0A024R1K8|A0A024R1K8_HUMAN;sp|Q15459|SF3A1_HUMAN;tr|B4E091|B4E091_HUMAN;tr|H7C1L2|H7C1L2_HUMAN;tr|F8WB66|F8WB66_HUMAN;tr|F8WC79|F8WC79_HUMAN	tr|A0A024R1K8|A0A024R1K8_HUMAN;sp|Q15459|SF3A1_HUMAN;tr|B4E091|B4E091_HUMAN	tr|A0A024R1K8|A0A024R1K8_HUMAN Splicing factor 3a, subunit 1, 120kDa, isoform CRA_a OS=Homo sapiens OX=9606 GN=SF3A1 PE=4 SV=1;sp|Q15459|SF3A1_HUMAN Splicing factor 3A subunit 1 OS=Homo sapiens OX=9606 GN=SF3A1 PE=1 SV=1;tr|B4E091|B4E091_HUMAN cDNA FLJ5543	A0A024R1K8	Splicing factor 3a, subunit 1, 120kDa, isoform CRA_a	SF3A1	6	26	26	42.5	88.885	212140000	290960000	349550000	309860000	370600000	417090000
tr|A0A024R1M8|A0A024R1M8_HUMAN;sp|Q9BQE5|APOL2_HUMAN;tr|J3KQL8|J3KQL8_HUMAN;tr|B4E1T5|B4E1T5_HUMAN;tr|E9PM95|E9PM95_HUMAN;tr|B0QYK8|B0QYK8_HUMAN	tr|A0A024R1M8|A0A024R1M8_HUMAN;sp|Q9BQE5|APOL2_HUMAN;tr|J3KQL8|J3KQL8_HUMAN;tr|B4E1T5|B4E1T5_HUMAN	tr|A0A024R1M8|A0A024R1M8_HUMAN Apolipoprotein L, 2, isoform CRA_a OS=Homo sapiens OX=9606 GN=APOL2 PE=4 SV=1;sp|Q9BQE5|APOL2_HUMAN Apolipoprotein L2 OS=Homo sapiens OX=9606 GN=APOL2 PE=1 SV=1;tr|J3KQL8|J3KQL8_HUMAN Apolipoprotein L2 OS=Homo sapiens OX=9606	A0A024R1M8	Apolipoprotein L, 2, isoform CRA_a	APOL2	6	12	12	31.5	37.078	180770000	215230000	142850000	323880000	180600000	266160000
tr|A0A024R1N1|A0A024R1N1_HUMAN;sp|P35579|MYH9_HUMAN;tr|Q86XU5|Q86XU5_HUMAN;tr|B4E3S1|B4E3S1_HUMAN;tr|Q6ZNL4|Q6ZNL4_HUMAN;tr|Q5BKV1|Q5BKV1_HUMAN;tr|Q99529|Q99529_HUMAN;tr|B1AH99|B1AH99_HUMAN;tr|Q2PS10|Q2PS10_HUMAN;tr|Q9UMJ0|Q9UMJ0_HUMAN;tr|A0A2R8Y4C3|A0A2R8Y4C3_HUMAN;tr|Q68D89|Q68D89_HUMAN;tr|A0A0C4DFM8|A0A0C4DFM8_HUMAN;tr|B4E177|B4E177_HUMAN;tr|A1L2Z2|A1L2Z2_HUMAN;tr|A8CLL2|A8CLL2_HUMAN;tr|Q16085…	tr|A0A024R1N1|A0A024R1N1_HUMAN;sp|P35579|MYH9_HUMAN;tr|Q86XU5|Q86XU5_HUMAN	tr|A0A024R1N1|A0A024R1N1_HUMAN Myosin, heavy polypeptide 9, non-muscle, isoform CRA_a OS=Homo sapiens OX=9606 GN=MYH9 PE=3 SV=1;sp|P35579|MYH9_HUMAN Myosin-9 OS=Homo sapiens OX=9606 GN=MYH9 PE=1 SV=4;tr|Q86XU5|Q86XU5_HUMAN MYH9 protein (Fragment) OS=Homo s	A0A024R1N1	Myosin, heavy polypeptide 9, non-muscle, isoform CRA_a	MYH9	32	223	18	76.6	226.53	31357000000	41770000000	29665000000	20744000000	29576000000	36490000000
tr|A0A024R1N4|A0A024R1N4_HUMAN;sp|P12956|XRCC6_HUMAN;tr|B2RDN9|B2RDN9_HUMAN;tr|B4DE32|B4DE32_HUMAN;tr|B1AHC9|B1AHC9_HUMAN;tr|B4E356|B4E356_HUMAN;tr|Q6IC76|Q6IC76_HUMAN	tr|A0A024R1N4|A0A024R1N4_HUMAN;sp|P12956|XRCC6_HUMAN;tr|B2RDN9|B2RDN9_HUMAN;tr|B4DE32|B4DE32_HUMAN;tr|B1AHC9|B1AHC9_HUMAN;tr|B4E356|B4E356_HUMAN	tr|A0A024R1N4|A0A024R1N4_HUMAN X-ray repair complementing defective repair in Chinese hamster cells 6 (Ku autoantigen, 70kDa), isoform CRA_a OS=Homo sapiens OX=9606 GN=XRCC6 PE=4 SV=1;sp|P12956|XRCC6_HUMAN X-ray repair cross-complementing protein 6 OS=Homo	A0A024R1N4	X-ray repair complementing defective repair in Chinese hamster cells 6 (Ku autoantigen, 70kDa), isoform CRA_a	XRCC6	7	30	30	55	69.842	1171900000	490510000	1121900000	1290900000	936570000	1174200000
tr|A0A024R1P2|A0A024R1P2_HUMAN;sp|P15153|RAC2_HUMAN;tr|B1AH77|B1AH77_HUMAN;tr|B1AH80|B1AH80_HUMAN;tr|B1AH78|B1AH78_HUMAN	tr|A0A024R1P2|A0A024R1P2_HUMAN;sp|P15153|RAC2_HUMAN;tr|B1AH77|B1AH77_HUMAN;tr|B1AH80|B1AH80_HUMAN;tr|B1AH78|B1AH78_HUMAN	tr|A0A024R1P2|A0A024R1P2_HUMAN Ras-related C3 botulinum toxin substrate 2 (Rho family, small GTP binding protein Rac2), isoform CRA_a OS=Homo sapiens OX=9606 GN=RAC2 PE=4 SV=1;sp|P15153|RAC2_HUMAN Ras-related C3 botulinum toxin substrate 2 OS=Homo sapiens	A0A024R1P2	Ras-related C3 botulinum toxin substrate 2 (Rho family, small GTP binding protein Rac2), isoform CRA_a	RAC2	5	7	2	33.3	21.429	NaN	NaN	20246000	NaN	21584000	NaN
tr|A0A024R1P7|A0A024R1P7_HUMAN;sp|Q9UH99|SUN2_HUMAN;tr|B4E2A6|B4E2A6_HUMAN;tr|B4DIU6|B4DIU6_HUMAN;tr|A8K129|A8K129_HUMAN;tr|Q6NT72|Q6NT72_HUMAN;tr|A0A024R1S6|A0A024R1S6_HUMAN;tr|B0QY60|B0QY60_HUMAN;tr|B0QY64|B0QY64_HUMAN;tr|H0Y686|H0Y686_HUMAN;tr|B0QY63|B0QY63_HUMAN;tr|B0QY68|B0QY68_HUMAN;tr|B0QY66|B0QY66_HUMAN;tr|B0QY67|B0QY67_HUMAN	tr|A0A024R1P7|A0A024R1P7_HUMAN;sp|Q9UH99|SUN2_HUMAN;tr|B4E2A6|B4E2A6_HUMAN;tr|B4DIU6|B4DIU6_HUMAN;tr|A8K129|A8K129_HUMAN;tr|Q6NT72|Q6NT72_HUMAN	tr|A0A024R1P7|A0A024R1P7_HUMAN Unc-84 homolog B (C. elegans), isoform CRA_b OS=Homo sapiens OX=9606 GN=UNC84B PE=4 SV=1;sp|Q9UH99|SUN2_HUMAN SUN domain-containing protein 2 OS=Homo sapiens OX=9606 GN=SUN2 PE=1 SV=3;tr|B4E2A6|B4E2A6_HUMAN cDNA FLJ55508, hig	A0A024R1P7	Unc-84 homolog B (C. elegans), isoform CRA_b	UNC84B	14	19	18	34.3	80.31	149390000	130340000	196120000	236070000	202270000	174370000
tr|A0A024R1Q5|A0A024R1Q5_HUMAN;sp|P17050|NAGAB_HUMAN	tr|A0A024R1Q5|A0A024R1Q5_HUMAN;sp|P17050|NAGAB_HUMAN	tr|A0A024R1Q5|A0A024R1Q5_HUMAN Alpha-galactosidase OS=Homo sapiens OX=9606 GN=NAGA PE=3 SV=1;sp|P17050|NAGAB_HUMAN Alpha-N-acetylgalactosaminidase OS=Homo sapiens OX=9606 GN=NAGA PE=1 SV=2	A0A024R1Q5	Alpha-galactosidase (EC 3.2.1.-)	NAGA	2	6	6	18.2	46.564	51350000	38544000	31121000	85124000	50255000	73541000
tr|A0A024R1R0|A0A024R1R0_HUMAN;sp|O43731|ERD23_HUMAN	tr|A0A024R1R0|A0A024R1R0_HUMAN;sp|O43731|ERD23_HUMAN	tr|A0A024R1R0|A0A024R1R0_HUMAN ER lumen protein-retaining receptor OS=Homo sapiens OX=9606 GN=KDELR3 PE=3 SV=1;sp|O43731|ERD23_HUMAN ER lumen protein-retaining receptor 3 OS=Homo sapiens OX=9606 GN=KDELR3 PE=2 SV=1	A0A024R1R0	ER lumen protein-retaining receptor	KDELR3	2	2	2	8.4	25.027	19274000	NaN	17788000	16722000	22360000	NaN
tr|A0A024R1S8|A0A024R1S8_HUMAN;sp|Q14847|LASP1_HUMAN;tr|A8K1D2|A8K1D2_HUMAN;tr|C9J9W2|C9J9W2_HUMAN;tr|B4DIC4|B4DIC4_HUMAN;tr|B4DJI4|B4DJI4_HUMAN;tr|F6S2S5|F6S2S5_HUMAN;tr|Q9NPR7|Q9NPR7_HUMAN;tr|K7ESD6|K7ESD6_HUMAN;tr|J3KSN1|J3KSN1_HUMAN;tr|B7ZB56|B7ZB56_HUMAN;tr|Q59FZ8|Q59FZ8_HUMAN	tr|A0A024R1S8|A0A024R1S8_HUMAN;sp|Q14847|LASP1_HUMAN;tr|A8K1D2|A8K1D2_HUMAN;tr|C9J9W2|C9J9W2_HUMAN;tr|B4DIC4|B4DIC4_HUMAN;tr|B4DJI4|B4DJI4_HUMAN	tr|A0A024R1S8|A0A024R1S8_HUMAN LIM and SH3 protein 1, isoform CRA_b OS=Homo sapiens OX=9606 GN=LASP1 PE=4 SV=1;sp|Q14847|LASP1_HUMAN LIM and SH3 domain protein 1 OS=Homo sapiens OX=9606 GN=LASP1 PE=1 SV=2;tr|A8K1D2|A8K1D2_HUMAN cDNA FLJ76601, highly simila	A0A024R1S8	LIM and SH3 protein 1, isoform CRA_b	LASP1	12	19	19	52.9	29.717	891520000	779620000	773090000	353960000	566980000	1749700000
tr|A0A024R1T5|A0A024R1T5_HUMAN;sp|P09543|CN37_HUMAN;tr|B4DI06|B4DI06_HUMAN;tr|C9K0L8|C9K0L8_HUMAN;tr|K7ERZ0|K7ERZ0_HUMAN;tr|K7ERC4|K7ERC4_HUMAN;tr|B4DFN6|B4DFN6_HUMAN;tr|K7EN66|K7EN66_HUMAN	tr|A0A024R1T5|A0A024R1T5_HUMAN;sp|P09543|CN37_HUMAN	tr|A0A024R1T5|A0A024R1T5_HUMAN 2,3-cyclic-nucleotide 3-phosphodiesterase OS=Homo sapiens OX=9606 GN=CNP PE=3 SV=1;sp|P09543|CN37_HUMAN 2,3-cyclic-nucleotide 3-phosphodiesterase OS=Homo sapiens OX=9606 GN=CNP PE=1 SV=2	A0A024R1T5	2',3'-cyclic-nucleotide 3'-phosphodiesterase (CNP) (CNPase) (EC 3.1.4.37)	CNP	8	19	19	41.9	45.098	121890000	259690000	161370000	111870000	131230000	254760000
tr|A0A024R1T9|A0A024R1T9_HUMAN;sp|P53396|ACLY_HUMAN;tr|Q4LE36|Q4LE36_HUMAN;tr|K7ESG8|K7ESG8_HUMAN;tr|K7EIE7|K7EIE7_HUMAN	tr|A0A024R1T9|A0A024R1T9_HUMAN;sp|P53396|ACLY_HUMAN;tr|Q4LE36|Q4LE36_HUMAN	tr|A0A024R1T9|A0A024R1T9_HUMAN ATP-citrate synthase OS=Homo sapiens OX=9606 GN=ACLY PE=3 SV=1;sp|P53396|ACLY_HUMAN ATP-citrate synthase OS=Homo sapiens OX=9606 GN=ACLY PE=1 SV=3;tr|Q4LE36|Q4LE36_HUMAN ACLY variant protein (Fragment) OS=Homo sapiens OX=9606	A0A024R1T9	ATP-citrate synthase (EC 2.3.3.8) (ATP-citrate (pro-S-)-lyase) (Citrate cleavage enzyme)	ACLY	5	39	1	40.7	120.84	851070000	462080000	515140000	374600000	320650000	618350000
tr|A0A024R1U0|A0A024R1U0_HUMAN;sp|P46060|RAGP1_HUMAN;tr|B4DY16|B4DY16_HUMAN;tr|B4E0U0|B4E0U0_HUMAN;tr|Q9BSK3|Q9BSK3_HUMAN;tr|H0Y4Q3|H0Y4Q3_HUMAN;tr|B0QYT5|B0QYT5_HUMAN;tr|B0QYT4|B0QYT4_HUMAN	tr|A0A024R1U0|A0A024R1U0_HUMAN;sp|P46060|RAGP1_HUMAN;tr|B4DY16|B4DY16_HUMAN;tr|B4E0U0|B4E0U0_HUMAN	tr|A0A024R1U0|A0A024R1U0_HUMAN Ran GTPase activating protein 1, isoform CRA_d OS=Homo sapiens OX=9606 GN=RANGAP1 PE=4 SV=1;sp|P46060|RAGP1_HUMAN Ran GTPase-activating protein 1 OS=Homo sapiens OX=9606 GN=RANGAP1 PE=1 SV=1;tr|B4DY16|B4DY16_HUMAN cDNA FLJ513	A0A024R1U0	Ran GTPase activating protein 1, isoform CRA_d	RANGAP1	8	14	14	30.3	63.541	99609000	89850000	117110000	60002000	57510000	70175000
tr|A0A024R1U2|A0A024R1U2_HUMAN;sp|Q7RTV0|PHF5A_HUMAN	tr|A0A024R1U2|A0A024R1U2_HUMAN;sp|Q7RTV0|PHF5A_HUMAN	tr|A0A024R1U2|A0A024R1U2_HUMAN PHD finger protein 5A, isoform CRA_a OS=Homo sapiens OX=9606 GN=PHF5A PE=4 SV=1;sp|Q7RTV0|PHF5A_HUMAN PHD finger-like domain-containing protein 5A OS=Homo sapiens OX=9606 GN=PHF5A PE=1 SV=1	A0A024R1U2	PHD finger protein 5A, isoform CRA_a	PHF5A	2	5	5	47.3	12.405	35285000	71807000	64355000	63885000	59101000	66326000
tr|A0A024R1U4|A0A024R1U4_HUMAN;sp|P51148|RAB5C_HUMAN;tr|K7ERI8|K7ERI8_HUMAN;tr|K7ERQ8|K7ERQ8_HUMAN;tr|F8VVK3|F8VVK3_HUMAN;tr|K7ENY4|K7ENY4_HUMAN;tr|F8VWU4|F8VWU4_HUMAN;tr|F8VSF8|F8VSF8_HUMAN;tr|K7EIP6|K7EIP6_HUMAN	tr|A0A024R1U4|A0A024R1U4_HUMAN;sp|P51148|RAB5C_HUMAN;tr|K7ERI8|K7ERI8_HUMAN;tr|K7ERQ8|K7ERQ8_HUMAN;tr|F8VVK3|F8VVK3_HUMAN;tr|K7ENY4|K7ENY4_HUMAN	tr|A0A024R1U4|A0A024R1U4_HUMAN RAB5C, member RAS oncogene family, isoform CRA_a OS=Homo sapiens OX=9606 GN=RAB5C PE=4 SV=1;sp|P51148|RAB5C_HUMAN Ras-related protein Rab-5C OS=Homo sapiens OX=9606 GN=RAB5C PE=1 SV=2;tr|K7ERI8|K7ERI8_HUMAN Uncharacterized pr	A0A024R1U4	RAB5C, member RAS oncogene family, isoform CRA_a	RAB5C	9	10	7	55.1	23.482	450510000	482730000	432480000	561280000	510580000	288420000
tr|A0A024R1U8|A0A024R1U8_HUMAN;sp|P22692|IBP4_HUMAN	tr|A0A024R1U8|A0A024R1U8_HUMAN;sp|P22692|IBP4_HUMAN	tr|A0A024R1U8|A0A024R1U8_HUMAN Insulin-like growth factor binding protein 4, isoform CRA_a OS=Homo sapiens OX=9606 GN=IGFBP4 PE=4 SV=1;sp|P22692|IBP4_HUMAN Insulin-like growth factor-binding protein 4 OS=Homo sapiens OX=9606 GN=IGFBP4 PE=1 SV=2	A0A024R1U8	Insulin-like growth factor binding protein 4, isoform CRA_a	IGFBP4	2	7	7	31	27.934	26260000	131310000	86878000	73904000	138860000	133650000
tr|A0A024R1W3|A0A024R1W3_HUMAN;sp|Q96AY3|FKB10_HUMAN;tr|B4DJJ5|B4DJJ5_HUMAN;tr|Q658U4|Q658U4_HUMAN;tr|Q8NAG5|Q8NAG5_HUMAN;tr|Q6ZME7|Q6ZME7_HUMAN;tr|H0Y827|H0Y827_HUMAN;tr|K7ESG6|K7ESG6_HUMAN;tr|K7ELI6|K7ELI6_HUMAN;tr|C9JPC3|C9JPC3_HUMAN;tr|K7EM43|K7EM43_HUMAN	tr|A0A024R1W3|A0A024R1W3_HUMAN;sp|Q96AY3|FKB10_HUMAN;tr|B4DJJ5|B4DJJ5_HUMAN;tr|Q658U4|Q658U4_HUMAN;tr|Q8NAG5|Q8NAG5_HUMAN;tr|Q6ZME7|Q6ZME7_HUMAN;tr|H0Y827|H0Y827_HUMAN	tr|A0A024R1W3|A0A024R1W3_HUMAN Peptidylprolyl isomerase OS=Homo sapiens OX=9606 GN=FKBP10 PE=4 SV=1;sp|Q96AY3|FKB10_HUMAN Peptidyl-prolyl cis-trans isomerase FKBP10 OS=Homo sapiens OX=9606 GN=FKBP10 PE=1 SV=1;tr|B4DJJ5|B4DJJ5_HUMAN Peptidylprolyl isomerase	A0A024R1W3	Peptidylprolyl isomerase (EC 5.2.1.8)	FKBP10	11	26	25	45.5	64.244	1751600000	1691600000	2053900000	1953600000	2182400000	1639300000
tr|A0A024R1X4|A0A024R1X4_HUMAN;sp|Q9Y2R0|COA3_HUMAN;tr|K7EPV0|K7EPV0_HUMAN	tr|A0A024R1X4|A0A024R1X4_HUMAN;sp|Q9Y2R0|COA3_HUMAN;tr|K7EPV0|K7EPV0_HUMAN	tr|A0A024R1X4|A0A024R1X4_HUMAN HCG16955, isoform CRA_b OS=Homo sapiens OX=9606 GN=hCG_16955 PE=4 SV=1;sp|Q9Y2R0|COA3_HUMAN Cytochrome c oxidase assembly factor 3 homolog, mitochondrial OS=Homo sapiens OX=9606 GN=COA3 PE=1 SV=1;tr|K7EPV0|K7EPV0_HUMAN Cytoch	A0A024R1X4	HCG16955, isoform CRA_b	hCG_16955	3	5	5	47.2	11.731	56198000	45280000	99361000	90160000	88272000	60763000
tr|A0A024R1Z6|A0A024R1Z6_HUMAN;sp|Q99536|VAT1_HUMAN;tr|B3KUF8|B3KUF8_HUMAN;tr|K7ERT7|K7ERT7_HUMAN;tr|K7ENX2|K7ENX2_HUMAN;tr|K7EM19|K7EM19_HUMAN;tr|K7ESA3|K7ESA3_HUMAN;tr|K7EJM4|K7EJM4_HUMAN;tr|K7ER81|K7ER81_HUMAN	tr|A0A024R1Z6|A0A024R1Z6_HUMAN;sp|Q99536|VAT1_HUMAN;tr|B3KUF8|B3KUF8_HUMAN;tr|K7ERT7|K7ERT7_HUMAN	tr|A0A024R1Z6|A0A024R1Z6_HUMAN Vesicle amine transport protein 1 homolog (T californica), isoform CRA_a OS=Homo sapiens OX=9606 GN=VAT1 PE=4 SV=1;sp|Q99536|VAT1_HUMAN Synaptic vesicle membrane protein VAT-1 homolog OS=Homo sapiens OX=9606 GN=VAT1 PE=1 SV=2	A0A024R1Z6	Vesicle amine transport protein 1 homolog (T californica), isoform CRA_a	VAT1	9	23	23	62.6	41.92	2552300000	1355900000	1837700000	1107000000	756450000	724170000
tr|A0A024R201|A0A024R201_HUMAN;sp|Q9UNM6|PSD13_HUMAN;tr|Q9Y6E3|Q9Y6E3_HUMAN;tr|B2RBM7|B2RBM7_HUMAN;tr|A0A087WUL9|A0A087WUL9_HUMAN;tr|J3KNQ3|J3KNQ3_HUMAN;tr|Q53GN6|Q53GN6_HUMAN;tr|B4DJ66|B4DJ66_HUMAN;tr|E9PL38|E9PL38_HUMAN;tr|H0YD73|H0YD73_HUMAN;tr|Q9UNM7|Q9UNM7_HUMAN;tr|E9PQG3|E9PQG3_HUMAN;tr|E9PPD2|E9PPD2_HUMAN;tr|Q5HYL3|Q5HYL3_HUMAN;tr|F8W8J6|F8W8J6_HUMAN	tr|A0A024R201|A0A024R201_HUMAN;sp|Q9UNM6|PSD13_HUMAN;tr|Q9Y6E3|Q9Y6E3_HUMAN;tr|B2RBM7|B2RBM7_HUMAN;tr|A0A087WUL9|A0A087WUL9_HUMAN;tr|J3KNQ3|J3KNQ3_HUMAN;tr|Q53GN6|Q53GN6_HUMAN;tr|B4DJ66|B4DJ66_HUMAN;tr|E9PL38|E9PL38_HUMAN;tr|H0YD73|H0YD73_HUMAN	tr|A0A024R201|A0A024R201_HUMAN Proteasome (Prosome, macropain) 26S subunit, non-ATPase, 13, isoform CRA_a OS=Homo sapiens OX=9606 GN=PSMD13 PE=4 SV=1;sp|Q9UNM6|PSD13_HUMAN 26S proteasome non-ATPase regulatory subunit 13 OS=Homo sapiens OX=9606 GN=PSMD13 PE	A0A024R201	Proteasome (Prosome, macropain) 26S subunit, non-ATPase, 13, isoform CRA_a	PSMD13	15	19	19	48.4	42.918	263700000	190370000	167780000	169620000	156520000	184680000
tr|A0A024R210|A0A024R210_HUMAN	tr|A0A024R210|A0A024R210_HUMAN	tr|A0A024R210|A0A024R210_HUMAN Interferon induced transmembrane protein 1 (9-27), isoform CRA_a OS=Homo sapiens OX=9606 GN=IFITM1 PE=4 SV=1	A0A024R210	Interferon induced transmembrane protein 1 (9-27), isoform CRA_a	IFITM1	1	3	1	30.4	13.938	NaN	606680000	407790000	111530000	116120000	783890000
tr|A0A024R222|A0A024R222_HUMAN;sp|Q9Y617|SERC_HUMAN;tr|B4DHQ3|B4DHQ3_HUMAN;tr|A0A024R280|A0A024R280_HUMAN;tr|B4DHX7|B4DHX7_HUMAN;tr|A9LS35|A9LS35_HUMAN	tr|A0A024R222|A0A024R222_HUMAN;sp|Q9Y617|SERC_HUMAN;tr|B4DHQ3|B4DHQ3_HUMAN;tr|A0A024R280|A0A024R280_HUMAN	tr|A0A024R222|A0A024R222_HUMAN Phosphoserine aminotransferase OS=Homo sapiens OX=9606 GN=PSAT1 PE=3 SV=1;sp|Q9Y617|SERC_HUMAN Phosphoserine aminotransferase OS=Homo sapiens OX=9606 GN=PSAT1 PE=1 SV=2;tr|B4DHQ3|B4DHQ3_HUMAN Phosphoserine aminotransferase OS	A0A024R222	Phosphoserine aminotransferase (EC 2.6.1.52)	PSAT1	6	16	16	49.5	40.422	322540000	147220000	84772000	106890000	66112000	250810000
tr|A0A024R228|A0A024R228_HUMAN;sp|P61978|HNRPK_HUMAN;tr|B3KU16|B3KU16_HUMAN;tr|S4R457|S4R457_HUMAN;tr|S4R359|S4R359_HUMAN	tr|A0A024R228|A0A024R228_HUMAN;sp|P61978|HNRPK_HUMAN	tr|A0A024R228|A0A024R228_HUMAN Heterogeneous nuclear ribonucleoprotein K, isoform CRA_d OS=Homo sapiens OX=9606 GN=HNRPK PE=4 SV=1;sp|P61978|HNRPK_HUMAN Heterogeneous nuclear ribonucleoprotein K OS=Homo sapiens OX=9606 GN=HNRNPK PE=1 SV=1	A0A024R228	Heterogeneous nuclear ribonucleoprotein K, isoform CRA_d	HNRPK	5	28	0	63.1	51.218	1556600000	1575800000	1605600000	1536100000	1342500000	1819800000
tr|A0A024R240|A0A024R240_HUMAN;sp|P50148|GNAQ_HUMAN;tr|G9FP35|G9FP35_HUMAN;tr|B1AM21|B1AM21_HUMAN;tr|G3V1P7|G3V1P7_HUMAN;tr|B7Z581|B7Z581_HUMAN;tr|B4DEJ3|B4DEJ3_HUMAN;tr|E9PC54|E9PC54_HUMAN;tr|Q8N652|Q8N652_HUMAN;tr|Q8IY73|Q8IY73_HUMAN;sp|P19086|GNAZ_HUMAN;sp|Q03113|GNA12_HUMAN	tr|A0A024R240|A0A024R240_HUMAN;sp|P50148|GNAQ_HUMAN;tr|G9FP35|G9FP35_HUMAN;tr|B1AM21|B1AM21_HUMAN	tr|A0A024R240|A0A024R240_HUMAN Epididymis secretory sperm binding protein OS=Homo sapiens OX=9606 GN=GNAQ PE=2 SV=1;sp|P50148|GNAQ_HUMAN Guanine nucleotide-binding protein G(q) subunit alpha OS=Homo sapiens OX=9606 GN=GNAQ PE=1 SV=4;tr|G9FP35|G9FP35_HUMAN	A0A024R240	Epididymis secretory sperm binding protein (Guanine nucleotide binding protein (G protein), q polypeptide, isoform CRA_c)	GNAQ	12	11	7	34.8	42.142	43668000	31370000	65165000	107480000	90547000	36983000
tr|A0A024R248|A0A024R248_HUMAN;sp|Q96LW7|CAR19_HUMAN	tr|A0A024R248|A0A024R248_HUMAN;sp|Q96LW7|CAR19_HUMAN	tr|A0A024R248|A0A024R248_HUMAN Chromosome 9 open reading frame 89, isoform CRA_b OS=Homo sapiens OX=9606 GN=C9orf89 PE=4 SV=1;sp|Q96LW7|CAR19_HUMAN Caspase recruitment domain-containing protein 19 OS=Homo sapiens OX=9606 GN=CARD19 PE=1 SV=1	A0A024R248	Chromosome 9 open reading frame 89, isoform CRA_b	C9orf89	2	2	2	13.1	20.625	NaN	NaN	NaN	19801000	19489000	NaN
tr|A0A024R259|A0A024R259_HUMAN;sp|O43310|CTIF_HUMAN	tr|A0A024R259|A0A024R259_HUMAN;sp|O43310|CTIF_HUMAN	tr|A0A024R259|A0A024R259_HUMAN KIAA0427, isoform CRA_a OS=Homo sapiens OX=9606 GN=KIAA0427 PE=4 SV=1;sp|O43310|CTIF_HUMAN CBP80/20-dependent translation initiation factor OS=Homo sapiens OX=9606 GN=CTIF PE=1 SV=1	A0A024R259	KIAA0427, isoform CRA_a	KIAA0427	2	1	1	3	67.586	NaN	NaN	NaN	610560	NaN	NaN
tr|A0A024R277|A0A024R277_HUMAN;sp|O15269|SPTC1_HUMAN;tr|Q6NUL7|Q6NUL7_HUMAN;tr|Q59EQ4|Q59EQ4_HUMAN;tr|B4DR90|B4DR90_HUMAN;tr|A0A2R8Y4S0|A0A2R8Y4S0_HUMAN;tr|A0A2R8Y6A2|A0A2R8Y6A2_HUMAN;tr|A0A2R8Y763|A0A2R8Y763_HUMAN	tr|A0A024R277|A0A024R277_HUMAN;sp|O15269|SPTC1_HUMAN;tr|Q6NUL7|Q6NUL7_HUMAN;tr|Q59EQ4|Q59EQ4_HUMAN	tr|A0A024R277|A0A024R277_HUMAN Serine palmitoyltransferase, long chain base subunit 1, isoform CRA_a OS=Homo sapiens OX=9606 GN=SPTLC1 PE=4 SV=1;sp|O15269|SPTC1_HUMAN Serine palmitoyltransferase 1 OS=Homo sapiens OX=9606 GN=SPTLC1 PE=1 SV=1;tr|Q6NUL7|Q6NUL	A0A024R277	Serine palmitoyltransferase, long chain base subunit 1, isoform CRA_a	SPTLC1	8	17	17	41.2	52.743	157040000	250880000	187900000	124140000	216220000	212840000
tr|A0A024R2A7|A0A024R2A7_HUMAN;sp|P49257|LMAN1_HUMAN;tr|Q53FS4|Q53FS4_HUMAN;tr|B2R774|B2R774_HUMAN;tr|A0PJ85|A0PJ85_HUMAN;tr|B4DVV0|B4DVV0_HUMAN	tr|A0A024R2A7|A0A024R2A7_HUMAN;sp|P49257|LMAN1_HUMAN;tr|Q53FS4|Q53FS4_HUMAN;tr|B2R774|B2R774_HUMAN	tr|A0A024R2A7|A0A024R2A7_HUMAN Lectin, mannose-binding, 1, isoform CRA_b OS=Homo sapiens OX=9606 GN=LMAN1 PE=4 SV=1;sp|P49257|LMAN1_HUMAN Protein ERGIC-53 OS=Homo sapiens OX=9606 GN=LMAN1 PE=1 SV=2;tr|Q53FS4|Q53FS4_HUMAN Lectin, mannose-binding, 1 variant	A0A024R2A7	Lectin, mannose-binding, 1, isoform CRA_b	LMAN1	6	19	19	43.1	57.548	997860000	743200000	812790000	1385400000	1179100000	1114400000
tr|A0A024R2B1|A0A024R2B1_HUMAN;sp|P50452|SPB8_HUMAN;tr|C9JVA8|C9JVA8_HUMAN;tr|H7BXK7|H7BXK7_HUMAN;tr|A0A1B0GU38|A0A1B0GU38_HUMAN;tr|B2R9H3|B2R9H3_HUMAN;tr|C9JTJ8|C9JTJ8_HUMAN	tr|A0A024R2B1|A0A024R2B1_HUMAN;sp|P50452|SPB8_HUMAN;tr|C9JVA8|C9JVA8_HUMAN;tr|H7BXK7|H7BXK7_HUMAN;tr|A0A1B0GU38|A0A1B0GU38_HUMAN;tr|B2R9H3|B2R9H3_HUMAN;tr|C9JTJ8|C9JTJ8_HUMAN	tr|A0A024R2B1|A0A024R2B1_HUMAN Serpin peptidase inhibitor, clade B (Ovalbumin), member 8, isoform CRA_a OS=Homo sapiens OX=9606 GN=SERPINB8 PE=3 SV=1;sp|P50452|SPB8_HUMAN Serpin B8 OS=Homo sapiens OX=9606 GN=SERPINB8 PE=1 SV=2;tr|C9JVA8|C9JVA8_HUMAN Serpin	A0A024R2B1	Serpin peptidase inhibitor, clade B (Ovalbumin), member 8, isoform CRA_a	SERPINB8	7	4	3	12	42.766	9949400	NaN	NaN	NaN	NaN	7305300
tr|A0A024R2F9|A0A024R2F9_HUMAN;sp|Q9BTV4|TMM43_HUMAN;tr|A0A0S2Z5N2|A0A0S2Z5N2_HUMAN;tr|V9GY05|V9GY05_HUMAN	tr|A0A024R2F9|A0A024R2F9_HUMAN;sp|Q9BTV4|TMM43_HUMAN;tr|A0A0S2Z5N2|A0A0S2Z5N2_HUMAN	tr|A0A024R2F9|A0A024R2F9_HUMAN Transmembrane protein 43 isoform 1 OS=Homo sapiens OX=9606 GN=TMEM43 PE=2 SV=1;sp|Q9BTV4|TMM43_HUMAN Transmembrane protein 43 OS=Homo sapiens OX=9606 GN=TMEM43 PE=1 SV=1;tr|A0A0S2Z5N2|A0A0S2Z5N2_HUMAN Transmembrane protein 43	A0A024R2F9	Transmembrane protein 43 isoform 1 (Transmembrane protein 43, isoform CRA_a) (Fragment)	TMEM43	4	17	5	49.8	44.875	352860000	491190000	361940000	538800000	518100000	718120000
tr|A0A024R2G1|A0A024R2G1_HUMAN;sp|Q96HD1|CREL1_HUMAN;tr|F8WBY3|F8WBY3_HUMAN	tr|A0A024R2G1|A0A024R2G1_HUMAN;sp|Q96HD1|CREL1_HUMAN	tr|A0A024R2G1|A0A024R2G1_HUMAN Cysteine-rich with EGF-like domains 1, isoform CRA_b OS=Homo sapiens OX=9606 GN=CRELD1 PE=4 SV=1;sp|Q96HD1|CREL1_HUMAN Protein disulfide isomerase CRELD1 OS=Homo sapiens OX=9606 GN=CRELD1 PE=1 SV=3	A0A024R2G1	Cysteine-rich with EGF-like domains 1, isoform CRA_b	CRELD1	3	11	11	33.8	45.407	40842000	74506000	43051000	62815000	61747000	93294000
tr|A0A024R2G7|A0A024R2G7_HUMAN;sp|P62910|RL32_HUMAN;tr|F8W727|F8W727_HUMAN;tr|D3YTB1|D3YTB1_HUMAN;tr|D3YTI8|D3YTI8_HUMAN;tr|A0A090N8E7|A0A090N8E7_HUMAN	tr|A0A024R2G7|A0A024R2G7_HUMAN;sp|P62910|RL32_HUMAN;tr|F8W727|F8W727_HUMAN;tr|D3YTB1|D3YTB1_HUMAN	tr|A0A024R2G7|A0A024R2G7_HUMAN Ribosomal protein L32, isoform CRA_a OS=Homo sapiens OX=9606 GN=RPL32 PE=4 SV=1;sp|P62910|RL32_HUMAN 60S ribosomal protein L32 OS=Homo sapiens OX=9606 GN=RPL32 PE=1 SV=2;tr|F8W727|F8W727_HUMAN 60S ribosomal protein L32 OS=Hom	A0A024R2G7	Ribosomal protein L32, isoform CRA_a	RPL32	6	12	12	63	15.86	500840000	499970000	401830000	372830000	423200000	305800000
tr|A0A024R2H7|A0A024R2H7_HUMAN;sp|Q96Q11|TRNT1_HUMAN;tr|A0A494C181|A0A494C181_HUMAN;tr|A0A494C1D4|A0A494C1D4_HUMAN;tr|F8W8C3|F8W8C3_HUMAN;tr|A0A494C1P4|A0A494C1P4_HUMAN;tr|C9JRS7|C9JRS7_HUMAN;tr|A0A494BZV5|A0A494BZV5_HUMAN;tr|A0A494C1L4|A0A494C1L4_HUMAN;tr|A0A494C0N8|A0A494C0N8_HUMAN;tr|A0A494C0A0|A0A494C0A0_HUMAN;tr|A0A494C0Y2|A0A494C0Y2_HUMAN	tr|A0A024R2H7|A0A024R2H7_HUMAN;sp|Q96Q11|TRNT1_HUMAN;tr|A0A494C181|A0A494C181_HUMAN;tr|A0A494C1D4|A0A494C1D4_HUMAN;tr|F8W8C3|F8W8C3_HUMAN	tr|A0A024R2H7|A0A024R2H7_HUMAN tRNA nucleotidyl transferase, CCA-adding, 1, isoform CRA_b OS=Homo sapiens OX=9606 GN=TRNT1 PE=3 SV=1;sp|Q96Q11|TRNT1_HUMAN CCA tRNA nucleotidyltransferase 1, mitochondrial OS=Homo sapiens OX=9606 GN=TRNT1 PE=1 SV=2;tr|A0A494	A0A024R2H7	tRNA nucleotidyl transferase, CCA-adding, 1, isoform CRA_b	TRNT1	12	4	4	11.8	50.143	22166000	NaN	27684000	31363000	16698000	NaN
tr|A0A024R2K1|A0A024R2K1_HUMAN;sp|P20339|RAB5A_HUMAN;tr|A0A0A1HAN9|A0A0A1HAN9_HUMAN;tr|F8VVZ0|F8VVZ0_HUMAN;tr|F8WCY6|F8WCY6_HUMAN;tr|F8WD79|F8WD79_HUMAN;tr|F8VPW9|F8VPW9_HUMAN;tr|F8VWZ7|F8VWZ7_HUMAN	tr|A0A024R2K1|A0A024R2K1_HUMAN;sp|P20339|RAB5A_HUMAN;tr|A0A0A1HAN9|A0A0A1HAN9_HUMAN	tr|A0A024R2K1|A0A024R2K1_HUMAN RAB5A, member RAS oncogene family, isoform CRA_a OS=Homo sapiens OX=9606 GN=RAB5A PE=4 SV=1;sp|P20339|RAB5A_HUMAN Ras-related protein Rab-5A OS=Homo sapiens OX=9606 GN=RAB5A PE=1 SV=2;tr|A0A0A1HAN9|A0A0A1HAN9_HUMAN H.sapiens	A0A024R2K1	RAB5A, member RAS oncogene family, isoform CRA_a	RAB5A	8	9	5	51.6	23.658	60241000	87660000	35189000	54618000	72942000	45821000
tr|A0A024R2M6|A0A024R2M6_HUMAN;sp|P09110|THIK_HUMAN;tr|B4DEN6|B4DEN6_HUMAN;tr|Q8NCW8|Q8NCW8_HUMAN;tr|C9JDE9|C9JDE9_HUMAN;tr|H7C131|H7C131_HUMAN;tr|A0A140VJX0|A0A140VJX0_HUMAN;tr|H0Y4D4|H0Y4D4_HUMAN;tr|B4E072|B4E072_HUMAN;tr|O43203|O43203_HUMAN;tr|B4DVF4|B4DVF4_HUMAN;tr|F2Z2Q6|F2Z2Q6_HUMAN;tr|F2Z3P7|F2Z3P7_HUMAN	tr|A0A024R2M6|A0A024R2M6_HUMAN;sp|P09110|THIK_HUMAN;tr|B4DEN6|B4DEN6_HUMAN;tr|Q8NCW8|Q8NCW8_HUMAN;tr|C9JDE9|C9JDE9_HUMAN;tr|H7C131|H7C131_HUMAN;tr|A0A140VJX0|A0A140VJX0_HUMAN;tr|H0Y4D4|H0Y4D4_HUMAN	tr|A0A024R2M6|A0A024R2M6_HUMAN Acetyl-Coenzyme A acyltransferase 1 (Peroxisomal 3-oxoacyl-Coenzyme A thiolase), isoform CRA_a OS=Homo sapiens OX=9606 GN=ACAA1 PE=2 SV=1;sp|P09110|THIK_HUMAN 3-ketoacyl-CoA thiolase, peroxisomal OS=Homo sapiens OX=9606 GN=AC	A0A024R2M6	Acetyl-Coenzyme A acyltransferase 1 (Peroxisomal 3-oxoacyl-Coenzyme A thiolase), isoform CRA_a (Epididymis secretory sperm binding protein)	ACAA1	13	19	19	72.4	44.292	206470000	336570000	183930000	395900000	357080000	225520000
tr|A0A024R2Q4|A0A024R2Q4_HUMAN;sp|P61313|RL15_HUMAN;tr|A0A2R8YEM3|A0A2R8YEM3_HUMAN;tr|E7EQV9|E7EQV9_HUMAN;tr|B4DLP4|B4DLP4_HUMAN;tr|E7ENU7|E7ENU7_HUMAN;tr|E7EX53|E7EX53_HUMAN;tr|A0A2R8Y738|A0A2R8Y738_HUMAN;tr|B4DEN1|B4DEN1_HUMAN;tr|A4D1Q5|A4D1Q5_HUMAN;tr|Q76N55|Q76N55_HUMAN;tr|E7ERA2|E7ERA2_HUMAN;tr|Q96S84|Q96S84_HUMAN	tr|A0A024R2Q4|A0A024R2Q4_HUMAN;sp|P61313|RL15_HUMAN;tr|A0A2R8YEM3|A0A2R8YEM3_HUMAN;tr|E7EQV9|E7EQV9_HUMAN;tr|B4DLP4|B4DLP4_HUMAN;tr|E7ENU7|E7ENU7_HUMAN;tr|E7EX53|E7EX53_HUMAN;tr|A0A2R8Y738|A0A2R8Y738_HUMAN;tr|B4DEN1|B4DEN1_HUMAN	tr|A0A024R2Q4|A0A024R2Q4_HUMAN Ribosomal protein L15 OS=Homo sapiens OX=9606 GN=RPL15 PE=3 SV=1;sp|P61313|RL15_HUMAN 60S ribosomal protein L15 OS=Homo sapiens OX=9606 GN=RPL15 PE=1 SV=2;tr|A0A2R8YEM3|A0A2R8YEM3_HUMAN Ribosomal protein L15 (Fragment) OS=Hom	A0A024R2Q4	Ribosomal protein L15	RPL15	13	13	13	52	24.146	1018900000	295250000	874690000	721020000	730660000	510530000
tr|A0A024R2Q9|A0A024R2Q9_HUMAN;sp|Q9NWU1|OXSM_HUMAN;tr|C9J2G3|C9J2G3_HUMAN;tr|C9JQQ2|C9JQQ2_HUMAN;tr|F8VNS3|F8VNS3_HUMAN;tr|B4E3Q7|B4E3Q7_HUMAN	tr|A0A024R2Q9|A0A024R2Q9_HUMAN;sp|Q9NWU1|OXSM_HUMAN;tr|C9J2G3|C9J2G3_HUMAN;tr|C9JQQ2|C9JQQ2_HUMAN	tr|A0A024R2Q9|A0A024R2Q9_HUMAN 3-oxoacyl-[acyl-carrier-protein] synthase, mitochondrial OS=Homo sapiens OX=9606 GN=OXSM PE=3 SV=1;sp|Q9NWU1|OXSM_HUMAN 3-oxoacyl-[acyl-carrier-protein] synthase, mitochondrial OS=Homo sapiens OX=9606 GN=OXSM PE=1 SV=1;tr|C9J	A0A024R2Q9	Deleted.		6	3	3	13.1	48.842	NaN	NaN	NaN	13975000	NaN	NaN
tr|A0A024R2S0|A0A024R2S0_HUMAN;sp|Q9NW15|ANO10_HUMAN;tr|C9J670|C9J670_HUMAN;tr|C9IYD3|C9IYD3_HUMAN;tr|C9JQC9|C9JQC9_HUMAN;tr|C9JPY2|C9JPY2_HUMAN;tr|C9JH90|C9JH90_HUMAN;tr|C9IZD0|C9IZD0_HUMAN;tr|C9JA49|C9JA49_HUMAN;tr|H7C3N6|H7C3N6_HUMAN;tr|C9JJS5|C9JJS5_HUMAN	tr|A0A024R2S0|A0A024R2S0_HUMAN;sp|Q9NW15|ANO10_HUMAN	tr|A0A024R2S0|A0A024R2S0_HUMAN Anoctamin OS=Homo sapiens OX=9606 GN=TMEM16K PE=3 SV=1;sp|Q9NW15|ANO10_HUMAN Anoctamin-10 OS=Homo sapiens OX=9606 GN=ANO10 PE=1 SV=2	A0A024R2S0	Anoctamin	TMEM16K	11	16	16	21.5	76.328	169130000	111590000	167680000	235840000	210580000	157000000
tr|A0A024R2U9|A0A024R2U9_HUMAN;sp|P13798|ACPH_HUMAN;tr|C9JIF9|C9JIF9_HUMAN;tr|H7C393|H7C393_HUMAN;tr|H7C1U0|H7C1U0_HUMAN;tr|C9JLK2|C9JLK2_HUMAN;tr|F8WEH5|F8WEH5_HUMAN	tr|A0A024R2U9|A0A024R2U9_HUMAN;sp|P13798|ACPH_HUMAN;tr|C9JIF9|C9JIF9_HUMAN;tr|H7C393|H7C393_HUMAN;tr|H7C1U0|H7C1U0_HUMAN	tr|A0A024R2U9|A0A024R2U9_HUMAN N-acylaminoacyl-peptide hydrolase, isoform CRA_b OS=Homo sapiens OX=9606 GN=APEH PE=4 SV=1;sp|P13798|ACPH_HUMAN Acylamino-acid-releasing enzyme OS=Homo sapiens OX=9606 GN=APEH PE=1 SV=4;tr|C9JIF9|C9JIF9_HUMAN Acylamino-acid-r	A0A024R2U9	Deleted.		7	8	8	11.3	81.224	48208000	18210000	25804000	17246000	17829000	28273000
tr|A0A024R2V4|A0A024R2V4_HUMAN;sp|Q96ER9|MITOK_HUMAN	tr|A0A024R2V4|A0A024R2V4_HUMAN;sp|Q96ER9|MITOK_HUMAN	tr|A0A024R2V4|A0A024R2V4_HUMAN Coiled-coil domain containing 51, isoform CRA_a OS=Homo sapiens OX=9606 GN=CCDC51 PE=4 SV=1;sp|Q96ER9|MITOK_HUMAN Mitochondrial potassium channel OS=Homo sapiens OX=9606 GN=CCDC51 PE=1 SV=2	A0A024R2V4	Coiled-coil domain containing 51, isoform CRA_a	CCDC51	2	2	2	15.9	33.657	NaN	NaN	NaN	NaN	1940900	NaN
tr|A0A024R2W4|A0A024R2W4_HUMAN;sp|Q14118|DAG1_HUMAN	tr|A0A024R2W4|A0A024R2W4_HUMAN;sp|Q14118|DAG1_HUMAN	tr|A0A024R2W4|A0A024R2W4_HUMAN Dystroglycan 1 (Dystrophin-associated glycoprotein 1), isoform CRA_a OS=Homo sapiens OX=9606 GN=DAG1 PE=4 SV=1;sp|Q14118|DAG1_HUMAN Dystroglycan OS=Homo sapiens OX=9606 GN=DAG1 PE=1 SV=2	A0A024R2W4	Dystroglycan 1 (Dystrophin-associated glycoprotein 1), isoform CRA_a	DAG1	2	6	6	10.2	97.539	27376000	NaN	57263000	51580000	54563000	40664000
tr|A0A024R2X1|A0A024R2X1_HUMAN;sp|Q9Y5P6|GMPPB_HUMAN;tr|A0A024R329|A0A024R329_HUMAN	tr|A0A024R2X1|A0A024R2X1_HUMAN;sp|Q9Y5P6|GMPPB_HUMAN;tr|A0A024R329|A0A024R329_HUMAN	tr|A0A024R2X1|A0A024R2X1_HUMAN GDP-mannose pyrophosphorylase B, isoform CRA_b OS=Homo sapiens OX=9606 GN=GMPPB PE=4 SV=1;sp|Q9Y5P6|GMPPB_HUMAN Mannose-1-phosphate guanyltransferase beta OS=Homo sapiens OX=9606 GN=GMPPB PE=1 SV=2;tr|A0A024R329|A0A024R329_HU	A0A024R2X1	Deleted.		3	3	3	12.2	39.834	40226000	NaN	NaN	9528700	9188000	NaN
tr|A0A024R2Z6|A0A024R2Z6_HUMAN;sp|Q9BVP2|GNL3_HUMAN;tr|C9JYH9|C9JYH9_HUMAN;tr|C9JZT7|C9JZT7_HUMAN;tr|B4DMU5|B4DMU5_HUMAN	tr|A0A024R2Z6|A0A024R2Z6_HUMAN;sp|Q9BVP2|GNL3_HUMAN	tr|A0A024R2Z6|A0A024R2Z6_HUMAN Guanine nucleotide binding protein-like 3 (Nucleolar), isoform CRA_b OS=Homo sapiens OX=9606 GN=GNL3 PE=4 SV=1;sp|Q9BVP2|GNL3_HUMAN Guanine nucleotide-binding protein-like 3 OS=Homo sapiens OX=9606 GN=GNL3 PE=1 SV=2	A0A024R2Z6	Guanine nucleotide binding protein-like 3 (Nucleolar), isoform CRA_b	GNL3	5	9	9	19.6	60.572	33792000	80145000	62872000	56237000	64971000	80112000
tr|A0A024R306|A0A024R306_HUMAN;sp|Q9Y2S6|TMA7_HUMAN;tr|A0A024R1R8|A0A024R1R8_HUMAN	tr|A0A024R306|A0A024R306_HUMAN;sp|Q9Y2S6|TMA7_HUMAN;tr|A0A024R1R8|A0A024R1R8_HUMAN	tr|A0A024R306|A0A024R306_HUMAN Coiled-coil domain containing 72, isoform CRA_a OS=Homo sapiens OX=9606 GN=CCDC72 PE=4 SV=1;sp|Q9Y2S6|TMA7_HUMAN Translation machinery-associated protein 7 OS=Homo sapiens OX=9606 GN=TMA7 PE=1 SV=1;tr|A0A024R1R8|A0A024R1R8_HU	A0A024R306	Deleted.		3	2	2	29.7	7.0662	38378000	15433000	16064000	19765000	14136000	44548000
tr|A0A024R313|A0A024R313_HUMAN;sp|Q68CQ7|GL8D1_HUMAN;tr|C9J880|C9J880_HUMAN;tr|C9JPK4|C9JPK4_HUMAN;tr|C9JNB0|C9JNB0_HUMAN;tr|C9JY96|C9JY96_HUMAN	tr|A0A024R313|A0A024R313_HUMAN;sp|Q68CQ7|GL8D1_HUMAN;tr|C9J880|C9J880_HUMAN	tr|A0A024R313|A0A024R313_HUMAN Glycosyltransferase 8 domain containing 1, isoform CRA_a OS=Homo sapiens OX=9606 GN=GLT8D1 PE=4 SV=1;sp|Q68CQ7|GL8D1_HUMAN Glycosyltransferase 8 domain-containing protein 1 OS=Homo sapiens OX=9606 GN=GLT8D1 PE=1 SV=2;tr|C9J88	A0A024R313	Glycosyltransferase 8 domain containing 1, isoform CRA_a	GLT8D1	6	7	7	24.5	41.935	92599000	210310000	49936000	67233000	76332000	56113000
tr|A0A024R316|A0A024R316_HUMAN;tr|A0A384N611|A0A384N611_HUMAN;sp|P41221|WNT5A_HUMAN;tr|Q6DK41|Q6DK41_HUMAN;tr|B3KQX9|B3KQX9_HUMAN;tr|C9J8I8|C9J8I8_HUMAN;tr|B7Z1Y5|B7Z1Y5_HUMAN	tr|A0A024R316|A0A024R316_HUMAN;tr|A0A384N611|A0A384N611_HUMAN;sp|P41221|WNT5A_HUMAN;tr|Q6DK41|Q6DK41_HUMAN;tr|B3KQX9|B3KQX9_HUMAN;tr|C9J8I8|C9J8I8_HUMAN	tr|A0A024R316|A0A024R316_HUMAN Protein Wnt OS=Homo sapiens OX=9606 GN=WNT5A PE=3 SV=1;tr|A0A384N611|A0A384N611_HUMAN Protein Wnt OS=Homo sapiens OX=9606 PE=2 SV=1;sp|P41221|WNT5A_HUMAN Protein Wnt-5a OS=Homo sapiens OX=9606 GN=WNT5A PE=1 SV=2;tr|Q6DK41|Q6D	A0A024R316	Protein Wnt	WNT5A	7	6	4	19.2	40.886	87805000	169460000	85701000	103850000	127750000	95973000
tr|A0A024R319|A0A024R319_HUMAN;sp|P55268|LAMB2_HUMAN;tr|Q15483|Q15483_HUMAN;tr|F5H520|F5H520_HUMAN;tr|Q8N9Q8|Q8N9Q8_HUMAN	tr|A0A024R319|A0A024R319_HUMAN;sp|P55268|LAMB2_HUMAN	tr|A0A024R319|A0A024R319_HUMAN Laminin, beta 2 (Laminin S), isoform CRA_a OS=Homo sapiens OX=9606 GN=LAMB2 PE=4 SV=1;sp|P55268|LAMB2_HUMAN Laminin subunit beta-2 OS=Homo sapiens OX=9606 GN=LAMB2 PE=1 SV=2	A0A024R319	Deleted.		5	29	29	21.9	195.98	81173000	144260000	132060000	94795000	108080000	154460000
tr|A0A024R324|A0A024R324_HUMAN;sp|P61586|RHOA_HUMAN;tr|B4DKN9|B4DKN9_HUMAN;tr|Q9BVT0|Q9BVT0_HUMAN;tr|C9JNR4|C9JNR4_HUMAN;tr|C9JX21|C9JX21_HUMAN;tr|A0A0B6XK12|A0A0B6XK12_HUMAN;tr|C9JRM1|C9JRM1_HUMAN	tr|A0A024R324|A0A024R324_HUMAN;sp|P61586|RHOA_HUMAN;tr|B4DKN9|B4DKN9_HUMAN;tr|Q9BVT0|Q9BVT0_HUMAN;tr|C9JNR4|C9JNR4_HUMAN;tr|C9JX21|C9JX21_HUMAN	tr|A0A024R324|A0A024R324_HUMAN Epididymis secretory sperm binding protein OS=Homo sapiens OX=9606 GN=RHOA PE=2 SV=1;sp|P61586|RHOA_HUMAN Transforming protein RhoA OS=Homo sapiens OX=9606 GN=RHOA PE=1 SV=1;tr|B4DKN9|B4DKN9_HUMAN cDNA FLJ57740, highly simila	A0A024R324	Epididymis secretory sperm binding protein (Ras homolog gene family, member A, isoform CRA_a)	RHOA	8	11	5	53.9	21.768	468750000	271700000	324600000	249960000	341670000	377660000
tr|A0A024R325|A0A024R325_HUMAN;sp|Q96I99|SUCB2_HUMAN;tr|Q3ZCW5|Q3ZCW5_HUMAN;tr|E9PDQ8|E9PDQ8_HUMAN;tr|B7Z2D5|B7Z2D5_HUMAN;tr|Q9Y436|Q9Y436_HUMAN;tr|H0Y852|H0Y852_HUMAN	tr|A0A024R325|A0A024R325_HUMAN;sp|Q96I99|SUCB2_HUMAN;tr|Q3ZCW5|Q3ZCW5_HUMAN;tr|E9PDQ8|E9PDQ8_HUMAN;tr|B7Z2D5|B7Z2D5_HUMAN	tr|A0A024R325|A0A024R325_HUMAN Succinate--CoA ligase [GDP-forming] subunit beta, mitochondrial OS=Homo sapiens OX=9606 GN=SUCLG2 PE=3 SV=1;sp|Q96I99|SUCB2_HUMAN Succinate--CoA ligase [GDP-forming] subunit beta, mitochondrial OS=Homo sapiens OX=9606 GN=SUCL	A0A024R325	Deleted.		7	24	24	61.6	46.51	403330000	539790000	499950000	766240000	582980000	372550000
tr|A0A024R326|A0A024R326_HUMAN;sp|P47914|RL29_HUMAN;tr|Q6IPI1|Q6IPI1_HUMAN;tr|A0A3B3ITT5|A0A3B3ITT5_HUMAN;tr|F8WF43|F8WF43_HUMAN;tr|C9IYI4|C9IYI4_HUMAN	tr|A0A024R326|A0A024R326_HUMAN;sp|P47914|RL29_HUMAN;tr|Q6IPI1|Q6IPI1_HUMAN;tr|A0A3B3ITT5|A0A3B3ITT5_HUMAN	tr|A0A024R326|A0A024R326_HUMAN 60S ribosomal protein L29 OS=Homo sapiens OX=9606 GN=RPL29 PE=1 SV=1;sp|P47914|RL29_HUMAN 60S ribosomal protein L29 OS=Homo sapiens OX=9606 GN=RPL29 PE=1 SV=2;tr|Q6IPI1|Q6IPI1_HUMAN 60S ribosomal protein L29 OS=Homo sapiens O	A0A024R326	60S ribosomal protein L29	RPL29	6	4	4	22.9	17.553	255110000	244090000	204710000	97467000	142440000	475500000
tr|A0A024R332|A0A024R332_HUMAN;sp|Q6I9Y2|THOC7_HUMAN;tr|F8WF22|F8WF22_HUMAN;tr|A0A024R341|A0A024R341_HUMAN	tr|A0A024R332|A0A024R332_HUMAN;sp|Q6I9Y2|THOC7_HUMAN	tr|A0A024R332|A0A024R332_HUMAN Ngg1 interacting factor 3 like 1 binding protein 1, isoform CRA_a OS=Homo sapiens OX=9606 GN=NIF3L1BP1 PE=4 SV=1;sp|Q6I9Y2|THOC7_HUMAN THO complex subunit 7 homolog OS=Homo sapiens OX=9606 GN=THOC7 PE=1 SV=3	A0A024R332	Ngg1 interacting factor 3 like 1 binding protein 1, isoform CRA_a	NIF3L1BP1	4	3	3	19.6	23.743	NaN	NaN	11845000	NaN	NaN	7443500
tr|A0A024R333|A0A024R333_HUMAN;sp|Q6UXN9|WDR82_HUMAN	tr|A0A024R333|A0A024R333_HUMAN;sp|Q6UXN9|WDR82_HUMAN	tr|A0A024R333|A0A024R333_HUMAN Transmembrane protein 113, isoform CRA_a OS=Homo sapiens OX=9606 GN=TMEM113 PE=4 SV=1;sp|Q6UXN9|WDR82_HUMAN WD repeat-containing protein 82 OS=Homo sapiens OX=9606 GN=WDR82 PE=1 SV=1	A0A024R333	Transmembrane protein 113, isoform CRA_a	TMEM113	2	3	3	13.1	35.079	21549000	14986000	NaN	27345000	NaN	NaN
tr|A0A024R370|A0A024R370_HUMAN;sp|P82094|TMF1_HUMAN;tr|A0A2R8Y7M0|A0A2R8Y7M0_HUMAN;tr|B4DQY7|B4DQY7_HUMAN;tr|F8WF45|F8WF45_HUMAN;tr|Q6PII6|Q6PII6_HUMAN	tr|A0A024R370|A0A024R370_HUMAN;sp|P82094|TMF1_HUMAN;tr|A0A2R8Y7M0|A0A2R8Y7M0_HUMAN;tr|B4DQY7|B4DQY7_HUMAN	tr|A0A024R370|A0A024R370_HUMAN TATA element modulatory factor 1, isoform CRA_a OS=Homo sapiens OX=9606 GN=TMF1 PE=4 SV=1;sp|P82094|TMF1_HUMAN TATA element modulatory factor OS=Homo sapiens OX=9606 GN=TMF1 PE=1 SV=2;tr|A0A2R8Y7M0|A0A2R8Y7M0_HUMAN TATA eleme	A0A024R370	TATA element modulatory factor 1, isoform CRA_a	TMF1	6	13	13	16	122.84	21784000	41801000	31347000	29143000	23327000	39351000
tr|A0A024R374|A0A024R374_HUMAN;sp|P07858|CATB_HUMAN;tr|B4DL49|B4DL49_HUMAN;tr|A8K2H4|A8K2H4_HUMAN;tr|B4DMY4|B4DMY4_HUMAN;tr|B3KUJ8|B3KUJ8_HUMAN;tr|E9PKQ7|E9PKQ7_HUMAN;tr|E9PNL5|E9PNL5_HUMAN;tr|E9PHZ5|E9PHZ5_HUMAN;tr|E9PLY3|E9PLY3_HUMAN;tr|E9PSG5|E9PSG5_HUMAN;tr|E9PQM1|E9PQM1_HUMAN;tr|E9PR54|E9PR54_HUMAN;tr|E9PJ67|E9PJ67_HUMAN;tr|Q5HYG5|Q5HYG5_HUMAN;tr|E9PCB3|E9PCB3_HUMAN;tr|R4GMQ5|R4GMQ5_HUMAN;tr…	tr|A0A024R374|A0A024R374_HUMAN;sp|P07858|CATB_HUMAN;tr|B4DL49|B4DL49_HUMAN;tr|A8K2H4|A8K2H4_HUMAN;tr|B4DMY4|B4DMY4_HUMAN;tr|B3KUJ8|B3KUJ8_HUMAN	tr|A0A024R374|A0A024R374_HUMAN Cathepsin B, isoform CRA_a OS=Homo sapiens OX=9606 GN=CTSB PE=2 SV=1;sp|P07858|CATB_HUMAN Cathepsin B OS=Homo sapiens OX=9606 GN=CTSB PE=1 SV=3;tr|B4DL49|B4DL49_HUMAN cDNA FLJ58073, moderately similar to Cathepsin B OS=Homo s	A0A024R374	Cathepsin B, isoform CRA_a (Epididymis secretory sperm binding protein)	CTSB	19	15	9	45.1	37.821	4566800000	2604700000	3214600000	5361800000	3640000000	2323500000
tr|A0A024R388|A0A024R388_HUMAN;sp|Q9NXG2|THUM1_HUMAN;tr|H3BNW0|H3BNW0_HUMAN;tr|B4DFY9|B4DFY9_HUMAN;tr|O60362|O60362_HUMAN;tr|Q6MZT3|Q6MZT3_HUMAN	tr|A0A024R388|A0A024R388_HUMAN;sp|Q9NXG2|THUM1_HUMAN;tr|H3BNW0|H3BNW0_HUMAN;tr|B4DFY9|B4DFY9_HUMAN;tr|O60362|O60362_HUMAN;tr|Q6MZT3|Q6MZT3_HUMAN	tr|A0A024R388|A0A024R388_HUMAN THUMP domain containing 1, isoform CRA_a OS=Homo sapiens OX=9606 GN=THUMPD1 PE=4 SV=1;sp|Q9NXG2|THUM1_HUMAN THUMP domain-containing protein 1 OS=Homo sapiens OX=9606 GN=THUMPD1 PE=1 SV=2;tr|H3BNW0|H3BNW0_HUMAN THUMP domain-co	A0A024R388	THUMP domain containing 1, isoform CRA_a	THUMPD1	6	2	2	8.8	39.315	NaN	NaN	NaN	5627500	NaN	NaN
tr|A0A024R394|A0A024R394_HUMAN;sp|Q9UHD1|CHRD1_HUMAN;tr|E9PPQ5|E9PPQ5_HUMAN;tr|A0A024R3C3|A0A024R3C3_HUMAN;tr|E9PIZ4|E9PIZ4_HUMAN;tr|E9PSD5|E9PSD5_HUMAN;tr|E9PL00|E9PL00_HUMAN;tr|E9PIF7|E9PIF7_HUMAN;tr|E9PHZ2|E9PHZ2_HUMAN	tr|A0A024R394|A0A024R394_HUMAN;sp|Q9UHD1|CHRD1_HUMAN;tr|E9PPQ5|E9PPQ5_HUMAN;tr|A0A024R3C3|A0A024R3C3_HUMAN;tr|E9PIZ4|E9PIZ4_HUMAN;tr|E9PSD5|E9PSD5_HUMAN	tr|A0A024R394|A0A024R394_HUMAN Cysteine and histidine-rich domain (CHORD)-containing 1, isoform CRA_c OS=Homo sapiens OX=9606 GN=CHORDC1 PE=4 SV=1;sp|Q9UHD1|CHRD1_HUMAN Cysteine and histidine-rich domain-containing protein 1 OS=Homo sapiens OX=9606 GN=CHOR	A0A024R394	Cysteine and histidine-rich domain (CHORD)-containing 1, isoform CRA_c	CHORDC1	9	5	5	22.9	37.533	21418000	NaN	NaN	11589000	NaN	NaN
tr|A0A024R3B4|A0A024R3B4_HUMAN;tr|A0A024R3C8|A0A024R3C8_HUMAN;sp|Q9P013|CWC15_HUMAN	tr|A0A024R3B4|A0A024R3B4_HUMAN;tr|A0A024R3C8|A0A024R3C8_HUMAN;sp|Q9P013|CWC15_HUMAN	tr|A0A024R3B4|A0A024R3B4_HUMAN Uncharacterized protein OS=Homo sapiens OX=9606 GN=HSPC148 PE=4 SV=1;tr|A0A024R3C8|A0A024R3C8_HUMAN Uncharacterized protein OS=Homo sapiens OX=9606 GN=HSPC148 PE=4 SV=1;sp|Q9P013|CWC15_HUMAN Spliceosome-associated protein CWC	A0A024R3B4	Uncharacterized protein	HSPC148	3	3	3	27.1	11.065	24514000	NaN	20495000	NaN	NaN	27287000
tr|A0A024R3C4|A0A024R3C4_HUMAN;sp|Q7Z4H8|PLGT3_HUMAN;tr|B2R8W4|B2R8W4_HUMAN;tr|H0YEM3|H0YEM3_HUMAN	tr|A0A024R3C4|A0A024R3C4_HUMAN;sp|Q7Z4H8|PLGT3_HUMAN;tr|B2R8W4|B2R8W4_HUMAN	tr|A0A024R3C4|A0A024R3C4_HUMAN KDEL (Lys-Asp-Glu-Leu) containing 2, isoform CRA_a OS=Homo sapiens OX=9606 GN=KDELC2 PE=4 SV=1;sp|Q7Z4H8|PLGT3_HUMAN Protein O-glucosyltransferase 3 OS=Homo sapiens OX=9606 GN=POGLUT3 PE=1 SV=2;tr|B2R8W4|B2R8W4_HUMAN cDNA, FL	A0A024R3C4	KDEL (Lys-Asp-Glu-Leu) containing 2, isoform CRA_a	KDELC2	4	13	13	31.2	58.572	111520000	113640000	113720000	153410000	98218000	109300000
tr|A0A024R3F4|A0A024R3F4_HUMAN;tr|A0A024R3H6|A0A024R3H6_HUMAN;sp|Q86UU1|PHLB1_HUMAN;tr|Q96D60|Q96D60_HUMAN;tr|Q5W9G0|Q5W9G0_HUMAN;tr|B0YJ65|B0YJ65_HUMAN;tr|Q6ZUD6|Q6ZUD6_HUMAN;tr|B4DK17|B4DK17_HUMAN;tr|Q96SW0|Q96SW0_HUMAN;tr|Q8NC75|Q8NC75_HUMAN;tr|A0A087WZL0|A0A087WZL0_HUMAN	tr|A0A024R3F4|A0A024R3F4_HUMAN;tr|A0A024R3H6|A0A024R3H6_HUMAN;sp|Q86UU1|PHLB1_HUMAN;tr|Q96D60|Q96D60_HUMAN;tr|Q5W9G0|Q5W9G0_HUMAN	tr|A0A024R3F4|A0A024R3F4_HUMAN Pleckstrin homology-like domain, family B, member 1, isoform CRA_c OS=Homo sapiens OX=9606 GN=PHLDB1 PE=4 SV=1;tr|A0A024R3H6|A0A024R3H6_HUMAN Pleckstrin homology-like domain, family B, member 1, isoform CRA_b OS=Homo sapiens	A0A024R3F4	Pleckstrin homology-like domain, family B, member 1, isoform CRA_c	PHLDB1	11	5	5	6.4	144.74	11759000	NaN	NaN	NaN	NaN	NaN
tr|A0A024R3F8|A0A024R3F8_HUMAN;sp|Q9BXJ0|C1QT5_HUMAN	tr|A0A024R3F8|A0A024R3F8_HUMAN;sp|Q9BXJ0|C1QT5_HUMAN	tr|A0A024R3F8|A0A024R3F8_HUMAN Adiponectin E OS=Homo sapiens OX=9606 GN=C1QTNF5 PE=4 SV=1;sp|Q9BXJ0|C1QT5_HUMAN Complement C1q tumor necrosis factor-related protein 5 OS=Homo sapiens OX=9606 GN=C1QTNF5 PE=1 SV=1	A0A024R3F8	Adiponectin E (C1q and tumor necrosis factor related protein 5, isoform CRA_a)	C1QTNF5	2	1	1	5.3	25.298	NaN	NaN	NaN	21056000	NaN	NaN
tr|A0A024R3I8|A0A024R3I8_HUMAN;sp|O14681|EI24_HUMAN;tr|E9PLB8|E9PLB8_HUMAN;tr|E9PL33|E9PL33_HUMAN;tr|Q59EJ1|Q59EJ1_HUMAN;tr|E9PM05|E9PM05_HUMAN;tr|E9PS58|E9PS58_HUMAN;tr|E9PK61|E9PK61_HUMAN;tr|E9PQN7|E9PQN7_HUMAN;tr|A0A087WV44|A0A087WV44_HUMAN;tr|B7ZB74|B7ZB74_HUMAN;tr|B4DWJ0|B4DWJ0_HUMAN	tr|A0A024R3I8|A0A024R3I8_HUMAN;sp|O14681|EI24_HUMAN;tr|E9PLB8|E9PLB8_HUMAN;tr|E9PL33|E9PL33_HUMAN;tr|Q59EJ1|Q59EJ1_HUMAN;tr|E9PM05|E9PM05_HUMAN;tr|E9PS58|E9PS58_HUMAN;tr|E9PK61|E9PK61_HUMAN	tr|A0A024R3I8|A0A024R3I8_HUMAN Etoposide induced 2.4 mRNA, isoform CRA_a OS=Homo sapiens OX=9606 GN=EI24 PE=4 SV=1;sp|O14681|EI24_HUMAN Etoposide-induced protein 2.4 homolog OS=Homo sapiens OX=9606 GN=EI24 PE=1 SV=4;tr|E9PLB8|E9PLB8_HUMAN Etoposide-induced	A0A024R3I8	Etoposide induced 2.4 mRNA, isoform CRA_a	EI24	12	3	3	9.4	38.964	NaN	NaN	NaN	NaN	4197700	NaN
tr|A0A024R3L9|A0A024R3L9_HUMAN;sp|Q4G0F5|VP26B_HUMAN	tr|A0A024R3L9|A0A024R3L9_HUMAN;sp|Q4G0F5|VP26B_HUMAN	tr|A0A024R3L9|A0A024R3L9_HUMAN Vacuolar protein sorting 26 homolog B (Yeast), isoform CRA_a OS=Homo sapiens OX=9606 GN=VPS26B PE=4 SV=1;sp|Q4G0F5|VP26B_HUMAN Vacuolar protein sorting-associated protein 26B OS=Homo sapiens OX=9606 GN=VPS26B PE=1 SV=2	A0A024R3L9	Vacuolar protein sorting 26 homolog B (Yeast), isoform CRA_a	VPS26B	2	2	2	8.3	39.154	16798000	NaN	NaN	NaN	NaN	NaN
tr|A0A024R3M1|A0A024R3M1_HUMAN;sp|Q9P016|THYN1_HUMAN	tr|A0A024R3M1|A0A024R3M1_HUMAN;sp|Q9P016|THYN1_HUMAN	tr|A0A024R3M1|A0A024R3M1_HUMAN Thymocyte nuclear protein 1, isoform CRA_a OS=Homo sapiens OX=9606 GN=THYN1 PE=4 SV=1;sp|Q9P016|THYN1_HUMAN Thymocyte nuclear protein 1 OS=Homo sapiens OX=9606 GN=THYN1 PE=1 SV=1	A0A024R3M1	Thymocyte nuclear protein 1, isoform CRA_a	THYN1	2	1	1	5.3	25.697	NaN	NaN	3062000	NaN	NaN	NaN
tr|A0A024R3N3|A0A024R3N3_HUMAN;tr|A0A140VJE9|A0A140VJE9_HUMAN;sp|Q06481|APLP2_HUMAN;tr|B4E3I5|B4E3I5_HUMAN;tr|B4DKY3|B4DKY3_HUMAN;tr|B4DTV1|B4DTV1_HUMAN;tr|E9PQS3|E9PQS3_HUMAN;tr|E9PSC7|E9PSC7_HUMAN	tr|A0A024R3N3|A0A024R3N3_HUMAN;tr|A0A140VJE9|A0A140VJE9_HUMAN;sp|Q06481|APLP2_HUMAN;tr|B4E3I5|B4E3I5_HUMAN;tr|B4DKY3|B4DKY3_HUMAN;tr|B4DTV1|B4DTV1_HUMAN	tr|A0A024R3N3|A0A024R3N3_HUMAN Amyloid beta (A4)-like protein 2, isoform CRA_a OS=Homo sapiens OX=9606 GN=APLP2 PE=4 SV=1;tr|A0A140VJE9|A0A140VJE9_HUMAN Testicular tissue protein Li 23 OS=Homo sapiens OX=9606 PE=2 SV=1;sp|Q06481|APLP2_HUMAN Amyloid-like pr	A0A024R3N3	Amyloid beta (A4)-like protein 2, isoform CRA_a	APLP2	8	10	9	18.2	81.979	33582000	43877000	95129000	59672000	56726000	37245000
tr|A0A024R3P1|A0A024R3P1_HUMAN;sp|O15121|DEGS1_HUMAN	tr|A0A024R3P1|A0A024R3P1_HUMAN;sp|O15121|DEGS1_HUMAN	tr|A0A024R3P1|A0A024R3P1_HUMAN Degenerative spermatocyte homolog 1, lipid desaturase (Drosophila), isoform CRA_a OS=Homo sapiens OX=9606 GN=DEGS1 PE=3 SV=1;sp|O15121|DEGS1_HUMAN Sphingolipid delta(4)-desaturase DES1 OS=Homo sapiens OX=9606 GN=DEGS1 PE=1 SV	A0A024R3P1	Degenerative spermatocyte homolog 1, lipid desaturase (Drosophila), isoform CRA_a	DEGS1	2	3	3	14.9	37.866	NaN	NaN	15123000	62728000	33846000	NaN
tr|A0A024R3P9|A0A024R3P9_HUMAN;sp|Q9H3P7|GCP60_HUMAN	tr|A0A024R3P9|A0A024R3P9_HUMAN;sp|Q9H3P7|GCP60_HUMAN	tr|A0A024R3P9|A0A024R3P9_HUMAN Acyl-Coenzyme A binding domain containing 3, isoform CRA_a OS=Homo sapiens OX=9606 GN=ACBD3 PE=4 SV=1;sp|Q9H3P7|GCP60_HUMAN Golgi resident protein GCP60 OS=Homo sapiens OX=9606 GN=ACBD3 PE=1 SV=4	A0A024R3P9	Acyl-Coenzyme A binding domain containing 3, isoform CRA_a	ACBD3	2	8	8	24.1	60.593	79703000	113760000	24135000	21911000	NaN	57388000
tr|A0A024R3Q3|A0A024R3Q3_HUMAN;tr|A0A024R0Y6|A0A024R0Y6_HUMAN;sp|P84077|ARF1_HUMAN;sp|P61204|ARF3_HUMAN;tr|F5H423|F5H423_HUMAN;tr|B4E190|B4E190_HUMAN;tr|B4DJC8|B4DJC8_HUMAN;tr|B4DN70|B4DN70_HUMAN;tr|B4DEB9|B4DEB9_HUMAN;tr|F5H0C7|F5H0C7_HUMAN;tr|H0YGG7|H0YGG7_HUMAN	tr|A0A024R3Q3|A0A024R3Q3_HUMAN;tr|A0A024R0Y6|A0A024R0Y6_HUMAN;sp|P84077|ARF1_HUMAN;sp|P61204|ARF3_HUMAN;tr|F5H423|F5H423_HUMAN;tr|B4E190|B4E190_HUMAN;tr|B4DJC8|B4DJC8_HUMAN;tr|B4DN70|B4DN70_HUMAN;tr|B4DEB9|B4DEB9_HUMAN	tr|A0A024R3Q3|A0A024R3Q3_HUMAN ADP-ribosylation factor 1, isoform CRA_a OS=Homo sapiens OX=9606 GN=ARF1 PE=3 SV=1;tr|A0A024R0Y6|A0A024R0Y6_HUMAN ADP-ribosylation factor 3, isoform CRA_b OS=Homo sapiens OX=9606 GN=ARF3 PE=3 SV=1;sp|P84077|ARF1_HUMAN ADP-rib	A0A024R3Q3	ADP-ribosylation factor 1, isoform CRA_a	ARF1	11	10	6	54.1	20.697	825920000	482810000	442080000	326850000	322900000	231880000
tr|A0A024R3R0|A0A024R3R0_HUMAN;sp|Q7Z7F7|RM55_HUMAN;tr|X6R631|X6R631_HUMAN;tr|X6RIW1|X6RIW1_HUMAN	tr|A0A024R3R0|A0A024R3R0_HUMAN;sp|Q7Z7F7|RM55_HUMAN;tr|X6R631|X6R631_HUMAN	tr|A0A024R3R0|A0A024R3R0_HUMAN Mitochondrial ribosomal protein L55, isoform CRA_a OS=Homo sapiens OX=9606 GN=MRPL55 PE=4 SV=1;sp|Q7Z7F7|RM55_HUMAN 39S ribosomal protein L55, mitochondrial OS=Homo sapiens OX=9606 GN=MRPL55 PE=1 SV=1;tr|X6R631|X6R631_HUMAN 3	A0A024R3R0	Mitochondrial ribosomal protein L55, isoform CRA_a	MRPL55	4	3	3	30.5	15.128	17527000	NaN	18369000	18552000	25725000	NaN
tr|A0A024R3S1|A0A024R3S1_HUMAN;sp|Q9H425|CA198_HUMAN;tr|E5RFY9|E5RFY9_HUMAN;tr|E5RI90|E5RI90_HUMAN	tr|A0A024R3S1|A0A024R3S1_HUMAN;sp|Q9H425|CA198_HUMAN	tr|A0A024R3S1|A0A024R3S1_HUMAN Chromosome 1 open reading frame 198, isoform CRA_a OS=Homo sapiens OX=9606 GN=C1orf198 PE=4 SV=1;sp|Q9H425|CA198_HUMAN Uncharacterized protein C1orf198 OS=Homo sapiens OX=9606 GN=C1orf198 PE=1 SV=1	A0A024R3S1	Chromosome 1 open reading frame 198, isoform CRA_a	C1orf198	4	3	3	11	36.346	6154300	17513000	NaN	NaN	NaN	14356000
tr|A0A024R3U8|A0A024R3U8_HUMAN;sp|Q8WWC4|MAIP1_HUMAN	tr|A0A024R3U8|A0A024R3U8_HUMAN;sp|Q8WWC4|MAIP1_HUMAN	tr|A0A024R3U8|A0A024R3U8_HUMAN Uncharacterized protein OS=Homo sapiens OX=9606 GN=FLJ22555 PE=4 SV=1;sp|Q8WWC4|MAIP1_HUMAN m-AAA protease-interacting protein 1, mitochondrial OS=Homo sapiens OX=9606 GN=MAIP1 PE=1 SV=1	A0A024R3U8	Uncharacterized protein	FLJ22555	2	3	3	11.7	32.544	NaN	NaN	NaN	NaN	24623000	NaN
tr|A0A024R3V0|A0A024R3V0_HUMAN;sp|Q9NUQ6|SPS2L_HUMAN;tr|B8ZZZ7|B8ZZZ7_HUMAN;tr|F8W6C2|F8W6C2_HUMAN;tr|Q4ZFW0|Q4ZFW0_HUMAN;tr|F8WAV0|F8WAV0_HUMAN;tr|C9IZC3|C9IZC3_HUMAN;tr|C9J8M7|C9J8M7_HUMAN;tr|F2Z2S1|F2Z2S1_HUMAN;tr|C9JKE4|C9JKE4_HUMAN;tr|F8VZ02|F8VZ02_HUMAN;tr|F8VT91|F8VT91_HUMAN;tr|C9JGM8|C9JGM8_HUMAN	tr|A0A024R3V0|A0A024R3V0_HUMAN;sp|Q9NUQ6|SPS2L_HUMAN;tr|B8ZZZ7|B8ZZZ7_HUMAN;tr|F8W6C2|F8W6C2_HUMAN	tr|A0A024R3V0|A0A024R3V0_HUMAN DNA polymerase-transactivated protein 6, isoform CRA_a OS=Homo sapiens OX=9606 GN=DNAPTP6 PE=4 SV=1;sp|Q9NUQ6|SPS2L_HUMAN SPATS2-like protein OS=Homo sapiens OX=9606 GN=SPATS2L PE=1 SV=2;tr|B8ZZZ7|B8ZZZ7_HUMAN DNA polymerase-	A0A024R3V0	DNA polymerase-transactivated protein 6, isoform CRA_a	DNAPTP6	13	4	4	10.6	61.728	52439000	12748000	NaN	12865000	11765000	19484000
tr|A0A024R3W2|A0A024R3W2_HUMAN;sp|Q15388|TOM20_HUMAN	tr|A0A024R3W2|A0A024R3W2_HUMAN;sp|Q15388|TOM20_HUMAN	tr|A0A024R3W2|A0A024R3W2_HUMAN Translocase of outer mitochondrial membrane 20 homolog (Yeast), isoform CRA_a OS=Homo sapiens OX=9606 GN=TOMM20 PE=3 SV=1;sp|Q15388|TOM20_HUMAN Mitochondrial import receptor subunit TOM20 homolog OS=Homo sapiens OX=9606 GN=TO	A0A024R3W2	Translocase of outer mitochondrial membrane 20 homolog (Yeast), isoform CRA_a	TOMM20	2	2	2	17.2	16.298	33358000	NaN	85030000	96926000	NaN	93564000
tr|A0A024R3W7|A0A024R3W7_HUMAN;sp|P24534|EF1B_HUMAN;tr|A4D1M6|A4D1M6_HUMAN;tr|F2Z2G2|F2Z2G2_HUMAN;tr|C9JZW3|C9JZW3_HUMAN;tr|F8WF65|F8WF65_HUMAN	tr|A0A024R3W7|A0A024R3W7_HUMAN;sp|P24534|EF1B_HUMAN;tr|A4D1M6|A4D1M6_HUMAN	tr|A0A024R3W7|A0A024R3W7_HUMAN Eukaryotic translation elongation factor 1 beta 2, isoform CRA_a OS=Homo sapiens OX=9606 GN=EEF1B2 PE=3 SV=1;sp|P24534|EF1B_HUMAN Elongation factor 1-beta OS=Homo sapiens OX=9606 GN=EEF1B2 PE=1 SV=3;tr|A4D1M6|A4D1M6_HUMAN HCG	A0A024R3W7	Eukaryotic translation elongation factor 1 beta 2, isoform CRA_a	EEF1B2	6	10	9	50.7	24.763	692270000	340100000	279140000	190440000	144630000	414570000
tr|A0A024R3X4|A0A024R3X4_HUMAN;sp|P10809|CH60_HUMAN;tr|B3GQS7|B3GQS7_HUMAN;tr|B7Z597|B7Z597_HUMAN;tr|B7Z4F6|B7Z4F6_HUMAN;tr|B7Z5E7|B7Z5E7_HUMAN;tr|Q53SE2|Q53SE2_HUMAN;tr|B7Z532|B7Z532_HUMAN;tr|E7EXB4|E7EXB4_HUMAN;tr|E7ESH4|E7ESH4_HUMAN;tr|A0A0S2Z415|A0A0S2Z415_HUMAN;tr|B9VPB4|B9VPB4_HUMAN;tr|C9JL25|C9JL25_HUMAN;tr|B9VP19|B9VP19_HUMAN;tr|Q53QD5|Q53QD5_HUMAN;tr|C9JCQ4|C9JCQ4_HUMAN;tr|C9JL19|C9JL19_…	tr|A0A024R3X4|A0A024R3X4_HUMAN;sp|P10809|CH60_HUMAN;tr|B3GQS7|B3GQS7_HUMAN;tr|B7Z597|B7Z597_HUMAN;tr|B7Z4F6|B7Z4F6_HUMAN;tr|B7Z5E7|B7Z5E7_HUMAN	tr|A0A024R3X4|A0A024R3X4_HUMAN Epididymis secretory sperm binding protein OS=Homo sapiens OX=9606 GN=HSPD1 PE=2 SV=1;sp|P10809|CH60_HUMAN 60 kDa heat shock protein, mitochondrial OS=Homo sapiens OX=9606 GN=HSPD1 PE=1 SV=2;tr|B3GQS7|B3GQS7_HUMAN Mitochondri	A0A024R3X4	Epididymis secretory sperm binding protein (Heat shock 60kDa protein 1 (Chaperonin), isoform CRA_a) (Heat shock 60kDa protein 1 isoform 1) (Fragment)	HSPD1	19	49	49	77.5	61.054	3635500000	4972000000	5236300000	5251000000	5542900000	2527100000
tr|A0A024R3Z2|A0A024R3Z2_HUMAN;sp|P63165|SUMO1_HUMAN;tr|B8ZZN6|B8ZZN6_HUMAN;tr|B8ZZ67|B8ZZ67_HUMAN;sp|G2XKQ0|SUMO5_HUMAN;tr|B8ZZJ0|B8ZZJ0_HUMAN;tr|B9A032|B9A032_HUMAN	tr|A0A024R3Z2|A0A024R3Z2_HUMAN;sp|P63165|SUMO1_HUMAN;tr|B8ZZN6|B8ZZN6_HUMAN;tr|B8ZZ67|B8ZZ67_HUMAN;sp|G2XKQ0|SUMO5_HUMAN	tr|A0A024R3Z2|A0A024R3Z2_HUMAN Small ubiquitin-related modifier OS=Homo sapiens OX=9606 GN=SUMO1 PE=3 SV=1;sp|P63165|SUMO1_HUMAN Small ubiquitin-related modifier 1 OS=Homo sapiens OX=9606 GN=SUMO1 PE=1 SV=1;tr|B8ZZN6|B8ZZN6_HUMAN Small ubiquitin-related mo	A0A024R3Z2	Small ubiquitin-related modifier (SUMO)	SUMO1	7	3	3	26.7	11.557	24324000	10155000	25568000	19718000	16102000	10541000
tr|A0A024R3Z6|A0A024R3Z6_HUMAN;sp|Q7L1Q6|BZW1_HUMAN;tr|Q53FN7|Q53FN7_HUMAN;tr|D3DN77|D3DN77_HUMAN;tr|C9IZ80|C9IZ80_HUMAN;tr|C9JFN4|C9JFN4_HUMAN;tr|B3KU41|B3KU41_HUMAN;tr|C9J188|C9J188_HUMAN;tr|C9JWF5|C9JWF5_HUMAN;tr|C9JV57|C9JV57_HUMAN;tr|H0Y503|H0Y503_HUMAN;tr|Q3LIC9|Q3LIC9_HUMAN	tr|A0A024R3Z6|A0A024R3Z6_HUMAN;sp|Q7L1Q6|BZW1_HUMAN;tr|Q53FN7|Q53FN7_HUMAN;tr|D3DN77|D3DN77_HUMAN;tr|C9IZ80|C9IZ80_HUMAN;tr|C9JFN4|C9JFN4_HUMAN	tr|A0A024R3Z6|A0A024R3Z6_HUMAN Basic leucine zipper and W2 domains 1, isoform CRA_a OS=Homo sapiens OX=9606 GN=BZW1 PE=4 SV=1;sp|Q7L1Q6|BZW1_HUMAN Basic leucine zipper and W2 domain-containing protein 1 OS=Homo sapiens OX=9606 GN=BZW1 PE=1 SV=1;tr|Q53FN7|Q	A0A024R3Z6	Deleted.		12	12	12	35.1	48.043	162980000	72962000	91011000	53791000	44892000	73276000
tr|A0A024R433|A0A024R433_HUMAN;sp|P24593|IBP5_HUMAN;tr|C9JXX4|C9JXX4_HUMAN	tr|A0A024R433|A0A024R433_HUMAN;sp|P24593|IBP5_HUMAN;tr|C9JXX4|C9JXX4_HUMAN	tr|A0A024R433|A0A024R433_HUMAN Insulin-like growth factor binding protein 5, isoform CRA_a OS=Homo sapiens OX=9606 GN=IGFBP5 PE=4 SV=1;sp|P24593|IBP5_HUMAN Insulin-like growth factor-binding protein 5 OS=Homo sapiens OX=9606 GN=IGFBP5 PE=1 SV=1;tr|C9JXX4|C	A0A024R433	Deleted.		3	4	4	17.6	30.57	NaN	NaN	8720800	5418200	9493100	55602000
tr|A0A024R436|A0A024R436_HUMAN;sp|Q9NP58|ABCB6_HUMAN	tr|A0A024R436|A0A024R436_HUMAN;sp|Q9NP58|ABCB6_HUMAN	tr|A0A024R436|A0A024R436_HUMAN ATP-binding cassette, sub-family B (MDR/TAP), member 6, isoform CRA_f OS=Homo sapiens OX=9606 GN=ABCB6 PE=4 SV=1;sp|Q9NP58|ABCB6_HUMAN ATP-binding cassette sub-family B member 6, mitochondrial OS=Homo sapiens OX=9606 GN=ABCB6	A0A024R436	ATP-binding cassette, sub-family B (MDR/TAP), member 6, isoform CRA_f	ABCB6	2	5	5	19.5	48.833	11613000	NaN	NaN	14773000	14096000	28107000
tr|A0A024R442|A0A024R442_HUMAN;sp|Q9ULA0|DNPEP_HUMAN;tr|Q53SB6|Q53SB6_HUMAN;tr|E7ETB3|E7ETB3_HUMAN;tr|B7Z7F0|B7Z7F0_HUMAN;tr|Q9BSS9|Q9BSS9_HUMAN;tr|E7EMB6|E7EMB6_HUMAN;tr|A0A024R443|A0A024R443_HUMAN;tr|Q9HAC6|Q9HAC6_HUMAN;tr|B9ZVU2|B9ZVU2_HUMAN;tr|F8WAN0|F8WAN0_HUMAN;tr|B7Z822|B7Z822_HUMAN;tr|E5RJ35|E5RJ35_HUMAN;tr|E7EPX3|E7EPX3_HUMAN;tr|C9JBE1|C9JBE1_HUMAN	tr|A0A024R442|A0A024R442_HUMAN;sp|Q9ULA0|DNPEP_HUMAN;tr|Q53SB6|Q53SB6_HUMAN;tr|E7ETB3|E7ETB3_HUMAN;tr|B7Z7F0|B7Z7F0_HUMAN;tr|Q9BSS9|Q9BSS9_HUMAN;tr|E7EMB6|E7EMB6_HUMAN;tr|A0A024R443|A0A024R443_HUMAN	tr|A0A024R442|A0A024R442_HUMAN Aspartyl aminopeptidase OS=Homo sapiens OX=9606 GN=DNPEP PE=1 SV=1;sp|Q9ULA0|DNPEP_HUMAN Aspartyl aminopeptidase OS=Homo sapiens OX=9606 GN=DNPEP PE=1 SV=1;tr|Q53SB6|Q53SB6_HUMAN Uncharacterized protein DNPEP OS=Homo sapiens	A0A024R442	Aspartyl aminopeptidase (Aspartyl aminopeptidase, isoform CRA_b)	DNPEP	15	5	5	14.6	51.998	25515000	NaN	NaN	NaN	NaN	NaN
tr|A0A024R451|A0A024R451_HUMAN;sp|P07093|GDN_HUMAN;tr|C9JN98|C9JN98_HUMAN;tr|C9K031|C9K031_HUMAN	tr|A0A024R451|A0A024R451_HUMAN;sp|P07093|GDN_HUMAN;tr|C9JN98|C9JN98_HUMAN	tr|A0A024R451|A0A024R451_HUMAN Serpin peptidase inhibitor, clade E (Nexin, plasminogen activator inhibitor type 1), member 2, isoform CRA_a OS=Homo sapiens OX=9606 GN=SERPINE2 PE=3 SV=1;sp|P07093|GDN_HUMAN Glia-derived nexin OS=Homo sapiens OX=9606 GN=SERP	A0A024R451	Serpin peptidase inhibitor, clade E (Nexin, plasminogen activator inhibitor type 1), member 2, isoform CRA_a	SERPINE2	4	23	1	55.3	44.002	6205600	NaN	6807500	18715000	34593000	NaN
tr|A0A024R462|A0A024R462_HUMAN;tr|B7ZLE5|B7ZLE5_HUMAN;tr|Q6N084|Q6N084_HUMAN;tr|Q68CX6|Q68CX6_HUMAN;tr|Q59G22|Q59G22_HUMAN;tr|Q5CZ99|Q5CZ99_HUMAN;tr|B4DN21|B4DN21_HUMAN;tr|Q6PJE5|Q6PJE5_HUMAN	tr|A0A024R462|A0A024R462_HUMAN;tr|B7ZLE5|B7ZLE5_HUMAN	tr|A0A024R462|A0A024R462_HUMAN Fibronectin 1, isoform CRA_n OS=Homo sapiens OX=9606 GN=FN1 PE=4 SV=1;tr|B7ZLE5|B7ZLE5_HUMAN FN1 protein OS=Homo sapiens OX=9606 GN=FN1 PE=2 SV=1	A0A024R462	Fibronectin 1, isoform CRA_n	FN1	8	149	0	66.4	259.21	27786000000	110860000000	72724000000	40013000000	121140000000	39525000000
tr|A0A024R473|A0A024R473_HUMAN;sp|Q9H9J2|RM44_HUMAN	tr|A0A024R473|A0A024R473_HUMAN;sp|Q9H9J2|RM44_HUMAN	tr|A0A024R473|A0A024R473_HUMAN Mitochondrial ribosomal protein L44, isoform CRA_a OS=Homo sapiens OX=9606 GN=MRPL44 PE=4 SV=1;sp|Q9H9J2|RM44_HUMAN 39S ribosomal protein L44, mitochondrial OS=Homo sapiens OX=9606 GN=MRPL44 PE=1 SV=1	A0A024R473	Mitochondrial ribosomal protein L44, isoform CRA_a	MRPL44	2	10	10	33.4	37.535	26651000	36635000	35831000	60772000	51742000	23427000
tr|A0A024R482|A0A024R482_HUMAN;sp|Q96IJ6|GMPPA_HUMAN;tr|A0A087WUI8|A0A087WUI8_HUMAN;tr|A0A0U1RRC2|A0A0U1RRC2_HUMAN;tr|B4DJR0|B4DJR0_HUMAN;tr|C9J255|C9J255_HUMAN;tr|F8WD54|F8WD54_HUMAN	tr|A0A024R482|A0A024R482_HUMAN;sp|Q96IJ6|GMPPA_HUMAN;tr|A0A087WUI8|A0A087WUI8_HUMAN	tr|A0A024R482|A0A024R482_HUMAN Epididymis secretory sperm binding protein OS=Homo sapiens OX=9606 GN=GMPPA PE=2 SV=1;sp|Q96IJ6|GMPPA_HUMAN Mannose-1-phosphate guanyltransferase alpha OS=Homo sapiens OX=9606 GN=GMPPA PE=1 SV=1;tr|A0A087WUI8|A0A087WUI8_HUMAN	A0A024R482	Epididymis secretory sperm binding protein		7	6	6	18.1	46.291	21488000	17195000	14321000	11626000	9260500	18025000
tr|A0A024R488|A0A024R488_HUMAN;sp|Q8IWB7|WDFY1_HUMAN;tr|Q9H8N9|Q9H8N9_HUMAN;tr|C9JJ54|C9JJ54_HUMAN;tr|A0A494C0A6|A0A494C0A6_HUMAN	tr|A0A024R488|A0A024R488_HUMAN;sp|Q8IWB7|WDFY1_HUMAN;tr|Q9H8N9|Q9H8N9_HUMAN;tr|C9JJ54|C9JJ54_HUMAN	tr|A0A024R488|A0A024R488_HUMAN WD repeat and FYVE domain containing 1, isoform CRA_a OS=Homo sapiens OX=9606 GN=WDFY1 PE=4 SV=1;sp|Q8IWB7|WDFY1_HUMAN WD repeat and FYVE domain-containing protein 1 OS=Homo sapiens OX=9606 GN=WDFY1 PE=1 SV=1;tr|Q9H8N9|Q9H8N9	A0A024R488	WD repeat and FYVE domain containing 1, isoform CRA_a	WDFY1	5	9	9	28.8	46.323	83432000	73925000	66119000	59456000	50939000	60193000
tr|A0A024R491|A0A024R491_HUMAN;sp|Q9GZY8|MFF_HUMAN;tr|C9JHF5|C9JHF5_HUMAN;tr|C9JU19|C9JU19_HUMAN;tr|C9JI76|C9JI76_HUMAN;tr|E9PPR7|E9PPR7_HUMAN;tr|C9JAF1|C9JAF1_HUMAN;tr|E9PPW6|E9PPW6_HUMAN	tr|A0A024R491|A0A024R491_HUMAN;sp|Q9GZY8|MFF_HUMAN;tr|C9JHF5|C9JHF5_HUMAN	tr|A0A024R491|A0A024R491_HUMAN Chromosome 2 open reading frame 33, isoform CRA_a OS=Homo sapiens OX=9606 GN=C2orf33 PE=4 SV=1;sp|Q9GZY8|MFF_HUMAN Mitochondrial fission factor OS=Homo sapiens OX=9606 GN=MFF PE=1 SV=1;tr|C9JHF5|C9JHF5_HUMAN Mitochondrial fis	A0A024R491	Chromosome 2 open reading frame 33, isoform CRA_a	C2orf33	8	8	3	45	38.464	40675000	96459000	55176000	47939000	65519000	104230000
tr|A0A024R4A0|A0A024R4A0_HUMAN;sp|P19338|NUCL_HUMAN;tr|B3KTP9|B3KTP9_HUMAN;tr|B3KM80|B3KM80_HUMAN;tr|Q6ZS99|Q6ZS99_HUMAN;tr|Q9BQ02|Q9BQ02_HUMAN;tr|H7BY16|H7BY16_HUMAN;tr|C9JYW2|C9JYW2_HUMAN;tr|C9JLB1|C9JLB1_HUMAN;tr|C9J1H7|C9J1H7_HUMAN;tr|C9JWL1|C9JWL1_HUMAN	tr|A0A024R4A0|A0A024R4A0_HUMAN;sp|P19338|NUCL_HUMAN;tr|B3KTP9|B3KTP9_HUMAN;tr|B3KM80|B3KM80_HUMAN;tr|Q6ZS99|Q6ZS99_HUMAN;tr|Q9BQ02|Q9BQ02_HUMAN;tr|H7BY16|H7BY16_HUMAN	tr|A0A024R4A0|A0A024R4A0_HUMAN Nucleolin, isoform CRA_b OS=Homo sapiens OX=9606 GN=NCL PE=4 SV=1;sp|P19338|NUCL_HUMAN Nucleolin OS=Homo sapiens OX=9606 GN=NCL PE=1 SV=3;tr|B3KTP9|B3KTP9_HUMAN cDNA FLJ38578 fis, clone HCHON2007674, highly similar to NUCLEOL	A0A024R4A0	Deleted.		11	38	38	40.6	76.613	1279700000	1061500000	1192700000	1480300000	1755800000	1711400000
tr|A0A024R4A5|A0A024R4A5_HUMAN;sp|Q6Y7W6|GGYF2_HUMAN;tr|I1E4Y6|I1E4Y6_HUMAN;tr|C9JHW1|C9JHW1_HUMAN;tr|B4DRT8|B4DRT8_HUMAN;tr|E7ESB6|E7ESB6_HUMAN;tr|B4DZM1|B4DZM1_HUMAN;tr|C9JW88|C9JW88_HUMAN;tr|F8WCD5|F8WCD5_HUMAN;tr|C9JPV7|C9JPV7_HUMAN;tr|C9JXQ0|C9JXQ0_HUMAN;tr|C9J0V6|C9J0V6_HUMAN;tr|C9JHT0|C9JHT0_HUMAN;tr|C9JRZ2|C9JRZ2_HUMAN;tr|B4DLU7|B4DLU7_HUMAN;tr|C9JH18|C9JH18_HUMAN	tr|A0A024R4A5|A0A024R4A5_HUMAN;sp|Q6Y7W6|GGYF2_HUMAN;tr|I1E4Y6|I1E4Y6_HUMAN;tr|C9JHW1|C9JHW1_HUMAN;tr|B4DRT8|B4DRT8_HUMAN;tr|E7ESB6|E7ESB6_HUMAN;tr|B4DZM1|B4DZM1_HUMAN	tr|A0A024R4A5|A0A024R4A5_HUMAN Trinucleotide repeat containing 15, isoform CRA_a OS=Homo sapiens OX=9606 GN=TNRC15 PE=4 SV=1;sp|Q6Y7W6|GGYF2_HUMAN GRB10-interacting GYF protein 2 OS=Homo sapiens OX=9606 GN=GIGYF2 PE=1 SV=1;tr|I1E4Y6|I1E4Y6_HUMAN GRB10-inte	A0A024R4A5	Trinucleotide repeat containing 15, isoform CRA_a	TNRC15	16	5	5	5.9	149.94	12901000	NaN	17064000	NaN	NaN	16207000
tr|A0A024R4E5|A0A024R4E5_HUMAN;tr|B2R5V9|B2R5V9_HUMAN;sp|Q00341|VIGLN_HUMAN;tr|H0Y394|H0Y394_HUMAN;tr|Q96CF6|Q96CF6_HUMAN;tr|B4DKR8|B4DKR8_HUMAN;tr|Q6ZS03|Q6ZS03_HUMAN;tr|Q2HJC8|Q2HJC8_HUMAN;tr|Q6ZN49|Q6ZN49_HUMAN;tr|C9J5E5|C9J5E5_HUMAN;tr|C9JIZ1|C9JIZ1_HUMAN;tr|H7C2D1|H7C2D1_HUMAN;tr|H7C0A4|H7C0A4_HUMAN;tr|C9JZI8|C9JZI8_HUMAN;tr|C9JHZ8|C9JHZ8_HUMAN;tr|C9JES8|C9JES8_HUMAN;tr|H7BZC3|H7BZC3_HUMAN;t…	tr|A0A024R4E5|A0A024R4E5_HUMAN;tr|B2R5V9|B2R5V9_HUMAN;sp|Q00341|VIGLN_HUMAN;tr|H0Y394|H0Y394_HUMAN;tr|Q96CF6|Q96CF6_HUMAN;tr|B4DKR8|B4DKR8_HUMAN;tr|Q6ZS03|Q6ZS03_HUMAN	tr|A0A024R4E5|A0A024R4E5_HUMAN High density lipoprotein binding protein (Vigilin), isoform CRA_a OS=Homo sapiens OX=9606 GN=HDLBP PE=1 SV=1;tr|B2R5V9|B2R5V9_HUMAN cDNA, FLJ92652, highly similar to Homo sapiens high density lipoprotein binding protein (vigi	A0A024R4E5	High density lipoprotein binding protein (Vigilin), isoform CRA_a (Vigilin)	HDLBP	29	51	51	49.8	141.44	957990000	482020000	578650000	323860000	321210000	927480000
tr|A0A024R4E7|A0A024R4E7_HUMAN;sp|O96011|PX11B_HUMAN;tr|B3KSS3|B3KSS3_HUMAN;tr|H7C3V6|H7C3V6_HUMAN	tr|A0A024R4E7|A0A024R4E7_HUMAN;sp|O96011|PX11B_HUMAN	tr|A0A024R4E7|A0A024R4E7_HUMAN Peroxisomal biogenesis factor 11B, isoform CRA_a OS=Homo sapiens OX=9606 GN=PEX11B PE=4 SV=1;sp|O96011|PX11B_HUMAN Peroxisomal membrane protein 11B OS=Homo sapiens OX=9606 GN=PEX11B PE=1 SV=1	A0A024R4E7	Peroxisomal biogenesis factor 11B, isoform CRA_a	PEX11B	4	9	9	38.2	28.431	52139000	78804000	78340000	128950000	129990000	135180000
tr|A0A024R4F1|A0A024R4F1_HUMAN;sp|P06733|ENOA_HUMAN;tr|A0A2R8Y6G6|A0A2R8Y6G6_HUMAN;tr|E2DRY6|E2DRY6_HUMAN;tr|K7EM90|K7EM90_HUMAN;tr|A0A2R8YEM5|A0A2R8YEM5_HUMAN;tr|A0A2R8Y879|A0A2R8Y879_HUMAN;tr|A4UCS8|A4UCS8_HUMAN;tr|A4QMW8|A4QMW8_HUMAN;tr|K7ERS8|K7ERS8_HUMAN;tr|A0A2R8Y6I8|A0A2R8Y6I8_HUMAN;tr|A0A2R8Y798|A0A2R8Y798_HUMAN;tr|A0A2R8YEG5|A0A2R8YEG5_HUMAN;tr|F5H1C3|F5H1C3_HUMAN;tr|L0R6S1|L0R6S1_HUMAN;…	tr|A0A024R4F1|A0A024R4F1_HUMAN;sp|P06733|ENOA_HUMAN;tr|A0A2R8Y6G6|A0A2R8Y6G6_HUMAN;tr|E2DRY6|E2DRY6_HUMAN	tr|A0A024R4F1|A0A024R4F1_HUMAN Enolase 1, (Alpha), isoform CRA_a OS=Homo sapiens OX=9606 GN=ENO1 PE=2 SV=1;sp|P06733|ENOA_HUMAN Alpha-enolase OS=Homo sapiens OX=9606 GN=ENO1 PE=1 SV=2;tr|A0A2R8Y6G6|A0A2R8Y6G6_HUMAN Alpha-enolase OS=Homo sapiens OX=9606 GN=	A0A024R4F1	Epididymis secretory protein Li 17	HEL-S-17	21	36	27	75.3	47.168	11257000000	3778300000	4521200000	5606600000	3214600000	4405700000
tr|A0A024R4G1|A0A024R4G1_HUMAN;sp|Q8N1G4|LRC47_HUMAN;tr|J3KRP5|J3KRP5_HUMAN	tr|A0A024R4G1|A0A024R4G1_HUMAN;sp|Q8N1G4|LRC47_HUMAN	tr|A0A024R4G1|A0A024R4G1_HUMAN Leucine rich repeat containing 47, isoform CRA_a OS=Homo sapiens OX=9606 GN=LRRC47 PE=4 SV=1;sp|Q8N1G4|LRC47_HUMAN Leucine-rich repeat-containing protein 47 OS=Homo sapiens OX=9606 GN=LRRC47 PE=1 SV=1	A0A024R4G1	Deleted.		3	11	11	25.6	63.472	83157000	NaN	58391000	30072000	31723000	30433000
tr|A0A024R4H0|A0A024R4H0_HUMAN;sp|Q02809|PLOD1_HUMAN;tr|B2R5M9|B2R5M9_HUMAN;tr|B4DGN8|B4DGN8_HUMAN;tr|B4DHT1|B4DHT1_HUMAN;tr|Q5JXB7|Q5JXB7_HUMAN;tr|Q5JXB8|Q5JXB8_HUMAN	tr|A0A024R4H0|A0A024R4H0_HUMAN;sp|Q02809|PLOD1_HUMAN;tr|B2R5M9|B2R5M9_HUMAN;tr|B4DGN8|B4DGN8_HUMAN	tr|A0A024R4H0|A0A024R4H0_HUMAN Procollagen-lysine 1, 2-oxoglutarate 5-dioxygenase 1, isoform CRA_a OS=Homo sapiens OX=9606 GN=PLOD1 PE=4 SV=1;sp|Q02809|PLOD1_HUMAN Procollagen-lysine,2-oxoglutarate 5-dioxygenase 1 OS=Homo sapiens OX=9606 GN=PLOD1 PE=1 SV=2	A0A024R4H0	Deleted.		7	29	29	44.3	83.549	822850000	512600000	1001800000	631760000	935360000	460730000
tr|A0A024R4M0|A0A024R4M0_HUMAN;sp|P46781|RS9_HUMAN;tr|B5MCT8|B5MCT8_HUMAN;tr|C9JM19|C9JM19_HUMAN;tr|B7Z732|B7Z732_HUMAN;tr|A5D904|A5D904_HUMAN;tr|F2Z3C0|F2Z3C0_HUMAN;tr|A8MXK4|A8MXK4_HUMAN	tr|A0A024R4M0|A0A024R4M0_HUMAN;sp|P46781|RS9_HUMAN;tr|B5MCT8|B5MCT8_HUMAN;tr|C9JM19|C9JM19_HUMAN;tr|B7Z732|B7Z732_HUMAN;tr|A5D904|A5D904_HUMAN	tr|A0A024R4M0|A0A024R4M0_HUMAN Ribosomal protein S9, isoform CRA_a OS=Homo sapiens OX=9606 GN=RPS9 PE=1 SV=1;sp|P46781|RS9_HUMAN 40S ribosomal protein S9 OS=Homo sapiens OX=9606 GN=RPS9 PE=1 SV=3;tr|B5MCT8|B5MCT8_HUMAN 40S ribosomal protein S9 OS=Homo sapi	A0A024R4M0	Ribosomal protein S9, isoform CRA_a	RPS9	8	17	17	61.9	22.591	992230000	450700000	790300000	558110000	492980000	415400000
tr|A0A024R4S0|A0A024R4S0_HUMAN;sp|O43633|CHM2A_HUMAN;tr|M0R1T5|M0R1T5_HUMAN;tr|M0R1L7|M0R1L7_HUMAN;tr|M0QXX8|M0QXX8_HUMAN	tr|A0A024R4S0|A0A024R4S0_HUMAN;sp|O43633|CHM2A_HUMAN;tr|M0R1T5|M0R1T5_HUMAN;tr|M0R1L7|M0R1L7_HUMAN	tr|A0A024R4S0|A0A024R4S0_HUMAN Chromatin modifying protein 2A, isoform CRA_b OS=Homo sapiens OX=9606 GN=CHMP2A PE=4 SV=1;sp|O43633|CHM2A_HUMAN Charged multivesicular body protein 2a OS=Homo sapiens OX=9606 GN=CHMP2A PE=1 SV=1;tr|M0R1T5|M0R1T5_HUMAN Charged	A0A024R4S0	Chromatin modifying protein 2A, isoform CRA_b	CHMP2A	5	6	6	23.4	25.104	12378000	NaN	NaN	15910000	NaN	NaN
tr|A0A024R4S1|A0A024R4S1_HUMAN;sp|Q9Y6I3|EPN1_HUMAN;tr|B4DU91|B4DU91_HUMAN;tr|D6RFG3|D6RFG3_HUMAN;tr|D6REL6|D6REL6_HUMAN;tr|I6L9I8|I6L9I8_HUMAN;sp|Q9H201|EPN3_HUMAN;tr|D6R907|D6R907_HUMAN;tr|D6RBI9|D6RBI9_HUMAN;tr|D6RBR6|D6RBR6_HUMAN;tr|B4DIQ9|B4DIQ9_HUMAN;tr|A4QMU9|A4QMU9_HUMAN;tr|B4DK18|B4DK18_HUMAN	tr|A0A024R4S1|A0A024R4S1_HUMAN;sp|Q9Y6I3|EPN1_HUMAN;tr|B4DU91|B4DU91_HUMAN	tr|A0A024R4S1|A0A024R4S1_HUMAN Epsin 1, isoform CRA_a OS=Homo sapiens OX=9606 GN=EPN1 PE=4 SV=1;sp|Q9Y6I3|EPN1_HUMAN Epsin-1 OS=Homo sapiens OX=9606 GN=EPN1 PE=1 SV=2;tr|B4DU91|B4DU91_HUMAN cDNA FLJ55368, highly similar to Epsin-1 OS=Homo sapiens OX=9606 P	A0A024R4S1	Epsin 1, isoform CRA_a	EPN1	13	10	10	24.3	60.293	38213000	56947000	53508000	37802000	37805000	37847000
tr|A0A024R4S2|A0A024R4S2_HUMAN;sp|Q9BZL4|PP12C_HUMAN;tr|K7EL81|K7EL81_HUMAN;tr|K7ER83|K7ER83_HUMAN;tr|B4DLW4|B4DLW4_HUMAN	tr|A0A024R4S2|A0A024R4S2_HUMAN;sp|Q9BZL4|PP12C_HUMAN;tr|K7EL81|K7EL81_HUMAN	tr|A0A024R4S2|A0A024R4S2_HUMAN Protein phosphatase 1 regulatory subunit OS=Homo sapiens OX=9606 GN=PPP1R12C PE=4 SV=1;sp|Q9BZL4|PP12C_HUMAN Protein phosphatase 1 regulatory subunit 12C OS=Homo sapiens OX=9606 GN=PPP1R12C PE=1 SV=1;tr|K7EL81|K7EL81_HUMAN Pr	A0A024R4S2	Protein phosphatase 1 regulatory subunit	PPP1R12C	5	3	3	5.5	84.765	NaN	5466700	NaN	NaN	NaN	NaN
tr|A0A024R4T4|A0A024R4T4_HUMAN;sp|P61081|UBC12_HUMAN;tr|M0QYI6|M0QYI6_HUMAN	tr|A0A024R4T4|A0A024R4T4_HUMAN;sp|P61081|UBC12_HUMAN	tr|A0A024R4T4|A0A024R4T4_HUMAN Epididymis secretory sperm binding protein OS=Homo sapiens OX=9606 GN=UBE2M PE=2 SV=1;sp|P61081|UBC12_HUMAN NEDD8-conjugating enzyme Ubc12 OS=Homo sapiens OX=9606 GN=UBE2M PE=1 SV=1	A0A024R4T4	Epididymis secretory sperm binding protein (Ubiquitin-conjugating enzyme E2M (UBC12 homolog, yeast), isoform CRA_a)	UBE2M	3	3	3	19.7	20.9	33861000	NaN	NaN	NaN	NaN	NaN
tr|A0A024R4X0|A0A024R4X0_HUMAN;sp|P00387|NB5R3_HUMAN;tr|B1AHF3|B1AHF3_HUMAN;tr|Q6ZVI6|Q6ZVI6_HUMAN;tr|Q6TGM5|Q6TGM5_HUMAN	tr|A0A024R4X0|A0A024R4X0_HUMAN;sp|P00387|NB5R3_HUMAN;tr|B1AHF3|B1AHF3_HUMAN;tr|Q6ZVI6|Q6ZVI6_HUMAN	tr|A0A024R4X0|A0A024R4X0_HUMAN NADH-cytochrome b5 reductase OS=Homo sapiens OX=9606 GN=CYB5R3 PE=3 SV=1;sp|P00387|NB5R3_HUMAN NADH-cytochrome b5 reductase 3 OS=Homo sapiens OX=9606 GN=CYB5R3 PE=1 SV=3;tr|B1AHF3|B1AHF3_HUMAN NADH-cytochrome b5 reductase 3 (	A0A024R4X0	NADH-cytochrome b5 reductase (EC 1.6.2.2)	CYB5R3	5	19	19	74.9	33.238	1599300000	933790000	1310800000	2849000000	2793400000	1294400000
tr|A0A024R4X1|A0A024R4X1_HUMAN;tr|Q6FIA3|Q6FIA3_HUMAN;tr|A0A0U1RR22|A0A0U1RR22_HUMAN;sp|Q9UNF0|PACN2_HUMAN;tr|B0QYG7|B0QYG7_HUMAN;tr|B0QYG8|B0QYG8_HUMAN	tr|A0A024R4X1|A0A024R4X1_HUMAN;tr|Q6FIA3|Q6FIA3_HUMAN;tr|A0A0U1RR22|A0A0U1RR22_HUMAN;sp|Q9UNF0|PACN2_HUMAN;tr|B0QYG7|B0QYG7_HUMAN;tr|B0QYG8|B0QYG8_HUMAN	tr|A0A024R4X1|A0A024R4X1_HUMAN Protein kinase C and casein kinase substrate in neurons 2, isoform CRA_a OS=Homo sapiens OX=9606 GN=PACSIN2 PE=4 SV=1;tr|Q6FIA3|Q6FIA3_HUMAN PACSIN2 protein OS=Homo sapiens OX=9606 GN=PACSIN2 PE=2 SV=1;tr|A0A0U1RR22|A0A0U1RR2	A0A024R4X1	Protein kinase C and casein kinase substrate in neurons 2, isoform CRA_a	PACSIN2	6	4	4	8.7	50.02	13226000	NaN	NaN	NaN	NaN	16163000
tr|A0A024R4X4|A0A024R4X4_HUMAN;sp|Q9Y259|CHKB_HUMAN	tr|A0A024R4X4|A0A024R4X4_HUMAN;sp|Q9Y259|CHKB_HUMAN	tr|A0A024R4X4|A0A024R4X4_HUMAN HCG16873, isoform CRA_a OS=Homo sapiens OX=9606 GN=hCG_16873 PE=4 SV=1;sp|Q9Y259|CHKB_HUMAN Choline/ethanolamine kinase OS=Homo sapiens OX=9606 GN=CHKB PE=1 SV=3	A0A024R4X4	HCG16873, isoform CRA_a	hCG_16873	2	1	1	4.8	45.271	NaN	NaN	NaN	1412700	NaN	NaN
tr|A0A024R4X7|A0A024R4X7_HUMAN;sp|Q9UKX7|NUP50_HUMAN;tr|B0QY21|B0QY21_HUMAN;tr|B4E2D3|B4E2D3_HUMAN	tr|A0A024R4X7|A0A024R4X7_HUMAN;sp|Q9UKX7|NUP50_HUMAN	tr|A0A024R4X7|A0A024R4X7_HUMAN HCG1989366, isoform CRA_a OS=Homo sapiens OX=9606 GN=hCG_1989366 PE=4 SV=1;sp|Q9UKX7|NUP50_HUMAN Nuclear pore complex protein Nup50 OS=Homo sapiens OX=9606 GN=NUP50 PE=1 SV=2	A0A024R4X7	HCG1989366, isoform CRA_a	hCG_1989366	4	6	6	22.2	50.144	NaN	NaN	17230000	18956000	22258000	28306000
tr|A0A024R4Z6|A0A024R4Z6_HUMAN;sp|Q08945|SSRP1_HUMAN	tr|A0A024R4Z6|A0A024R4Z6_HUMAN;sp|Q08945|SSRP1_HUMAN	tr|A0A024R4Z6|A0A024R4Z6_HUMAN FACT complex subunit SSRP1 OS=Homo sapiens OX=9606 GN=SSRP1 PE=3 SV=1;sp|Q08945|SSRP1_HUMAN FACT complex subunit SSRP1 OS=Homo sapiens OX=9606 GN=SSRP1 PE=1 SV=1	A0A024R4Z6	FACT complex subunit SSRP1	SSRP1	2	4	4	5.8	81.074	NaN	NaN	NaN	NaN	NaN	19970000
tr|A0A024R525|A0A024R525_HUMAN;sp|P02794|FRIH_HUMAN;tr|Q6NS36|Q6NS36_HUMAN;tr|G3V192|G3V192_HUMAN;tr|Q6NZ44|Q6NZ44_HUMAN;tr|B3KXC3|B3KXC3_HUMAN;tr|G3V1D1|G3V1D1_HUMAN;tr|Q8TD27|Q8TD27_HUMAN;tr|E9PPQ4|E9PPQ4_HUMAN;tr|E9PRK8|E9PRK8_HUMAN;tr|E9PKY7|E9PKY7_HUMAN;tr|A9JQE1|A9JQE1_HUMAN;tr|E9PQR3|E9PQR3_HUMAN;tr|E9PKM5|E9PKM5_HUMAN;tr|E9PK45|E9PK45_HUMAN	tr|A0A024R525|A0A024R525_HUMAN;sp|P02794|FRIH_HUMAN;tr|Q6NS36|Q6NS36_HUMAN;tr|G3V192|G3V192_HUMAN;tr|Q6NZ44|Q6NZ44_HUMAN;tr|B3KXC3|B3KXC3_HUMAN;tr|G3V1D1|G3V1D1_HUMAN	tr|A0A024R525|A0A024R525_HUMAN Ferritin OS=Homo sapiens OX=9606 GN=FTH1 PE=3 SV=1;sp|P02794|FRIH_HUMAN Ferritin heavy chain OS=Homo sapiens OX=9606 GN=FTH1 PE=1 SV=2;tr|Q6NS36|Q6NS36_HUMAN Ferritin (Fragment) OS=Homo sapiens OX=9606 GN=FTH1 PE=2 SV=1;tr|G3	A0A024R525	Ferritin	FTH1	15	9	9	61.7	21.225	391890000	139680000	524700000	324000000	199030000	162750000
tr|A0A024R534|A0A024R534_HUMAN;sp|O94776|MTA2_HUMAN	tr|A0A024R534|A0A024R534_HUMAN;sp|O94776|MTA2_HUMAN	tr|A0A024R534|A0A024R534_HUMAN Metastasis associated 1 family, member 2, isoform CRA_a OS=Homo sapiens OX=9606 GN=MTA2 PE=4 SV=1;sp|O94776|MTA2_HUMAN Metastasis-associated protein MTA2 OS=Homo sapiens OX=9606 GN=MTA2 PE=1 SV=1	A0A024R534	Metastasis associated 1 family, member 2, isoform CRA_a	MTA2	2	8	8	17.2	75.022	15197000	NaN	23909000	22445000	26381000	48346000
tr|A0A024R542|A0A024R542_HUMAN;sp|Q9C0C2|TB182_HUMAN;tr|B3KXS7|B3KXS7_HUMAN;tr|E9PKK0|E9PKK0_HUMAN;tr|A0A2R8Y5C4|A0A2R8Y5C4_HUMAN;tr|E9PKE7|E9PKE7_HUMAN;tr|Q86TK2|Q86TK2_HUMAN	tr|A0A024R542|A0A024R542_HUMAN;sp|Q9C0C2|TB182_HUMAN;tr|B3KXS7|B3KXS7_HUMAN	tr|A0A024R542|A0A024R542_HUMAN Tankyrase 1 binding protein 1, 182kDa, isoform CRA_a OS=Homo sapiens OX=9606 GN=TNKS1BP1 PE=2 SV=1;sp|Q9C0C2|TB182_HUMAN 182 kDa tankyrase-1-binding protein OS=Homo sapiens OX=9606 GN=TNKS1BP1 PE=1 SV=4;tr|B3KXS7|B3KXS7_HUMAN	A0A024R542	Tankyrase 1 binding protein 1, 182kDa, isoform CRA_a (Testis secretory sperm-binding protein Li 206a)	TNKS1BP1	7	27	27	24	181.79	117810000	196190000	123500000	43238000	56957000	151580000
tr|A0A024R576|A0A024R576_HUMAN;sp|O95159|ZFPL1_HUMAN;tr|E9PQ47|E9PQ47_HUMAN;tr|E9PNY1|E9PNY1_HUMAN;tr|B4DHV1|B4DHV1_HUMAN;tr|E9PMQ3|E9PMQ3_HUMAN;tr|E9PQA5|E9PQA5_HUMAN;tr|E9PJX1|E9PJX1_HUMAN;tr|E9PJ47|E9PJ47_HUMAN;tr|H0YCU8|H0YCU8_HUMAN	tr|A0A024R576|A0A024R576_HUMAN;sp|O95159|ZFPL1_HUMAN;tr|E9PQ47|E9PQ47_HUMAN;tr|E9PNY1|E9PNY1_HUMAN;tr|B4DHV1|B4DHV1_HUMAN;tr|E9PMQ3|E9PMQ3_HUMAN;tr|E9PQA5|E9PQA5_HUMAN	tr|A0A024R576|A0A024R576_HUMAN Zinc finger protein-like 1, isoform CRA_a OS=Homo sapiens OX=9606 GN=ZFPL1 PE=4 SV=1;sp|O95159|ZFPL1_HUMAN Zinc finger protein-like 1 OS=Homo sapiens OX=9606 GN=ZFPL1 PE=1 SV=2;tr|E9PQ47|E9PQ47_HUMAN Zinc finger protein-like	A0A024R576	Zinc finger protein-like 1, isoform CRA_a	ZFPL1	10	6	6	24.8	34.114	15272000	54081000	29391000	31349000	38251000	18725000
tr|A0A024R578|A0A024R578_HUMAN;sp|Q13405|RM49_HUMAN;tr|H0YDP7|H0YDP7_HUMAN;tr|Q59GE9|Q59GE9_HUMAN;tr|E9PNF1|E9PNF1_HUMAN;tr|E9PI78|E9PI78_HUMAN	tr|A0A024R578|A0A024R578_HUMAN;sp|Q13405|RM49_HUMAN;tr|H0YDP7|H0YDP7_HUMAN;tr|Q59GE9|Q59GE9_HUMAN;tr|E9PNF1|E9PNF1_HUMAN	tr|A0A024R578|A0A024R578_HUMAN Mitochondrial ribosomal protein L49, isoform CRA_b OS=Homo sapiens OX=9606 GN=MRPL49 PE=4 SV=1;sp|Q13405|RM49_HUMAN 39S ribosomal protein L49, mitochondrial OS=Homo sapiens OX=9606 GN=MRPL49 PE=1 SV=1;tr|H0YDP7|H0YDP7_HUMAN 3	A0A024R578	Mitochondrial ribosomal protein L49, isoform CRA_b	MRPL49	6	6	6	45.2	19.198	144230000	NaN	98647000	263290000	180910000	186690000
tr|A0A024R582|A0A024R582_HUMAN;sp|Q92785|REQU_HUMAN;tr|J3KMZ8|J3KMZ8_HUMAN;tr|E9PN04|E9PN04_HUMAN	tr|A0A024R582|A0A024R582_HUMAN;sp|Q92785|REQU_HUMAN;tr|J3KMZ8|J3KMZ8_HUMAN	tr|A0A024R582|A0A024R582_HUMAN D4, zinc and double PHD fingers family 2, isoform CRA_a OS=Homo sapiens OX=9606 GN=DPF2 PE=4 SV=1;sp|Q92785|REQU_HUMAN Zinc finger protein ubi-d4 OS=Homo sapiens OX=9606 GN=DPF2 PE=1 SV=2;tr|J3KMZ8|J3KMZ8_HUMAN Zinc finger pr	A0A024R582	D4, zinc and double PHD fingers family 2, isoform CRA_a	DPF2	4	4	4	14.8	44.155	10526000	NaN	12700000	12699000	13964000	NaN
tr|A0A024R588|A0A024R588_HUMAN;tr|A0A024R566|A0A024R566_HUMAN;tr|B4DJU4|B4DJU4_HUMAN;tr|A0A024R5D9|A0A024R5D9_HUMAN;tr|A0A024R572|A0A024R572_HUMAN;sp|Q15637|SF01_HUMAN;tr|B4DSE4|B4DSE4_HUMAN;tr|B4DX42|B4DX42_HUMAN;tr|Q14820|Q14820_HUMAN;tr|F8WEV5|F8WEV5_HUMAN;tr|H7C561|H7C561_HUMAN;tr|C9J792|C9J792_HUMAN	tr|A0A024R588|A0A024R588_HUMAN;tr|A0A024R566|A0A024R566_HUMAN;tr|B4DJU4|B4DJU4_HUMAN;tr|A0A024R5D9|A0A024R5D9_HUMAN;tr|A0A024R572|A0A024R572_HUMAN;sp|Q15637|SF01_HUMAN;tr|B4DSE4|B4DSE4_HUMAN;tr|B4DX42|B4DX42_HUMAN	tr|A0A024R588|A0A024R588_HUMAN Splicing factor 1, isoform CRA_d OS=Homo sapiens OX=9606 GN=SF1 PE=4 SV=1;tr|A0A024R566|A0A024R566_HUMAN Splicing factor 1, isoform CRA_a OS=Homo sapiens OX=9606 GN=SF1 PE=4 SV=1;tr|B4DJU4|B4DJU4_HUMAN cDNA FLJ53344, highly s	A0A024R588	Splicing factor 1, isoform CRA_d	SF1	12	12	12	26.8	59.711	135300000	108140000	107430000	94273000	117290000	206060000
tr|A0A024R5C5|A0A024R5C5_HUMAN;sp|P11498|PYC_HUMAN;tr|A0A494C016|A0A494C016_HUMAN;tr|A0A494C101|A0A494C101_HUMAN;tr|A0A494C0T2|A0A494C0T2_HUMAN;tr|E9PRE7|E9PRE7_HUMAN;tr|A0A494BZT5|A0A494BZT5_HUMAN	tr|A0A024R5C5|A0A024R5C5_HUMAN;sp|P11498|PYC_HUMAN;tr|A0A494C016|A0A494C016_HUMAN	tr|A0A024R5C5|A0A024R5C5_HUMAN Pyruvate carboxylase OS=Homo sapiens OX=9606 GN=PC PE=4 SV=1;sp|P11498|PYC_HUMAN Pyruvate carboxylase, mitochondrial OS=Homo sapiens OX=9606 GN=PC PE=1 SV=2;tr|A0A494C016|A0A494C016_HUMAN Pyruvate carboxylase, mitochondrial O	A0A024R5C5	Pyruvate carboxylase (EC 6.4.1.1)	PC	7	34	34	38.7	129.63	103410000	540100000	245120000	197550000	394810000	285690000
tr|A0A024R5E5|A0A024R5E5_HUMAN;sp|Q13488|VPP3_HUMAN;tr|E9PM12|E9PM12_HUMAN;tr|E9PMC5|E9PMC5_HUMAN;tr|Q64F87|Q64F87_HUMAN;tr|E9PNA6|E9PNA6_HUMAN;tr|Q6QBN8|Q6QBN8_HUMAN;tr|H0YCE3|H0YCE3_HUMAN;tr|H0YEL3|H0YEL3_HUMAN	tr|A0A024R5E5|A0A024R5E5_HUMAN;sp|Q13488|VPP3_HUMAN	tr|A0A024R5E5|A0A024R5E5_HUMAN V-type proton ATPase subunit a OS=Homo sapiens OX=9606 GN=TCIRG1 PE=3 SV=1;sp|Q13488|VPP3_HUMAN V-type proton ATPase 116 kDa subunit a isoform 3 OS=Homo sapiens OX=9606 GN=TCIRG1 PE=1 SV=3	A0A024R5E5	V-type proton ATPase subunit a	TCIRG1	9	19	18	30.2	92.967	194160000	254820000	150750000	214540000	291610000	143240000
tr|A0A024R5F4|A0A024R5F4_HUMAN;sp|P50416|CPT1A_HUMAN;tr|B2RAQ8|B2RAQ8_HUMAN;tr|H3BP22|H3BP22_HUMAN;tr|H3BUV7|H3BUV7_HUMAN;tr|H3BMD2|H3BMD2_HUMAN;tr|H3BUJ0|H3BUJ0_HUMAN;tr|Q8WZ48|Q8WZ48_HUMAN	tr|A0A024R5F4|A0A024R5F4_HUMAN;sp|P50416|CPT1A_HUMAN;tr|B2RAQ8|B2RAQ8_HUMAN	tr|A0A024R5F4|A0A024R5F4_HUMAN Carnitine palmitoyltransferase 1A (Liver), isoform CRA_a OS=Homo sapiens OX=9606 GN=CPT1A PE=3 SV=1;sp|P50416|CPT1A_HUMAN Carnitine O-palmitoyltransferase 1, liver isoform OS=Homo sapiens OX=9606 GN=CPT1A PE=1 SV=2;tr|B2RAQ8|	A0A024R5F4	Carnitine palmitoyltransferase 1A (Liver), isoform CRA_a	CPT1A	8	20	19	31	88.367	220210000	271430000	233470000	320120000	232110000	376710000
tr|A0A024R5H0|A0A024R5H0_HUMAN;sp|O75531|BAF_HUMAN;tr|B2R4V4|B2R4V4_HUMAN	tr|A0A024R5H0|A0A024R5H0_HUMAN;sp|O75531|BAF_HUMAN;tr|B2R4V4|B2R4V4_HUMAN	tr|A0A024R5H0|A0A024R5H0_HUMAN Barrier to autointegration factor 1, isoform CRA_a OS=Homo sapiens OX=9606 GN=BANF1 PE=4 SV=1;sp|O75531|BAF_HUMAN Barrier-to-autointegration factor OS=Homo sapiens OX=9606 GN=BANF1 PE=1 SV=1;tr|B2R4V4|B2R4V4_HUMAN cDNA, FLJ92	A0A024R5H0	Barrier to autointegration factor 1, isoform CRA_a	BANF1	3	6	6	59.6	10.058	192970000	139990000	276200000	154510000	156780000	222180000
tr|A0A024R5J7|A0A024R5J7_HUMAN;sp|Q14392|LRC32_HUMAN	tr|A0A024R5J7|A0A024R5J7_HUMAN;sp|Q14392|LRC32_HUMAN	tr|A0A024R5J7|A0A024R5J7_HUMAN Leucine rich repeat containing 32, isoform CRA_a OS=Homo sapiens OX=9606 GN=LRRC32 PE=4 SV=1;sp|Q14392|LRC32_HUMAN Transforming growth factor beta activator LRRC32 OS=Homo sapiens OX=9606 GN=LRRC32 PE=1 SV=1	A0A024R5J7	Leucine rich repeat containing 32, isoform CRA_a	LRRC32	2	2	2	4.1	71.978	NaN	NaN	6107200	NaN	NaN	NaN
tr|A0A024R5K1|A0A024R5K1_HUMAN;sp|Q9BR76|COR1B_HUMAN;tr|Q9NSK3|Q9NSK3_HUMAN;tr|A0A087WW53|A0A087WW53_HUMAN;tr|F5H390|F5H390_HUMAN;tr|Q59F81|Q59F81_HUMAN;tr|B4DIU2|B4DIU2_HUMAN;tr|F5H0D2|F5H0D2_HUMAN;sp|A9Z1Z3|FR1L4_HUMAN;tr|Q2NNQ8|Q2NNQ8_HUMAN	tr|A0A024R5K1|A0A024R5K1_HUMAN;sp|Q9BR76|COR1B_HUMAN;tr|Q9NSK3|Q9NSK3_HUMAN;tr|A0A087WW53|A0A087WW53_HUMAN;tr|F5H390|F5H390_HUMAN;tr|Q59F81|Q59F81_HUMAN;tr|B4DIU2|B4DIU2_HUMAN	tr|A0A024R5K1|A0A024R5K1_HUMAN Coronin OS=Homo sapiens OX=9606 GN=CORO1B PE=3 SV=1;sp|Q9BR76|COR1B_HUMAN Coronin-1B OS=Homo sapiens OX=9606 GN=CORO1B PE=1 SV=1;tr|Q9NSK3|Q9NSK3_HUMAN Uncharacterized protein DKFZp762I166 (Fragment) OS=Homo sapiens OX=9606 G	A0A024R5K1	Coronin	CORO1B	10	10	10	24.9	54.234	137430000	94110000	99205000	67971000	59310000	133020000
tr|A0A024R5K3|A0A024R5K3_HUMAN;tr|E9PPW7|E9PPW7_HUMAN;sp|O00217|NDUS8_HUMAN;tr|E9PN51|E9PN51_HUMAN;tr|F8W9K7|F8W9K7_HUMAN;tr|E9PKH6|E9PKH6_HUMAN;tr|B4DYI3|B4DYI3_HUMAN;tr|Q53G17|Q53G17_HUMAN;tr|H0YDT4|H0YDT4_HUMAN	tr|A0A024R5K3|A0A024R5K3_HUMAN;tr|E9PPW7|E9PPW7_HUMAN;sp|O00217|NDUS8_HUMAN;tr|E9PN51|E9PN51_HUMAN;tr|F8W9K7|F8W9K7_HUMAN;tr|E9PKH6|E9PKH6_HUMAN;tr|B4DYI3|B4DYI3_HUMAN;tr|Q53G17|Q53G17_HUMAN	tr|A0A024R5K3|A0A024R5K3_HUMAN NADH dehydrogenase (Ubiquinone) Fe-S protein 8, 23kDa (NADH-coenzyme Q reductase), isoform CRA_b OS=Homo sapiens OX=9606 GN=NDUFS8 PE=3 SV=1;tr|E9PPW7|E9PPW7_HUMAN NADH dehydrogenase [ubiquinone] iron-sulfur protein 8, mitoch	A0A024R5K3	NADH dehydrogenase (Ubiquinone) Fe-S protein 8, 23kDa (NADH-coenzyme Q reductase), isoform CRA_b	NDUFS8	9	4	4	28.5	19.213	78361000	206820000	118130000	133030000	150260000	127500000
tr|A0A024R5K6|A0A024R5K6_HUMAN;sp|O95298|NDUC2_HUMAN;tr|E9PM14|E9PM14_HUMAN;sp|E9PQ53|NDUCR_HUMAN;tr|A0A087WUM3|A0A087WUM3_HUMAN;tr|E9PRJ5|E9PRJ5_HUMAN;tr|Q8NI46|Q8NI46_HUMAN;tr|E9PRQ4|E9PRQ4_HUMAN;tr|A0A087WY27|A0A087WY27_HUMAN	tr|A0A024R5K6|A0A024R5K6_HUMAN;sp|O95298|NDUC2_HUMAN;tr|E9PM14|E9PM14_HUMAN;sp|E9PQ53|NDUCR_HUMAN;tr|A0A087WUM3|A0A087WUM3_HUMAN	tr|A0A024R5K6|A0A024R5K6_HUMAN NADH dehydrogenase [ubiquinone] 1 subunit C2 OS=Homo sapiens OX=9606 GN=NDUFC2 PE=3 SV=1;sp|O95298|NDUC2_HUMAN NADH dehydrogenase [ubiquinone] 1 subunit C2 OS=Homo sapiens OX=9606 GN=NDUFC2 PE=1 SV=1;tr|E9PM14|E9PM14_HUMAN NA	A0A024R5K6	NADH dehydrogenase [ubiquinone] 1 subunit C2	NDUFC2	9	8	8	51.3	14.187	40282000	89397000	42948000	82969000	79145000	76791000
tr|A0A024R5K8|A0A024R5K8_HUMAN;sp|P50454|SERPH_HUMAN;tr|B4DN87|B4DN87_HUMAN;tr|A8K259|A8K259_HUMAN;tr|E9PPV6|E9PPV6_HUMAN;tr|E9PR70|E9PR70_HUMAN;tr|E9PKH2|E9PKH2_HUMAN;tr|E9PK86|E9PK86_HUMAN;tr|E9PMI5|E9PMI5_HUMAN;tr|Q9NPA9|Q9NPA9_HUMAN;tr|E9PNX1|E9PNX1_HUMAN;tr|E9PJH8|E9PJH8_HUMAN;tr|E9PIG2|E9PIG2_HUMAN;tr|E9PRS3|E9PRS3_HUMAN;tr|E9PQ34|E9PQ34_HUMAN;tr|E9PLA6|E9PLA6_HUMAN;tr|H0YEP8|H0YEP8_HUMAN	tr|A0A024R5K8|A0A024R5K8_HUMAN;sp|P50454|SERPH_HUMAN;tr|B4DN87|B4DN87_HUMAN;tr|A8K259|A8K259_HUMAN;tr|E9PPV6|E9PPV6_HUMAN;tr|E9PR70|E9PR70_HUMAN;tr|E9PKH2|E9PKH2_HUMAN;tr|E9PK86|E9PK86_HUMAN;tr|E9PMI5|E9PMI5_HUMAN	tr|A0A024R5K8|A0A024R5K8_HUMAN Serpin peptidase inhibitor, clade H (Heat shock protein 47), member 1, (Collagen binding protein 1), isoform CRA_a OS=Homo sapiens OX=9606 GN=SERPINH1 PE=3 SV=1;sp|P50454|SERPH_HUMAN Serpin H1 OS=Homo sapiens OX=9606 GN=SERPI	A0A024R5K8	Serpin peptidase inhibitor, clade H (Heat shock protein 47), member 1, (Collagen binding protein 1), isoform CRA_a	SERPINH1	17	31	31	63.6	46.44	7432900000	8599400000	10048000000	6162800000	8235000000	7946200000
tr|A0A024R5L0|A0A024R5L0_HUMAN;sp|P42785|PCP_HUMAN;tr|B7Z7Q6|B7Z7Q6_HUMAN;tr|E9PQB5|E9PQB5_HUMAN;tr|E9PL85|E9PL85_HUMAN;tr|E9PQN3|E9PQN3_HUMAN;tr|E9PKN6|E9PKN6_HUMAN;tr|E9PIG4|E9PIG4_HUMAN;tr|E9PNF7|E9PNF7_HUMAN;tr|B3KR26|B3KR26_HUMAN;tr|E9PL49|E9PL49_HUMAN;tr|E9PLY4|E9PLY4_HUMAN;tr|E9PNJ1|E9PNJ1_HUMAN	tr|A0A024R5L0|A0A024R5L0_HUMAN;sp|P42785|PCP_HUMAN;tr|B7Z7Q6|B7Z7Q6_HUMAN;tr|E9PQB5|E9PQB5_HUMAN;tr|E9PL85|E9PL85_HUMAN;tr|E9PQN3|E9PQN3_HUMAN;tr|E9PKN6|E9PKN6_HUMAN;tr|E9PIG4|E9PIG4_HUMAN	tr|A0A024R5L0|A0A024R5L0_HUMAN Prolylcarboxypeptidase (Angiotensinase C), isoform CRA_a OS=Homo sapiens OX=9606 GN=PRCP PE=4 SV=1;sp|P42785|PCP_HUMAN Lysosomal Pro-X carboxypeptidase OS=Homo sapiens OX=9606 GN=PRCP PE=1 SV=1;tr|B7Z7Q6|B7Z7Q6_HUMAN cDNA FLJ	A0A024R5L0	Prolylcarboxypeptidase (Angiotensinase C), isoform CRA_a	PRCP	13	9	9	18.3	55.799	119740000	91391000	147870000	200050000	181630000	238910000
tr|A0A024R5M9|A0A024R5M9_HUMAN;sp|Q14980|NUMA1_HUMAN;tr|Q4LE64|Q4LE64_HUMAN;tr|A0A087WY61|A0A087WY61_HUMAN;tr|Q59HB8|Q59HB8_HUMAN;tr|A0A024R5G4|A0A024R5G4_HUMAN;tr|Q7Z757|Q7Z757_HUMAN;tr|Q96HN5|Q96HN5_HUMAN;tr|H0YFY6|H0YFY6_HUMAN;tr|F5H4J1|F5H4J1_HUMAN;tr|Q3SYK8|Q3SYK8_HUMAN;tr|F5H6Y5|F5H6Y5_HUMAN;tr|K4DIE0|K4DIE0_HUMAN;tr|Q9UNL7|Q9UNL7_HUMAN;tr|Q9UPG3|Q9UPG3_HUMAN;tr|F5H0Z7|F5H0Z7_HUMAN;tr|F5H76…	tr|A0A024R5M9|A0A024R5M9_HUMAN;sp|Q14980|NUMA1_HUMAN;tr|Q4LE64|Q4LE64_HUMAN;tr|A0A087WY61|A0A087WY61_HUMAN;tr|Q59HB8|Q59HB8_HUMAN;tr|A0A024R5G4|A0A024R5G4_HUMAN;tr|Q7Z757|Q7Z757_HUMAN;tr|Q96HN5|Q96HN5_HUMAN;tr|H0YFY6|H0YFY6_HUMAN	tr|A0A024R5M9|A0A024R5M9_HUMAN Nuclear mitotic apparatus protein 1, isoform CRA_a OS=Homo sapiens OX=9606 GN=NUMA1 PE=4 SV=1;sp|Q14980|NUMA1_HUMAN Nuclear mitotic apparatus protein 1 OS=Homo sapiens OX=9606 GN=NUMA1 PE=1 SV=2;tr|Q4LE64|Q4LE64_HUMAN NUMA1 v	A0A024R5M9	Nuclear mitotic apparatus protein 1, isoform CRA_a	NUMA1	24	60	40	37.9	236.51	216620000	352430000	381070000	296510000	275970000	350580000
tr|A0A024R5S5|A0A024R5S5_HUMAN;sp|O75822|EIF3J_HUMAN;tr|H0YLP3|H0YLP3_HUMAN;tr|H0YGJ7|H0YGJ7_HUMAN	tr|A0A024R5S5|A0A024R5S5_HUMAN;sp|O75822|EIF3J_HUMAN	tr|A0A024R5S5|A0A024R5S5_HUMAN Eukaryotic translation initiation factor 3 subunit J OS=Homo sapiens OX=9606 GN=EIF3S1 PE=3 SV=1;sp|O75822|EIF3J_HUMAN Eukaryotic translation initiation factor 3 subunit J OS=Homo sapiens OX=9606 GN=EIF3J PE=1 SV=2	A0A024R5S5	Eukaryotic translation initiation factor 3 subunit J (eIF3j) (Eukaryotic translation initiation factor 3 subunit 1) (eIF-3-alpha) (eIF3 p35)	EIF3S1	4	5	5	27.5	29.062	38777000	NaN	NaN	8229800	NaN	NaN
tr|A0A024R5S7|A0A024R5S7_HUMAN;sp|Q9ULG6|CCPG1_HUMAN	tr|A0A024R5S7|A0A024R5S7_HUMAN;sp|Q9ULG6|CCPG1_HUMAN	tr|A0A024R5S7|A0A024R5S7_HUMAN Cell cycle progression 1, isoform CRA_a OS=Homo sapiens OX=9606 GN=CCPG1 PE=4 SV=1;sp|Q9ULG6|CCPG1_HUMAN Cell cycle progression protein 1 OS=Homo sapiens OX=9606 GN=CCPG1 PE=1 SV=3	A0A024R5S7	Cell cycle progression 1, isoform CRA_a	CCPG1	2	7	7	8.5	87.339	18692000	35547000	31514000	27430000	45688000	27034000
tr|A0A024R5U5|A0A024R5U5_HUMAN;sp|O14672|ADA10_HUMAN;tr|A0AV88|A0AV88_HUMAN;tr|H0YNC5|H0YNC5_HUMAN	tr|A0A024R5U5|A0A024R5U5_HUMAN;sp|O14672|ADA10_HUMAN;tr|A0AV88|A0AV88_HUMAN	tr|A0A024R5U5|A0A024R5U5_HUMAN ADAM metallopeptidase domain 10, isoform CRA_b OS=Homo sapiens OX=9606 GN=ADAM10 PE=4 SV=1;sp|O14672|ADA10_HUMAN Disintegrin and metalloproteinase domain-containing protein 10 OS=Homo sapiens OX=9606 GN=ADAM10 PE=1 SV=1;tr|A0	A0A024R5U5	ADAM metallopeptidase domain 10, isoform CRA_b	ADAM10	4	7	7	14.2	84.141	15268000	33727000	29789000	19732000	20814000	25993000
tr|A0A024R5W6|A0A024R5W6_HUMAN;tr|A0A494C0V8|A0A494C0V8_HUMAN;tr|H0YL80|H0YL80_HUMAN;tr|O15513|O15513_HUMAN;tr|H0YLS7|H0YLS7_HUMAN;tr|Q07414|Q07414_HUMAN	tr|A0A024R5W6|A0A024R5W6_HUMAN	tr|A0A024R5W6|A0A024R5W6_HUMAN Tropomyosin 1 (Alpha), isoform CRA_a OS=Homo sapiens OX=9606 GN=TPM1 PE=3 SV=1	A0A024R5W6	Tropomyosin 1 (Alpha), isoform CRA_a	TPM1	6	45	1	91.9	32.677	NaN	NaN	NaN	NaN	35483000	NaN
tr|A0A024R5X7|A0A024R5X7_HUMAN;sp|O76031|CLPX_HUMAN;tr|Q9H072|Q9H072_HUMAN;tr|H0YM48|H0YM48_HUMAN;tr|H0YK07|H0YK07_HUMAN	tr|A0A024R5X7|A0A024R5X7_HUMAN;sp|O76031|CLPX_HUMAN;tr|Q9H072|Q9H072_HUMAN	tr|A0A024R5X7|A0A024R5X7_HUMAN ClpX caseinolytic peptidase X homolog (E. coli), isoform CRA_a OS=Homo sapiens OX=9606 GN=CLPX PE=4 SV=1;sp|O76031|CLPX_HUMAN ATP-dependent Clp protease ATP-binding subunit clpX-like, mitochondrial OS=Homo sapiens OX=9606 GN=	A0A024R5X7	ClpX caseinolytic peptidase X homolog (E. coli), isoform CRA_a	CLPX	5	11	11	23.7	69.223	43634000	110650000	96109000	83031000	61666000	62021000
tr|A0A024R5Z3|A0A024R5Z3_HUMAN;sp|P84022|SMAD3_HUMAN;tr|Q59F45|Q59F45_HUMAN;tr|H3BVD1|H3BVD1_HUMAN;tr|H0YMP2|H0YMP2_HUMAN;tr|H0YNV1|H0YNV1_HUMAN;tr|H0YL71|H0YL71_HUMAN;tr|H0YKE2|H0YKE2_HUMAN;tr|H3BP09|H3BP09_HUMAN;tr|B7Z725|B7Z725_HUMAN;tr|K7EJX0|K7EJX0_HUMAN;tr|B7Z5N5|B7Z5N5_HUMAN;tr|Q53XR6|Q53XR6_HUMAN;sp|Q15796|SMAD2_HUMAN	tr|A0A024R5Z3|A0A024R5Z3_HUMAN;sp|P84022|SMAD3_HUMAN;tr|Q59F45|Q59F45_HUMAN;tr|H3BVD1|H3BVD1_HUMAN	tr|A0A024R5Z3|A0A024R5Z3_HUMAN Mothers against decapentaplegic homolog OS=Homo sapiens OX=9606 GN=SMAD3 PE=3 SV=1;sp|P84022|SMAD3_HUMAN Mothers against decapentaplegic homolog 3 OS=Homo sapiens OX=9606 GN=SMAD3 PE=1 SV=1;tr|Q59F45|Q59F45_HUMAN Mothers agai	A0A024R5Z3	Mothers against decapentaplegic homolog (MAD homolog) (Mothers against DPP homolog) (SMAD family member)	SMAD3	14	4	3	14.1	48.08	21510000	NaN	16228000	10583000	10093000	NaN
tr|A0A024R5Z9|A0A024R5Z9_HUMAN;tr|H3BTN5|H3BTN5_HUMAN;tr|B4DRT3|B4DRT3_HUMAN;tr|Q504U3|Q504U3_HUMAN;tr|H3BR70|H3BR70_HUMAN	tr|A0A024R5Z9|A0A024R5Z9_HUMAN;tr|H3BTN5|H3BTN5_HUMAN;tr|B4DRT3|B4DRT3_HUMAN;tr|Q504U3|Q504U3_HUMAN;tr|H3BR70|H3BR70_HUMAN	tr|A0A024R5Z9|A0A024R5Z9_HUMAN Pyruvate kinase OS=Homo sapiens OX=9606 GN=PKM2 PE=3 SV=1;tr|H3BTN5|H3BTN5_HUMAN Pyruvate kinase (Fragment) OS=Homo sapiens OX=9606 GN=PKM PE=1 SV=1;tr|B4DRT3|B4DRT3_HUMAN Pyruvate kinase OS=Homo sapiens OX=9606 PE=2 SV=1;tr|	A0A024R5Z9	Pyruvate kinase (EC 2.7.1.40)	PKM2	5	46	5	79.7	58.061	15391000000	6859300000	5932300000	6335800000	4153200000	6855800000
tr|A0A024R610|A0A024R610_HUMAN;sp|Q92859|NEO1_HUMAN;tr|Q59FP8|Q59FP8_HUMAN	tr|A0A024R610|A0A024R610_HUMAN;sp|Q92859|NEO1_HUMAN;tr|Q59FP8|Q59FP8_HUMAN	tr|A0A024R610|A0A024R610_HUMAN Neogenin homolog 1 (Chicken), isoform CRA_a OS=Homo sapiens OX=9606 GN=NEO1 PE=4 SV=1;sp|Q92859|NEO1_HUMAN Neogenin OS=Homo sapiens OX=9606 GN=NEO1 PE=1 SV=2;tr|Q59FP8|Q59FP8_HUMAN Neogenin (Fragment) OS=Homo sapiens OX=9606	A0A024R610	Neogenin homolog 1 (Chicken), isoform CRA_a	NEO1	3	3	3	2.7	137.7	NaN	NaN	NaN	NaN	3553400	NaN
tr|A0A024R625|A0A024R625_HUMAN;sp|P60510|PP4C_HUMAN;tr|I3L4X0|I3L4X0_HUMAN;tr|H3BV22|H3BV22_HUMAN;tr|H3BTA2|H3BTA2_HUMAN;tr|Q5U086|Q5U086_HUMAN	tr|A0A024R625|A0A024R625_HUMAN;sp|P60510|PP4C_HUMAN;tr|I3L4X0|I3L4X0_HUMAN;tr|H3BV22|H3BV22_HUMAN;tr|H3BTA2|H3BTA2_HUMAN;tr|Q5U086|Q5U086_HUMAN	tr|A0A024R625|A0A024R625_HUMAN Serine/threonine-protein phosphatase OS=Homo sapiens OX=9606 GN=PPP4C PE=2 SV=1;sp|P60510|PP4C_HUMAN Serine/threonine-protein phosphatase 4 catalytic subunit OS=Homo sapiens OX=9606 GN=PPP4C PE=1 SV=1;tr|I3L4X0|I3L4X0_HUMAN P	A0A024R625	Serine/threonine-protein phosphatase (EC 3.1.3.16)	PPP4C	6	2	2	12.4	35.08	13429000	NaN	NaN	13739000	NaN	NaN
tr|A0A024R648|A0A024R648_HUMAN;sp|Q9Y5J7|TIM9_HUMAN;tr|A0A1W2PRH9|A0A1W2PRH9_HUMAN;tr|A0A1W2PQS5|A0A1W2PQS5_HUMAN;tr|G3V502|G3V502_HUMAN;tr|G3V2F3|G3V2F3_HUMAN	tr|A0A024R648|A0A024R648_HUMAN;sp|Q9Y5J7|TIM9_HUMAN;tr|A0A1W2PRH9|A0A1W2PRH9_HUMAN;tr|A0A1W2PQS5|A0A1W2PQS5_HUMAN;tr|G3V502|G3V502_HUMAN;tr|G3V2F3|G3V2F3_HUMAN	tr|A0A024R648|A0A024R648_HUMAN Translocase of inner mitochondrial membrane 9 homolog (Yeast), isoform CRA_a OS=Homo sapiens OX=9606 GN=TIMM9 PE=4 SV=1;sp|Q9Y5J7|TIM9_HUMAN Mitochondrial import inner membrane translocase subunit Tim9 OS=Homo sapiens OX=9606	A0A024R648	Translocase of inner mitochondrial membrane 9 homolog (Yeast), isoform CRA_a	TIMM9	6	7	7	83.1	10.378	72366000	148130000	171020000	230380000	159040000	123590000
tr|A0A024R649|A0A024R649_HUMAN;sp|Q96EK6|GNA1_HUMAN;tr|G3V5E4|G3V5E4_HUMAN;tr|G3V4W4|G3V4W4_HUMAN	tr|A0A024R649|A0A024R649_HUMAN;sp|Q96EK6|GNA1_HUMAN;tr|G3V5E4|G3V5E4_HUMAN;tr|G3V4W4|G3V4W4_HUMAN	tr|A0A024R649|A0A024R649_HUMAN Glucosamine 6-phosphate N-acetyltransferase OS=Homo sapiens OX=9606 GN=GNPNAT1 PE=3 SV=1;sp|Q96EK6|GNA1_HUMAN Glucosamine 6-phosphate N-acetyltransferase OS=Homo sapiens OX=9606 GN=GNPNAT1 PE=1 SV=1;tr|G3V5E4|G3V5E4_HUMAN Glu	A0A024R649	Glucosamine 6-phosphate N-acetyltransferase (EC 2.3.1.4)	GNPNAT1	4	3	3	22.8	20.749	20853000	NaN	7322700	NaN	NaN	NaN
tr|A0A024R663|A0A024R663_HUMAN;sp|Q86UP2|KTN1_HUMAN;tr|G3V4Y7|G3V4Y7_HUMAN;tr|B7Z6P3|B7Z6P3_HUMAN;tr|B3KWP6|B3KWP6_HUMAN;tr|G3V5P0|G3V5P0_HUMAN;tr|H0YJZ8|H0YJZ8_HUMAN;tr|G3V5G2|G3V5G2_HUMAN;tr|B3KP76|B3KP76_HUMAN;tr|H0YJP2|H0YJP2_HUMAN;tr|H0YJV5|H0YJV5_HUMAN;tr|Q6PDF7|Q6PDF7_HUMAN;tr|Q3SWV9|Q3SWV9_HUMAN;tr|G3V475|G3V475_HUMAN;tr|G3V4L8|G3V4L8_HUMAN;tr|Q6NZ46|Q6NZ46_HUMAN;tr|Q96KB4|Q96KB4_HUMAN;tr…	tr|A0A024R663|A0A024R663_HUMAN;sp|Q86UP2|KTN1_HUMAN	tr|A0A024R663|A0A024R663_HUMAN Kinectin 1 (Kinesin receptor), isoform CRA_a OS=Homo sapiens OX=9606 GN=KTN1 PE=4 SV=1;sp|Q86UP2|KTN1_HUMAN Kinectin OS=Homo sapiens OX=9606 GN=KTN1 PE=1 SV=1	A0A024R663	Kinectin 1 (Kinesin receptor), isoform CRA_a (Kinectin 1 (Kinesin receptor), isoform CRA_b)	KTN1	19	86	86	68.2	156.27	911110000	1940900000	998170000	1432100000	1433400000	1348900000
tr|A0A024R670|A0A024R670_HUMAN;sp|P57105|SYJ2B_HUMAN;tr|A0A087X1F5|A0A087X1F5_HUMAN;tr|A0A087WYV9|A0A087WYV9_HUMAN	tr|A0A024R670|A0A024R670_HUMAN;sp|P57105|SYJ2B_HUMAN;tr|A0A087X1F5|A0A087X1F5_HUMAN;tr|A0A087WYV9|A0A087WYV9_HUMAN	tr|A0A024R670|A0A024R670_HUMAN Synaptojanin 2 binding protein, isoform CRA_a OS=Homo sapiens OX=9606 GN=SYNJ2BP PE=4 SV=1;sp|P57105|SYJ2B_HUMAN Synaptojanin-2-binding protein OS=Homo sapiens OX=9606 GN=SYNJ2BP PE=1 SV=2;tr|A0A087X1F5|A0A087X1F5_HUMAN SYNJ2	A0A024R670	Synaptojanin 2 binding protein, isoform CRA_a	SYNJ2BP	4	4	4	35.2	15.928	28369000	NaN	23839000	53992000	27801000	21346000
tr|A0A024R684|A0A024R684_HUMAN;tr|A0A024R681|A0A024R681_HUMAN;tr|B2RCI6|B2RCI6_HUMAN;tr|A0A024R6C4|A0A024R6C4_HUMAN;tr|A0A024R6F4|A0A024R6F4_HUMAN;sp|P49757|NUMB_HUMAN;tr|G3V3Z8|G3V3Z8_HUMAN;tr|G3V3M5|G3V3M5_HUMAN;tr|Q86SW6|Q86SW6_HUMAN;tr|Q86SW5|Q86SW5_HUMAN;tr|G3V3R1|G3V3R1_HUMAN;tr|Q5D0E5|Q5D0E5_HUMAN;tr|B4DUD7|B4DUD7_HUMAN	tr|A0A024R684|A0A024R684_HUMAN;tr|A0A024R681|A0A024R681_HUMAN;tr|B2RCI6|B2RCI6_HUMAN;tr|A0A024R6C4|A0A024R6C4_HUMAN;tr|A0A024R6F4|A0A024R6F4_HUMAN;sp|P49757|NUMB_HUMAN;tr|G3V3Z8|G3V3Z8_HUMAN	tr|A0A024R684|A0A024R684_HUMAN Numb homolog (Drosophila), isoform CRA_e OS=Homo sapiens OX=9606 GN=NUMB PE=4 SV=1;tr|A0A024R681|A0A024R681_HUMAN Numb homolog (Drosophila), isoform CRA_f OS=Homo sapiens OX=9606 GN=NUMB PE=4 SV=1;tr|B2RCI6|B2RCI6_HUMAN cDNA,	A0A024R684	Numb homolog (Drosophila), isoform CRA_e	NUMB	13	5	2	9.5	64.526	NaN	NaN	NaN	NaN	4049600	NaN
tr|A0A024R687|A0A024R687_HUMAN;sp|Q96AC1|FERM2_HUMAN;tr|H0YJ34|H0YJ34_HUMAN;tr|A0A0U1RRM8|A0A0U1RRM8_HUMAN;tr|G3V281|G3V281_HUMAN;tr|G3V5R2|G3V5R2_HUMAN;tr|G3V3J0|G3V3J0_HUMAN;tr|H0YJB6|H0YJB6_HUMAN;tr|Q5JWV4|Q5JWV4_HUMAN;tr|Q54A15|Q54A15_HUMAN;tr|B2RAX1|B2RAX1_HUMAN;sp|Q9BQL6|FERM1_HUMAN	tr|A0A024R687|A0A024R687_HUMAN;sp|Q96AC1|FERM2_HUMAN;tr|H0YJ34|H0YJ34_HUMAN;tr|A0A0U1RRM8|A0A0U1RRM8_HUMAN	tr|A0A024R687|A0A024R687_HUMAN Pleckstrin homology domain containing, family C (With FERM domain) member 1, isoform CRA_b OS=Homo sapiens OX=9606 GN=PLEKHC1 PE=4 SV=1;sp|Q96AC1|FERM2_HUMAN Fermitin family homolog 2 OS=Homo sapiens OX=9606 GN=FERMT2 PE=1 SV	A0A024R687	Pleckstrin homology domain containing, family C (With FERM domain) member 1, isoform CRA_b	PLEKHC1	12	22	1	45.3	77.86	306450000	282480000	356560000	178190000	168850000	398240000
tr|A0A024R694|A0A024R694_HUMAN;sp|P12814|ACTN1_HUMAN;tr|H9KV75|H9KV75_HUMAN;tr|B7Z565|B7Z565_HUMAN;tr|Q86TX4|Q86TX4_HUMAN;tr|B4DFY0|B4DFY0_HUMAN;tr|B3KUX9|B3KUX9_HUMAN;tr|B7Z2W3|B7Z2W3_HUMAN;tr|A1L0V1|A1L0V1_HUMAN;tr|G3V2N5|G3V2N5_HUMAN;tr|H7C5W8|H7C5W8_HUMAN;tr|H0YJW3|H0YJW3_HUMAN;tr|B4DRP5|B4DRP5_HUMAN;tr|A0A494C1A0|A0A494C1A0_HUMAN;sp|P35609|ACTN2_HUMAN;tr|G3V2W4|G3V2W4_HUMAN;tr|H0YJ11|H0YJ11_…	tr|A0A024R694|A0A024R694_HUMAN;sp|P12814|ACTN1_HUMAN;tr|H9KV75|H9KV75_HUMAN;tr|B7Z565|B7Z565_HUMAN;tr|Q86TX4|Q86TX4_HUMAN;tr|B4DFY0|B4DFY0_HUMAN	tr|A0A024R694|A0A024R694_HUMAN Actinin, alpha 1, isoform CRA_a OS=Homo sapiens OX=9606 GN=ACTN1 PE=2 SV=1;sp|P12814|ACTN1_HUMAN Alpha-actinin-1 OS=Homo sapiens OX=9606 GN=ACTN1 PE=1 SV=2;tr|H9KV75|H9KV75_HUMAN Alpha-actinin-1 OS=Homo sapiens OX=9606 GN=ACT	A0A024R694	Actinin, alpha 1, isoform CRA_a (Epididymis secretory sperm binding protein)	ACTN1	40	60	41	73.3	103.06	5193900000	2965600000	3207000000	2681000000	3058400000	2581200000
tr|A0A024R6C9|A0A024R6C9_HUMAN;sp|P36957|ODO2_HUMAN;tr|Q6IBS5|Q6IBS5_HUMAN;tr|Q86TQ8|Q86TQ8_HUMAN;tr|Q86TW7|Q86TW7_HUMAN;tr|Q86SW4|Q86SW4_HUMAN;tr|Q16187|Q16187_HUMAN;tr|B7Z6J1|B7Z6J1_HUMAN;tr|H0YJF9|H0YJF9_HUMAN;tr|G3V5M3|G3V5M3_HUMAN;tr|G3V3F0|G3V3F0_HUMAN;tr|Q6LEQ7|Q6LEQ7_HUMAN	tr|A0A024R6C9|A0A024R6C9_HUMAN;sp|P36957|ODO2_HUMAN;tr|Q6IBS5|Q6IBS5_HUMAN;tr|Q86TQ8|Q86TQ8_HUMAN;tr|Q86TW7|Q86TW7_HUMAN	tr|A0A024R6C9|A0A024R6C9_HUMAN Dihydrolipoamide S-succinyltransferase (E2 component of 2-oxo-glutarate complex), isoform CRA_a OS=Homo sapiens OX=9606 GN=DLST PE=4 SV=1;sp|P36957|ODO2_HUMAN Dihydrolipoyllysine-residue succinyltransferase component of 2-oxo	A0A024R6C9	Dihydrolipoamide S-succinyltransferase (E2 component of 2-oxo-glutarate complex), isoform CRA_a	DLST	12	18	18	40.4	48.755	545600000	912750000	644280000	1045800000	873360000	634980000
tr|A0A024R6D1|A0A024R6D1_HUMAN;sp|Q8TD19|NEK9_HUMAN;tr|Q6PKF2|Q6PKF2_HUMAN;tr|B3KY50|B3KY50_HUMAN;tr|G3V459|G3V459_HUMAN	tr|A0A024R6D1|A0A024R6D1_HUMAN;sp|Q8TD19|NEK9_HUMAN	tr|A0A024R6D1|A0A024R6D1_HUMAN NIMA (Never in mitosis gene a)-related kinase 9, isoform CRA_a OS=Homo sapiens OX=9606 GN=NEK9 PE=4 SV=1;sp|Q8TD19|NEK9_HUMAN Serine/threonine-protein kinase Nek9 OS=Homo sapiens OX=9606 GN=NEK9 PE=1 SV=2	A0A024R6D1	NIMA (Never in mitosis gene a)-related kinase 9, isoform CRA_a	NEK9	5	5	5	9.3	107.15	22607000	NaN	12327000	11404000	NaN	12970000
tr|A0A024R6D4|A0A024R6D4_HUMAN;sp|P84090|ERH_HUMAN;tr|G3V279|G3V279_HUMAN	tr|A0A024R6D4|A0A024R6D4_HUMAN;sp|P84090|ERH_HUMAN;tr|G3V279|G3V279_HUMAN	tr|A0A024R6D4|A0A024R6D4_HUMAN Enhancer of rudimentary homolog OS=Homo sapiens OX=9606 GN=ERH PE=3 SV=1;sp|P84090|ERH_HUMAN Enhancer of rudimentary homolog OS=Homo sapiens OX=9606 GN=ERH PE=1 SV=1;tr|G3V279|G3V279_HUMAN Enhancer of rudimentary homolog OS=H	A0A024R6D4	Enhancer of rudimentary homolog	ERH	3	6	6	55.8	12.259	300580000	405050000	457560000	547440000	339990000	694750000
tr|A0A024R6D8|A0A024R6D8_HUMAN;sp|Q13243|SRSF5_HUMAN;tr|Q59EK7|Q59EK7_HUMAN;tr|B4DJK0|B4DJK0_HUMAN;tr|B4DUA4|B4DUA4_HUMAN;tr|Q86U32|Q86U32_HUMAN;tr|G3V5K8|G3V5K8_HUMAN;tr|B5BUD8|B5BUD8_HUMAN	tr|A0A024R6D8|A0A024R6D8_HUMAN;sp|Q13243|SRSF5_HUMAN;tr|Q59EK7|Q59EK7_HUMAN;tr|B4DJK0|B4DJK0_HUMAN;tr|B4DUA4|B4DUA4_HUMAN;tr|Q86U32|Q86U32_HUMAN	tr|A0A024R6D8|A0A024R6D8_HUMAN Splicing factor, arginine/serine-rich 5, isoform CRA_a OS=Homo sapiens OX=9606 GN=SFRS5 PE=4 SV=1;sp|Q13243|SRSF5_HUMAN Serine/arginine-rich splicing factor 5 OS=Homo sapiens OX=9606 GN=SRSF5 PE=1 SV=1;tr|Q59EK7|Q59EK7_HUMAN	A0A024R6D8	Splicing factor, arginine/serine-rich 5, isoform CRA_a	SFRS5	8	4	3	16.5	31.263	38284000	NaN	26206000	22723000	32717000	37638000
tr|A0A024R6G6|A0A024R6G6_HUMAN;sp|O75438|NDUB1_HUMAN;tr|Q3MHU6|Q3MHU6_HUMAN	tr|A0A024R6G6|A0A024R6G6_HUMAN;sp|O75438|NDUB1_HUMAN;tr|Q3MHU6|Q3MHU6_HUMAN	tr|A0A024R6G6|A0A024R6G6_HUMAN NADH dehydrogenase (Ubiquinone) 1 beta subcomplex, 1, 7kDa, isoform CRA_a OS=Homo sapiens OX=9606 GN=NDUFB1 PE=4 SV=1;sp|O75438|NDUB1_HUMAN NADH dehydrogenase [ubiquinone] 1 beta subcomplex subunit 1 OS=Homo sapiens OX=9606 G	A0A024R6G6	NADH dehydrogenase (Ubiquinone) 1 beta subcomplex, 1, 7kDa, isoform CRA_a	NDUFB1	3	2	2	34.5	6.9611	NaN	NaN	NaN	29993000	NaN	NaN
tr|A0A024R6H1|A0A024R6H1_HUMAN;sp|O15270|SPTC2_HUMAN;tr|H0YJV2|H0YJV2_HUMAN	tr|A0A024R6H1|A0A024R6H1_HUMAN;sp|O15270|SPTC2_HUMAN;tr|H0YJV2|H0YJV2_HUMAN	tr|A0A024R6H1|A0A024R6H1_HUMAN Serine palmitoyltransferase, long chain base subunit 2, isoform CRA_a OS=Homo sapiens OX=9606 GN=SPTLC2 PE=3 SV=1;sp|O15270|SPTC2_HUMAN Serine palmitoyltransferase 2 OS=Homo sapiens OX=9606 GN=SPTLC2 PE=1 SV=1;tr|H0YJV2|H0YJV	A0A024R6H1	Serine palmitoyltransferase, long chain base subunit 2, isoform CRA_a	SPTLC2	3	6	6	14.6	62.924	34960000	23215000	22501000	24444000	25831000	NaN
tr|A0A024R6I3|A0A024R6I3_HUMAN;sp|P49755|TMEDA_HUMAN;tr|Q53GF9|Q53GF9_HUMAN;tr|B4DZH3|B4DZH3_HUMAN;tr|B4DL12|B4DL12_HUMAN;tr|G3V2K7|G3V2K7_HUMAN	tr|A0A024R6I3|A0A024R6I3_HUMAN;sp|P49755|TMEDA_HUMAN;tr|Q53GF9|Q53GF9_HUMAN;tr|B4DZH3|B4DZH3_HUMAN;tr|B4DL12|B4DL12_HUMAN	tr|A0A024R6I3|A0A024R6I3_HUMAN Testicular tissue protein Li 206 OS=Homo sapiens OX=9606 GN=TMED10 PE=2 SV=1;sp|P49755|TMEDA_HUMAN Transmembrane emp24 domain-containing protein 10 OS=Homo sapiens OX=9606 GN=TMED10 PE=1 SV=2;tr|Q53GF9|Q53GF9_HUMAN Full-lengt	A0A024R6I3	Testicular tissue protein Li 206 (Transmembrane emp24-like trafficking protein 10 (Yeast), isoform CRA_a)	TMED10	6	11	11	48.9	24.976	905020000	352710000	413870000	812280000	612940000	476490000
tr|A0A024R6K1|A0A024R6K1_HUMAN;sp|O75909|CCNK_HUMAN	tr|A0A024R6K1|A0A024R6K1_HUMAN;sp|O75909|CCNK_HUMAN	tr|A0A024R6K1|A0A024R6K1_HUMAN Cyclin K, isoform CRA_c OS=Homo sapiens OX=9606 GN=CCNK PE=3 SV=1;sp|O75909|CCNK_HUMAN Cyclin-K OS=Homo sapiens OX=9606 GN=CCNK PE=1 SV=2	A0A024R6K1	Cyclin K, isoform CRA_c	CCNK	2	1	1	4.1	64.239	NaN	NaN	NaN	NaN	6547100	NaN
tr|A0A024R6K8|A0A024R6K8_HUMAN;sp|P23381|SYWC_HUMAN;tr|H0YJP3|H0YJP3_HUMAN;tr|G3V3H8|G3V3H8_HUMAN;tr|G3V3Y5|G3V3Y5_HUMAN;tr|B4DTK8|B4DTK8_HUMAN;tr|G3V277|G3V277_HUMAN;tr|G3V5W1|G3V5W1_HUMAN;tr|G3V3S7|G3V3S7_HUMAN;tr|G3V3X0|G3V3X0_HUMAN;tr|G3V423|G3V423_HUMAN;tr|G3V3P2|G3V3P2_HUMAN;tr|G3V227|G3V227_HUMAN;tr|G3V5U1|G3V5U1_HUMAN;tr|G3V456|G3V456_HUMAN;tr|G3V2F2|G3V2F2_HUMAN;tr|G3V3R3|G3V3R3_HUMAN;tr…	tr|A0A024R6K8|A0A024R6K8_HUMAN;sp|P23381|SYWC_HUMAN	tr|A0A024R6K8|A0A024R6K8_HUMAN Epididymis secretory sperm binding protein OS=Homo sapiens OX=9606 GN=WARS PE=2 SV=1;sp|P23381|SYWC_HUMAN Tryptophan--tRNA ligase, cytoplasmic OS=Homo sapiens OX=9606 GN=WARS PE=1 SV=2	A0A024R6K8	Epididymis secretory sperm binding protein (Tryptophanyl-tRNA synthetase, isoform CRA_a)	WARS	24	14	14	35.5	53.165	181340000	145330000	93205000	54470000	41323000	173330000
tr|A0A024R6N2|A0A024R6N2_HUMAN;sp|Q9Y5S2|MRCKB_HUMAN;tr|Q86TR8|Q86TR8_HUMAN;tr|H0YLY0|H0YLY0_HUMAN	tr|A0A024R6N2|A0A024R6N2_HUMAN;sp|Q9Y5S2|MRCKB_HUMAN;tr|Q86TR8|Q86TR8_HUMAN;tr|H0YLY0|H0YLY0_HUMAN	tr|A0A024R6N2|A0A024R6N2_HUMAN CDC42 binding protein kinase beta (DMPK-like), isoform CRA_a OS=Homo sapiens OX=9606 GN=CDC42BPB PE=3 SV=1;sp|Q9Y5S2|MRCKB_HUMAN Serine/threonine-protein kinase MRCK beta OS=Homo sapiens OX=9606 GN=CDC42BPB PE=1 SV=2;tr|Q86TR	A0A024R6N2	CDC42 binding protein kinase beta (DMPK-like), isoform CRA_a	CDC42BPB	4	3	3	2.5	194.31	7497100	NaN	8824000	9061600	NaN	10798000
tr|A0A024R6P5|A0A024R6P5_HUMAN;tr|E7ESY4|E7ESY4_HUMAN;sp|Q13330|MTA1_HUMAN;tr|Q59FW1|Q59FW1_HUMAN;tr|H0Y4T7|H0Y4T7_HUMAN;tr|Q86TR6|Q86TR6_HUMAN;tr|Q53RX8|Q53RX8_HUMAN;tr|Q9BRL8|Q9BRL8_HUMAN;tr|F8W9Y9|F8W9Y9_HUMAN;tr|E9PCS8|E9PCS8_HUMAN;tr|E7EQY4|E7EQY4_HUMAN;tr|D6W5A2|D6W5A2_HUMAN;tr|E7EV10|E7EV10_HUMAN;sp|Q9BTC8|MTA3_HUMAN	tr|A0A024R6P5|A0A024R6P5_HUMAN;tr|E7ESY4|E7ESY4_HUMAN;sp|Q13330|MTA1_HUMAN;tr|Q59FW1|Q59FW1_HUMAN;tr|H0Y4T7|H0Y4T7_HUMAN	tr|A0A024R6P5|A0A024R6P5_HUMAN Metastasis associated 1, isoform CRA_c OS=Homo sapiens OX=9606 GN=MTA1 PE=4 SV=1;tr|E7ESY4|E7ESY4_HUMAN Metastasis-associated protein MTA1 OS=Homo sapiens OX=9606 GN=MTA1 PE=1 SV=1;sp|Q13330|MTA1_HUMAN Metastasis-associated p	A0A024R6P5	Metastasis associated 1, isoform CRA_c	MTA1	14	5	5	9.1	71.208	NaN	NaN	11119000	18624000	NaN	16670000
tr|A0A024R6Q1|A0A024R6Q1_HUMAN;sp|P55010|IF5_HUMAN;tr|Q6IBU0|Q6IBU0_HUMAN;tr|H0YLZ1|H0YLZ1_HUMAN;tr|Q32Q19|Q32Q19_HUMAN;tr|Q05DF3|Q05DF3_HUMAN;tr|H0YN40|H0YN40_HUMAN;tr|H0YMJ8|H0YMJ8_HUMAN;tr|H0YM54|H0YM54_HUMAN;tr|H0YK11|H0YK11_HUMAN;tr|B4DEN3|B4DEN3_HUMAN;tr|H0YK29|H0YK29_HUMAN	tr|A0A024R6Q1|A0A024R6Q1_HUMAN;sp|P55010|IF5_HUMAN;tr|Q6IBU0|Q6IBU0_HUMAN;tr|H0YLZ1|H0YLZ1_HUMAN;tr|Q32Q19|Q32Q19_HUMAN;tr|Q05DF3|Q05DF3_HUMAN;tr|H0YN40|H0YN40_HUMAN	tr|A0A024R6Q1|A0A024R6Q1_HUMAN Eukaryotic translation initiation factor 5, isoform CRA_b OS=Homo sapiens OX=9606 GN=EIF5 PE=4 SV=1;sp|P55010|IF5_HUMAN Eukaryotic translation initiation factor 5 OS=Homo sapiens OX=9606 GN=EIF5 PE=1 SV=2;tr|Q6IBU0|Q6IBU0_HUM	A0A024R6Q1	Eukaryotic translation initiation factor 5, isoform CRA_b	EIF5	12	10	10	27.6	49.222	107010000	45713000	50743000	34634000	31757000	50334000
tr|A0A024R6Q2|A0A024R6Q2_HUMAN;sp|Q96FX7|TRM61_HUMAN	tr|A0A024R6Q2|A0A024R6Q2_HUMAN;sp|Q96FX7|TRM61_HUMAN	tr|A0A024R6Q2|A0A024R6Q2_HUMAN tRNA (adenine(58)-N(1))-methyltransferase catalytic subunit TRMT61A OS=Homo sapiens OX=9606 GN=C14orf172 PE=3 SV=1;sp|Q96FX7|TRM61_HUMAN tRNA (adenine(58)-N(1))-methyltransferase catalytic subunit TRMT61A OS=Homo sapiens OX=9	A0A024R6Q2	tRNA (adenine(58)-N(1))-methyltransferase catalytic subunit TRMT61A (EC 2.1.1.220)	C14orf172	2	1	1	3.5	31.381	NaN	NaN	NaN	NaN	1895800	NaN
tr|A0A024R6R2|A0A024R6R2_HUMAN;sp|Q8TD30|ALAT2_HUMAN	tr|A0A024R6R2|A0A024R6R2_HUMAN;sp|Q8TD30|ALAT2_HUMAN	tr|A0A024R6R2|A0A024R6R2_HUMAN Glutamic pyruvate transaminase (Alanine aminotransferase) 2, isoform CRA_b OS=Homo sapiens OX=9606 GN=GPT2 PE=4 SV=1;sp|Q8TD30|ALAT2_HUMAN Alanine aminotransferase 2 OS=Homo sapiens OX=9606 GN=GPT2 PE=1 SV=1	A0A024R6R2	Glutamic pyruvate transaminase (Alanine aminotransferase) 2, isoform CRA_b	GPT2	2	1	1	3.3	57.903	NaN	NaN	NaN	4532000	NaN	NaN
tr|A0A024R6R4|A0A024R6R4_HUMAN;sp|P08253|MMP2_HUMAN;tr|H3BR66|H3BR66_HUMAN;tr|H3BV48|H3BV48_HUMAN;tr|H3BS34|H3BS34_HUMAN;tr|Q2EF79|Q2EF79_HUMAN;tr|Q53GF1|Q53GF1_HUMAN;sp|P09237|MMP7_HUMAN	tr|A0A024R6R4|A0A024R6R4_HUMAN;sp|P08253|MMP2_HUMAN	tr|A0A024R6R4|A0A024R6R4_HUMAN Matrix metallopeptidase 2 (Gelatinase A, 72kDa gelatinase, 72kDa type IV collagenase), isoform CRA_a OS=Homo sapiens OX=9606 GN=MMP2 PE=3 SV=1;sp|P08253|MMP2_HUMAN 72 kDa type IV collagenase OS=Homo sapiens OX=9606 GN=MMP2 PE	A0A024R6R4	Matrix metallopeptidase 2 (Gelatinase A, 72kDa gelatinase, 72kDa type IV collagenase), isoform CRA_a	MMP2	8	13	13	27.7	73.881	136260000	234670000	125060000	98219000	125810000	58490000
tr|A0A024R6S1|A0A024R6S1_HUMAN;sp|O60884|DNJA2_HUMAN;tr|A0A087WT48|A0A087WT48_HUMAN;tr|T2DN57|T2DN57_HUMAN;tr|T2DPK5|T2DPK5_HUMAN;tr|I3L320|I3L320_HUMAN	tr|A0A024R6S1|A0A024R6S1_HUMAN;sp|O60884|DNJA2_HUMAN	tr|A0A024R6S1|A0A024R6S1_HUMAN DnaJ (Hsp40) homolog, subfamily A, member 2, isoform CRA_a OS=Homo sapiens OX=9606 GN=DNAJA2 PE=3 SV=1;sp|O60884|DNJA2_HUMAN DnaJ homolog subfamily A member 2 OS=Homo sapiens OX=9606 GN=DNAJA2 PE=1 SV=1	A0A024R6S1	DnaJ (Hsp40) homolog, subfamily A, member 2, isoform CRA_a	DNAJA2	6	8	8	25	45.745	76909000	93357000	82327000	48797000	50570000	89810000
tr|A0A024R6W0|A0A024R6W0_HUMAN;sp|P00505|AATM_HUMAN;tr|B3KUZ8|B3KUZ8_HUMAN;tr|A8K482|A8K482_HUMAN;tr|B4DY39|B4DY39_HUMAN	tr|A0A024R6W0|A0A024R6W0_HUMAN;sp|P00505|AATM_HUMAN;tr|B3KUZ8|B3KUZ8_HUMAN;tr|A8K482|A8K482_HUMAN	tr|A0A024R6W0|A0A024R6W0_HUMAN Aspartate aminotransferase OS=Homo sapiens OX=9606 GN=GOT2 PE=4 SV=1;sp|P00505|AATM_HUMAN Aspartate aminotransferase, mitochondrial OS=Homo sapiens OX=9606 GN=GOT2 PE=1 SV=3;tr|B3KUZ8|B3KUZ8_HUMAN Aspartate aminotransferase O	A0A024R6W0	Aspartate aminotransferase (EC 2.6.1.1)	GOT2	5	25	25	62.1	47.475	838610000	934950000	874870000	1754800000	1064800000	718750000
tr|A0A024R6Y2|A0A024R6Y2_HUMAN;sp|P61970|NTF2_HUMAN;tr|H3BRV9|H3BRV9_HUMAN	tr|A0A024R6Y2|A0A024R6Y2_HUMAN;sp|P61970|NTF2_HUMAN;tr|H3BRV9|H3BRV9_HUMAN	tr|A0A024R6Y2|A0A024R6Y2_HUMAN Nuclear transport factor 2, isoform CRA_a OS=Homo sapiens OX=9606 GN=NUTF2 PE=4 SV=1;sp|P61970|NTF2_HUMAN Nuclear transport factor 2 OS=Homo sapiens OX=9606 GN=NUTF2 PE=1 SV=1;tr|H3BRV9|H3BRV9_HUMAN Nuclear transport factor 2	A0A024R6Y2	Nuclear transport factor 2, isoform CRA_a	NUTF2	3	5	5	56.7	14.478	205970000	73293000	96362000	109210000	55147000	96859000
tr|A0A024R6Y3|A0A024R6Y3_HUMAN;sp|Q9HBH1|DEFM_HUMAN	tr|A0A024R6Y3|A0A024R6Y3_HUMAN;sp|Q9HBH1|DEFM_HUMAN	tr|A0A024R6Y3|A0A024R6Y3_HUMAN Peptide deformylase OS=Homo sapiens OX=9606 GN=hCG_2027080 PE=3 SV=1;sp|Q9HBH1|DEFM_HUMAN Peptide deformylase, mitochondrial OS=Homo sapiens OX=9606 GN=PDF PE=1 SV=1	A0A024R6Y3	Peptide deformylase (EC 3.5.1.88)	hCG_2027080	2	3	3	14.8	27.013	NaN	NaN	NaN	2044900	NaN	NaN
tr|A0A024R6Z0|A0A024R6Z0_HUMAN;sp|O43237|DC1L2_HUMAN;tr|J3KRI4|J3KRI4_HUMAN;tr|J3KRZ2|J3KRZ2_HUMAN;tr|B4DHD8|B4DHD8_HUMAN;tr|H3BUM4|H3BUM4_HUMAN;tr|B4E2E0|B4E2E0_HUMAN;tr|Q63HJ8|Q63HJ8_HUMAN	tr|A0A024R6Z0|A0A024R6Z0_HUMAN;sp|O43237|DC1L2_HUMAN;tr|J3KRI4|J3KRI4_HUMAN	tr|A0A024R6Z0|A0A024R6Z0_HUMAN Dynein light intermediate chain OS=Homo sapiens OX=9606 GN=DYNC1LI2 PE=3 SV=1;sp|O43237|DC1L2_HUMAN Cytoplasmic dynein 1 light intermediate chain 2 OS=Homo sapiens OX=9606 GN=DYNC1LI2 PE=1 SV=1;tr|J3KRI4|J3KRI4_HUMAN Dynein l	A0A024R6Z0	Dynein light intermediate chain	DYNC1LI2	8	9	9	29.7	54.099	76982000	60575000	25811000	48398000	30161000	115540000
tr|A0A024R705|A0A024R705_HUMAN;sp|Q9UN37|VPS4A_HUMAN;tr|Q9UF30|Q9UF30_HUMAN;tr|I3L4J1|I3L4J1_HUMAN;tr|Q9NXK5|Q9NXK5_HUMAN;tr|Q49AN7|Q49AN7_HUMAN;tr|B3KNH6|B3KNH6_HUMAN;sp|Q6PIW4|FIGL1_HUMAN	tr|A0A024R705|A0A024R705_HUMAN;sp|Q9UN37|VPS4A_HUMAN;tr|Q9UF30|Q9UF30_HUMAN;tr|I3L4J1|I3L4J1_HUMAN;tr|Q9NXK5|Q9NXK5_HUMAN	tr|A0A024R705|A0A024R705_HUMAN Vacuolar protein sorting 4A (Yeast), isoform CRA_c OS=Homo sapiens OX=9606 GN=VPS4A PE=3 SV=1;sp|Q9UN37|VPS4A_HUMAN Vacuolar protein sorting-associated protein 4A OS=Homo sapiens OX=9606 GN=VPS4A PE=1 SV=1;tr|Q9UF30|Q9UF30_HU	A0A024R705	Vacuolar protein sorting 4A (Yeast), isoform CRA_c	VPS4A	8	7	6	22.4	48.897	25101000	NaN	22129000	11120000	13795000	NaN
tr|A0A024R718|A0A024R718_HUMAN;sp|P43490|NAMPT_HUMAN;tr|A0A0C4DFS8|A0A0C4DFS8_HUMAN;tr|Q658Z1|Q658Z1_HUMAN;tr|B7Z8W6|B7Z8W6_HUMAN	tr|A0A024R718|A0A024R718_HUMAN;sp|P43490|NAMPT_HUMAN;tr|A0A0C4DFS8|A0A0C4DFS8_HUMAN	tr|A0A024R718|A0A024R718_HUMAN Nicotinamide phosphoribosyltransferase OS=Homo sapiens OX=9606 GN=PBEF1 PE=3 SV=1;sp|P43490|NAMPT_HUMAN Nicotinamide phosphoribosyltransferase OS=Homo sapiens OX=9606 GN=NAMPT PE=1 SV=1;tr|A0A0C4DFS8|A0A0C4DFS8_HUMAN Nicotina	A0A024R718	Nicotinamide phosphoribosyltransferase (NAmPRTase) (EC 2.4.2.12)	PBEF1	5	3	3	7.5	55.52	NaN	6164700	NaN	NaN	NaN	NaN
tr|A0A024R732|A0A024R732_HUMAN;sp|Q13425|SNTB2_HUMAN;tr|H0YCS0|H0YCS0_HUMAN;tr|A0A140TA73|A0A140TA73_HUMAN;tr|A0A0G2JM75|A0A0G2JM75_HUMAN;tr|J3KT21|J3KT21_HUMAN;tr|H7BY41|H7BY41_HUMAN	tr|A0A024R732|A0A024R732_HUMAN;sp|Q13425|SNTB2_HUMAN	tr|A0A024R732|A0A024R732_HUMAN Syntrophin, beta 2 (Dystrophin-associated protein A1, 59kDa, basic component 2), isoform CRA_a OS=Homo sapiens OX=9606 GN=SNTB2 PE=4 SV=1;sp|Q13425|SNTB2_HUMAN Beta-2-syntrophin OS=Homo sapiens OX=9606 GN=SNTB2 PE=1 SV=1	A0A024R732	Syntrophin, beta 2 (Dystrophin-associated protein A1, 59kDa, basic component 2), isoform CRA_a	SNTB2	7	16	15	38.3	57.949	73316000	122290000	99123000	111840000	70837000	87494000
tr|A0A024R745|A0A024R745_HUMAN;sp|Q16718|NDUA5_HUMAN;tr|F8WAS3|F8WAS3_HUMAN;tr|A0A087X1G1|A0A087X1G1_HUMAN;tr|H7BYD0|H7BYD0_HUMAN;tr|C9IZN5|C9IZN5_HUMAN;tr|A0A024R736|A0A024R736_HUMAN;tr|A0A024R772|A0A024R772_HUMAN;tr|A0A087WXR5|A0A087WXR5_HUMAN	tr|A0A024R745|A0A024R745_HUMAN;sp|Q16718|NDUA5_HUMAN;tr|F8WAS3|F8WAS3_HUMAN;tr|A0A087X1G1|A0A087X1G1_HUMAN;tr|H7BYD0|H7BYD0_HUMAN;tr|C9IZN5|C9IZN5_HUMAN	tr|A0A024R745|A0A024R745_HUMAN NADH dehydrogenase (Ubiquinone) 1 alpha subcomplex, 5, 13kDa, isoform CRA_b OS=Homo sapiens OX=9606 GN=NDUFA5 PE=4 SV=1;sp|Q16718|NDUA5_HUMAN NADH dehydrogenase [ubiquinone] 1 alpha subcomplex subunit 5 OS=Homo sapiens OX=960	A0A024R745	NADH dehydrogenase (Ubiquinone) 1 alpha subcomplex, 5, 13kDa, isoform CRA_b	NDUFA5	9	5	5	44	13.459	101450000	204290000	153900000	166570000	192400000	291700000
tr|A0A024R753|A0A024R753_HUMAN;sp|Q9NW13|RBM28_HUMAN;tr|B4DJ90|B4DJ90_HUMAN;tr|A0A0S2Z5E5|A0A0S2Z5E5_HUMAN;tr|C9JE21|C9JE21_HUMAN;tr|C9JAA9|C9JAA9_HUMAN;tr|H7C5G8|H7C5G8_HUMAN	tr|A0A024R753|A0A024R753_HUMAN;sp|Q9NW13|RBM28_HUMAN	tr|A0A024R753|A0A024R753_HUMAN RNA binding motif protein 28 isoform 1 OS=Homo sapiens OX=9606 GN=RBM28 PE=2 SV=1;sp|Q9NW13|RBM28_HUMAN RNA-binding protein 28 OS=Homo sapiens OX=9606 GN=RBM28 PE=1 SV=3	A0A024R753	RNA binding motif protein 28 isoform 1 (RNA binding motif protein 28, isoform CRA_a)	RBM28	7	7	7	10	85.737	9529500	NaN	20057000	NaN	NaN	NaN
tr|A0A024R7A8|A0A024R7A8_HUMAN;sp|P15121|ALDR_HUMAN;tr|Q59EL5|Q59EL5_HUMAN;tr|E9PCX2|E9PCX2_HUMAN;tr|E9PEF9|E9PEF9_HUMAN;tr|O15289|O15289_HUMAN	tr|A0A024R7A8|A0A024R7A8_HUMAN;sp|P15121|ALDR_HUMAN;tr|Q59EL5|Q59EL5_HUMAN;tr|E9PCX2|E9PCX2_HUMAN	tr|A0A024R7A8|A0A024R7A8_HUMAN Aldo-keto reductase family 1, member B1 (Aldose reductase), isoform CRA_a OS=Homo sapiens OX=9606 GN=AKR1B1 PE=4 SV=1;sp|P15121|ALDR_HUMAN Aldo-keto reductase family 1 member B1 OS=Homo sapiens OX=9606 GN=AKR1B1 PE=1 SV=3;tr|	A0A024R7A8	Aldo-keto reductase family 1, member B1 (Aldose reductase), isoform CRA_a	AKR1B1	6	13	12	46.2	35.853	278970000	142370000	99796000	245090000	134370000	79093000
tr|A0A024R7B7|A0A024R7B7_HUMAN;sp|Q16543|CDC37_HUMAN;tr|Q6FG59|Q6FG59_HUMAN;tr|K7EQA9|K7EQA9_HUMAN;tr|A1L0W4|A1L0W4_HUMAN;tr|K7EL68|K7EL68_HUMAN;tr|K7EKQ2|K7EKQ2_HUMAN;tr|K7EIU0|K7EIU0_HUMAN	tr|A0A024R7B7|A0A024R7B7_HUMAN;sp|Q16543|CDC37_HUMAN;tr|Q6FG59|Q6FG59_HUMAN;tr|K7EQA9|K7EQA9_HUMAN;tr|A1L0W4|A1L0W4_HUMAN;tr|K7EL68|K7EL68_HUMAN;tr|K7EKQ2|K7EKQ2_HUMAN	tr|A0A024R7B7|A0A024R7B7_HUMAN CDC37 cell division cycle 37 homolog (S. cerevisiae), isoform CRA_a OS=Homo sapiens OX=9606 GN=CDC37 PE=4 SV=1;sp|Q16543|CDC37_HUMAN Hsp90 co-chaperone Cdc37 OS=Homo sapiens OX=9606 GN=CDC37 PE=1 SV=1;tr|Q6FG59|Q6FG59_HUMAN C	A0A024R7B7	CDC37 cell division cycle 37 homolog (S. cerevisiae), isoform CRA_a	CDC37	8	10	10	29.1	44.468	171860000	217860000	82875000	65632000	36775000	117890000
tr|A0A024R7C7|A0A024R7C7_HUMAN;sp|Q12906|ILF3_HUMAN;tr|F4ZW64|F4ZW64_HUMAN;tr|A8K590|A8K590_HUMAN;tr|Q59GP7|Q59GP7_HUMAN;tr|B4DFG4|B4DFG4_HUMAN;tr|B4DDF3|B4DDF3_HUMAN;tr|K7EKJ9|K7EKJ9_HUMAN;tr|K7EQR9|K7EQR9_HUMAN;tr|K7ER69|K7ER69_HUMAN;tr|K7EKY0|K7EKY0_HUMAN;tr|K7ERM6|K7ERM6_HUMAN;tr|K7ENK6|K7ENK6_HUMAN;tr|K7EM82|K7EM82_HUMAN;tr|K7EJ09|K7EJ09_HUMAN;tr|K7EPG3|K7EPG3_HUMAN;tr|K7ELV3|K7ELV3_HUMAN;tr…	tr|A0A024R7C7|A0A024R7C7_HUMAN;sp|Q12906|ILF3_HUMAN;tr|F4ZW64|F4ZW64_HUMAN;tr|A8K590|A8K590_HUMAN;tr|Q59GP7|Q59GP7_HUMAN;tr|B4DFG4|B4DFG4_HUMAN	tr|A0A024R7C7|A0A024R7C7_HUMAN Interleukin enhancer binding factor 3, 90kDa, isoform CRA_d OS=Homo sapiens OX=9606 GN=ILF3 PE=4 SV=1;sp|Q12906|ILF3_HUMAN Interleukin enhancer-binding factor 3 OS=Homo sapiens OX=9606 GN=ILF3 PE=1 SV=3;tr|F4ZW64|F4ZW64_HUMAN	A0A024R7C7	Interleukin enhancer binding factor 3, 90kDa, isoform CRA_d	ILF3	18	41	0	56	95.337	915870000	1038900000	1333000000	1603900000	1296200000	1327200000
tr|A0A024R7G2|A0A024R7G2_HUMAN;sp|O95716|RAB3D_HUMAN;tr|B2R8W8|B2R8W8_HUMAN	tr|A0A024R7G2|A0A024R7G2_HUMAN;sp|O95716|RAB3D_HUMAN;tr|B2R8W8|B2R8W8_HUMAN	tr|A0A024R7G2|A0A024R7G2_HUMAN Epididymis secretory sperm binding protein OS=Homo sapiens OX=9606 GN=RAB3D PE=2 SV=1;sp|O95716|RAB3D_HUMAN Ras-related protein Rab-3D OS=Homo sapiens OX=9606 GN=RAB3D PE=1 SV=1;tr|B2R8W8|B2R8W8_HUMAN cDNA, FLJ94098, highly s	A0A024R7G2	Epididymis secretory sperm binding protein (RAB3D, member RAS oncogene family, isoform CRA_b)	RAB3D	3	3	1	11.9	24.267	NaN	NaN	NaN	NaN	37141000	NaN
tr|A0A024R7G7|A0A024R7G7_HUMAN;sp|Q96K37|S35E1_HUMAN;tr|H7C1I0|H7C1I0_HUMAN	tr|A0A024R7G7|A0A024R7G7_HUMAN;sp|Q96K37|S35E1_HUMAN;tr|H7C1I0|H7C1I0_HUMAN	tr|A0A024R7G7|A0A024R7G7_HUMAN Solute carrier family 35, member E1, isoform CRA_c OS=Homo sapiens OX=9606 GN=SLC35E1 PE=4 SV=1;sp|Q96K37|S35E1_HUMAN Solute carrier family 35 member E1 OS=Homo sapiens OX=9606 GN=SLC35E1 PE=1 SV=2;tr|H7C1I0|H7C1I0_HUMAN Solu	A0A024R7G7	Solute carrier family 35, member E1, isoform CRA_c	SLC35E1	3	4	4	17.6	44.772	38384000	104730000	36647000	52403000	47293000	78616000
tr|A0A024R7I3|A0A024R7I3_HUMAN;sp|P61006|RAB8A_HUMAN;tr|Q59EP4|Q59EP4_HUMAN;tr|H0YMN7|H0YMN7_HUMAN;tr|M0R257|M0R257_HUMAN;tr|A0A024R7I7|A0A024R7I7_HUMAN;sp|P20336|RAB3A_HUMAN;sp|Q96E17|RAB3C_HUMAN;tr|B4DE50|B4DE50_HUMAN	tr|A0A024R7I3|A0A024R7I3_HUMAN;sp|P61006|RAB8A_HUMAN	tr|A0A024R7I3|A0A024R7I3_HUMAN RAB8A, member RAS oncogene family, isoform CRA_a OS=Homo sapiens OX=9606 GN=RAB8A PE=4 SV=1;sp|P61006|RAB8A_HUMAN Ras-related protein Rab-8A OS=Homo sapiens OX=9606 GN=RAB8A PE=1 SV=1	A0A024R7I3	RAB8A, member RAS oncogene family, isoform CRA_a	RAB8A	9	12	8	59.4	23.668	134240000	119600000	132750000	127800000	142920000	100520000
tr|A0A024R7J0|A0A024R7J0_HUMAN;sp|P17612|KAPCA_HUMAN;tr|A8K8B9|A8K8B9_HUMAN;tr|Q15136|Q15136_HUMAN;tr|B7Z708|B7Z708_HUMAN;tr|K7ERP6|K7ERP6_HUMAN;tr|B2RB89|B2RB89_HUMAN;sp|P22694|KAPCB_HUMAN;tr|A0A0A0MS54|A0A0A0MS54_HUMAN;tr|B4E2L0|B4E2L0_HUMAN;tr|B1APF7|B1APF7_HUMAN;tr|B1APG1|B1APG1_HUMAN;tr|B1APG0|B1APG0_HUMAN;tr|B1APG2|B1APG2_HUMAN;tr|B1APF8|B1APF8_HUMAN;tr|B1APF9|B1APF9_HUMAN;tr|B1APG3|B1APG3_…	tr|A0A024R7J0|A0A024R7J0_HUMAN;sp|P17612|KAPCA_HUMAN;tr|A8K8B9|A8K8B9_HUMAN;tr|Q15136|Q15136_HUMAN;tr|B7Z708|B7Z708_HUMAN;tr|K7ERP6|K7ERP6_HUMAN;tr|B2RB89|B2RB89_HUMAN;sp|P22694|KAPCB_HUMAN;tr|A0A0A0MS54|A0A0A0MS54_HUMAN;tr|B4E2L0|B4E2L0_HUMAN	tr|A0A024R7J0|A0A024R7J0_HUMAN Protein kinase, cAMP-dependent, catalytic, alpha, isoform CRA_c OS=Homo sapiens OX=9606 GN=PRKACA PE=3 SV=1;sp|P17612|KAPCA_HUMAN cAMP-dependent protein kinase catalytic subunit alpha OS=Homo sapiens OX=9606 GN=PRKACA PE=1 SV	A0A024R7J0	Protein kinase, cAMP-dependent, catalytic, alpha, isoform CRA_c	PRKACA	21	8	7	24.5	40.589	89560000	65630000	84708000	48922000	43292000	66068000
tr|A0A024R7J4|A0A024R7J4_HUMAN;sp|Q9BQ48|RM34_HUMAN;tr|M0R226|M0R226_HUMAN	tr|A0A024R7J4|A0A024R7J4_HUMAN;sp|Q9BQ48|RM34_HUMAN;tr|M0R226|M0R226_HUMAN	tr|A0A024R7J4|A0A024R7J4_HUMAN Mitochondrial ribosomal protein L34, isoform CRA_a OS=Homo sapiens OX=9606 GN=MRPL34 PE=4 SV=1;sp|Q9BQ48|RM34_HUMAN 39S ribosomal protein L34, mitochondrial OS=Homo sapiens OX=9606 GN=MRPL34 PE=1 SV=1;tr|M0R226|M0R226_HUMAN 3	A0A024R7J4	Mitochondrial ribosomal protein L34, isoform CRA_a	MRPL34	3	2	2	23.9	10.165	NaN	NaN	NaN	NaN	11378000	NaN
tr|A0A024R7K7|A0A024R7K7_HUMAN;sp|Q86YP4|P66A_HUMAN;tr|A0A024R7M6|A0A024R7M6_HUMAN;tr|B4E0Q6|B4E0Q6_HUMAN;tr|B4DKZ7|B4DKZ7_HUMAN;tr|A0A0U1RR30|A0A0U1RR30_HUMAN	tr|A0A024R7K7|A0A024R7K7_HUMAN;sp|Q86YP4|P66A_HUMAN;tr|A0A024R7M6|A0A024R7M6_HUMAN;tr|B4E0Q6|B4E0Q6_HUMAN;tr|B4DKZ7|B4DKZ7_HUMAN	tr|A0A024R7K7|A0A024R7K7_HUMAN GATA zinc finger domain containing 2A, isoform CRA_b OS=Homo sapiens OX=9606 GN=GATAD2A PE=4 SV=1;sp|Q86YP4|P66A_HUMAN Transcriptional repressor p66-alpha OS=Homo sapiens OX=9606 GN=GATAD2A PE=1 SV=1;tr|A0A024R7M6|A0A024R7M6_	A0A024R7K7	GATA zinc finger domain containing 2A, isoform CRA_b	GATAD2A	6	5	4	11.5	68.062	11110000	13046000	15952000	NaN	17364000	20007000
tr|A0A024R7L5|A0A024R7L5_HUMAN;tr|A0A024R7L8|A0A024R7L8_HUMAN;sp|Q92900|RENT1_HUMAN;tr|B3KY55|B3KY55_HUMAN;tr|A0A059XBJ1|A0A059XBJ1_HUMAN;tr|A0A059XAL2|A0A059XAL2_HUMAN;tr|A0A059XAJ5|A0A059XAJ5_HUMAN;tr|A0A059XG67|A0A059XG67_HUMAN;tr|A0A059X4U2|A0A059X4U2_HUMAN;tr|A0A059XG73|A0A059XG73_HUMAN;tr|A0A059XBJ6|A0A059XBJ6_HUMAN;tr|A0A059XAM1|A0A059XAM1_HUMAN;tr|A0A059XAL6|A0A059XAL6_HUMAN	tr|A0A024R7L5|A0A024R7L5_HUMAN;tr|A0A024R7L8|A0A024R7L8_HUMAN;sp|Q92900|RENT1_HUMAN	tr|A0A024R7L5|A0A024R7L5_HUMAN UPF1 OS=Homo sapiens OX=9606 GN=UPF1 PE=2 SV=1;tr|A0A024R7L8|A0A024R7L8_HUMAN UPF1 regulator of nonsense transcripts homolog (Yeast), isoform CRA_a OS=Homo sapiens OX=9606 GN=UPF1 PE=4 SV=1;sp|Q92900|RENT1_HUMAN Regulator of	A0A024R7L5	UPF1 (UPF1 regulator of nonsense transcripts homolog (Yeast), isoform CRA_b)	UPF1	13	17	17	22.1	123.03	99913000	89791000	67661000	67212000	56511000	46119000
tr|A0A024R7M8|A0A024R7M8_HUMAN;sp|Q96CT7|CC124_HUMAN;tr|M0R2F5|M0R2F5_HUMAN	tr|A0A024R7M8|A0A024R7M8_HUMAN;sp|Q96CT7|CC124_HUMAN;tr|M0R2F5|M0R2F5_HUMAN	tr|A0A024R7M8|A0A024R7M8_HUMAN Uncharacterized protein OS=Homo sapiens OX=9606 GN=LOC115098 PE=4 SV=1;sp|Q96CT7|CC124_HUMAN Coiled-coil domain-containing protein 124 OS=Homo sapiens OX=9606 GN=CCDC124 PE=1 SV=1;tr|M0R2F5|M0R2F5_HUMAN Coiled-coil domain-con	A0A024R7M8	Uncharacterized protein	LOC115098	3	4	4	17	25.835	27059000	19872000	24485000	16023000	17627000	34237000
tr|A0A024R7N2|A0A024R7N2_HUMAN;sp|Q9HD20|AT131_HUMAN;tr|A0A024R7P3|A0A024R7P3_HUMAN;tr|Q8NC73|Q8NC73_HUMAN;tr|H7C3H2|H7C3H2_HUMAN;tr|Q6ZUA1|Q6ZUA1_HUMAN;tr|Q8TEG5|Q8TEG5_HUMAN;tr|Q8N3E5|Q8N3E5_HUMAN	tr|A0A024R7N2|A0A024R7N2_HUMAN;sp|Q9HD20|AT131_HUMAN;tr|A0A024R7P3|A0A024R7P3_HUMAN	tr|A0A024R7N2|A0A024R7N2_HUMAN Cation-transporting ATPase OS=Homo sapiens OX=9606 GN=ATP13A1 PE=3 SV=1;sp|Q9HD20|AT131_HUMAN Manganese-transporting ATPase 13A1 OS=Homo sapiens OX=9606 GN=ATP13A1 PE=1 SV=2;tr|A0A024R7P3|A0A024R7P3_HUMAN Cation-transporting	A0A024R7N2	Cation-transporting ATPase (EC 7.2.2.-)	ATP13A1	8	24	24	25.6	132.95	126810000	111830000	148090000	186790000	168540000	142620000
tr|A0A024R7P2|A0A024R7P2_HUMAN;sp|Q14318|FKBP8_HUMAN;tr|B7Z6M0|B7Z6M0_HUMAN;tr|U3KQ64|U3KQ64_HUMAN;tr|A0A0A0MTJ1|A0A0A0MTJ1_HUMAN;tr|U3KQI1|U3KQI1_HUMAN;tr|M0R1Q0|M0R1Q0_HUMAN;tr|M0R1S6|M0R1S6_HUMAN	tr|A0A024R7P2|A0A024R7P2_HUMAN;sp|Q14318|FKBP8_HUMAN;tr|B7Z6M0|B7Z6M0_HUMAN;tr|U3KQ64|U3KQ64_HUMAN;tr|A0A0A0MTJ1|A0A0A0MTJ1_HUMAN	tr|A0A024R7P2|A0A024R7P2_HUMAN Peptidylprolyl isomerase OS=Homo sapiens OX=9606 GN=FKBP8 PE=4 SV=1;sp|Q14318|FKBP8_HUMAN Peptidyl-prolyl cis-trans isomerase FKBP8 OS=Homo sapiens OX=9606 GN=FKBP8 PE=1 SV=2;tr|B7Z6M0|B7Z6M0_HUMAN Peptidylprolyl isomerase OS	A0A024R7P2	Peptidylprolyl isomerase (EC 5.2.1.8)	FKBP8	8	10	1	28.6	44.561	95157000	142340000	198620000	140400000	185470000	152640000
tr|A0A024R7S3|A0A024R7S3_HUMAN;sp|P09497|CLCB_HUMAN;tr|D6RJD1|D6RJD1_HUMAN;tr|H0Y9Q6|H0Y9Q6_HUMAN	tr|A0A024R7S3|A0A024R7S3_HUMAN;sp|P09497|CLCB_HUMAN	tr|A0A024R7S3|A0A024R7S3_HUMAN Clathrin light chain OS=Homo sapiens OX=9606 GN=CLTB PE=3 SV=1;sp|P09497|CLCB_HUMAN Clathrin light chain B OS=Homo sapiens OX=9606 GN=CLTB PE=1 SV=1	A0A024R7S3	Clathrin light chain	CLTB	4	11	11	37.4	23.181	177500000	214710000	99237000	138710000	105440000	184310000
tr|A0A024R7T3|A0A024R7T3_HUMAN;sp|P52597|HNRPF_HUMAN;tr|B4DKS8|B4DKS8_HUMAN;tr|A0A1B0GW42|A0A1B0GW42_HUMAN	tr|A0A024R7T3|A0A024R7T3_HUMAN;sp|P52597|HNRPF_HUMAN;tr|B4DKS8|B4DKS8_HUMAN	tr|A0A024R7T3|A0A024R7T3_HUMAN Heterogeneous nuclear ribonucleoprotein F, isoform CRA_a OS=Homo sapiens OX=9606 GN=HNRPF PE=4 SV=1;sp|P52597|HNRPF_HUMAN Heterogeneous nuclear ribonucleoprotein F OS=Homo sapiens OX=9606 GN=HNRNPF PE=1 SV=3;tr|B4DKS8|B4DKS8_	A0A024R7T3	Heterogeneous nuclear ribonucleoprotein F, isoform CRA_a	HNRPF	4	11	9	38.1	45.671	192460000	230560000	173550000	153020000	123440000	186270000
tr|A0A024R7V4|A0A024R7V4_HUMAN;sp|P01210|PENK_HUMAN;tr|Q3B7B1|Q3B7B1_HUMAN;tr|E5RFR1|E5RFR1_HUMAN	tr|A0A024R7V4|A0A024R7V4_HUMAN;sp|P01210|PENK_HUMAN;tr|Q3B7B1|Q3B7B1_HUMAN	tr|A0A024R7V4|A0A024R7V4_HUMAN Proenkephalin, isoform CRA_a OS=Homo sapiens OX=9606 GN=PENK PE=3 SV=1;sp|P01210|PENK_HUMAN Proenkephalin-A OS=Homo sapiens OX=9606 GN=PENK PE=1 SV=1;tr|Q3B7B1|Q3B7B1_HUMAN PENK protein (Fragment) OS=Homo sapiens OX=9606 GN=P	A0A024R7V4	Proenkephalin, isoform CRA_a	PENK	4	10	10	54.3	30.787	22727000	NaN	NaN	169430000	18490000	45043000
tr|A0A024R7V6|A0A024R7V6_HUMAN;sp|P61019|RAB2A_HUMAN;tr|A0A0A1HAW1|A0A0A1HAW1_HUMAN;tr|E9PKL7|E9PKL7_HUMAN;tr|H7C125|H7C125_HUMAN;tr|O75546|O75546_HUMAN;tr|H0YD31|H0YD31_HUMAN;tr|E9PE37|E9PE37_HUMAN;tr|Q9UL31|Q9UL31_HUMAN;tr|H0YDL5|H0YDL5_HUMAN;tr|A0A1D5RMT4|A0A1D5RMT4_HUMAN	tr|A0A024R7V6|A0A024R7V6_HUMAN;sp|P61019|RAB2A_HUMAN;tr|A0A0A1HAW1|A0A0A1HAW1_HUMAN;tr|E9PKL7|E9PKL7_HUMAN	tr|A0A024R7V6|A0A024R7V6_HUMAN RAB2, member RAS oncogene family, isoform CRA_a OS=Homo sapiens OX=9606 GN=RAB2 PE=4 SV=1;sp|P61019|RAB2A_HUMAN Ras-related protein Rab-2A OS=Homo sapiens OX=9606 GN=RAB2A PE=1 SV=1;tr|A0A0A1HAW1|A0A0A1HAW1_HUMAN H.sapiens ra	A0A024R7V6	RAB2, member RAS oncogene family, isoform CRA_a	RAB2	11	15	8	71.7	23.545	664290000	490450000	918070000	619620000	896040000	524090000
tr|A0A024R7W0|A0A024R7W0_HUMAN;sp|Q9NX62|IMPA3_HUMAN;tr|H0YBS3|H0YBS3_HUMAN;tr|H0YB38|H0YB38_HUMAN	tr|A0A024R7W0|A0A024R7W0_HUMAN;sp|Q9NX62|IMPA3_HUMAN	tr|A0A024R7W0|A0A024R7W0_HUMAN Inositol monophosphatase domain containing 1, isoform CRA_a OS=Homo sapiens OX=9606 GN=IMPAD1 PE=4 SV=1;sp|Q9NX62|IMPA3_HUMAN Golgi-resident adenosine 3,5-bisphosphate 3-phosphatase OS=Homo sapiens OX=9606 GN=IMPAD1 PE=1 S	A0A024R7W0	Inositol monophosphatase domain containing 1, isoform CRA_a	IMPAD1	4	9	9	33.7	38.681	68268000	NaN	57869000	62831000	102460000	86094000
tr|A0A024R7W9|A0A024R7W9_HUMAN;sp|Q92905|CSN5_HUMAN;tr|Q59GH5|Q59GH5_HUMAN;tr|E5RHF2|E5RHF2_HUMAN;tr|E5RHH5|E5RHH5_HUMAN;tr|E5RFS1|E5RFS1_HUMAN;tr|E5RG35|E5RG35_HUMAN;tr|E5RK55|E5RK55_HUMAN;tr|H0UI27|H0UI27_HUMAN	tr|A0A024R7W9|A0A024R7W9_HUMAN;sp|Q92905|CSN5_HUMAN;tr|Q59GH5|Q59GH5_HUMAN	tr|A0A024R7W9|A0A024R7W9_HUMAN COP9 constitutive photomorphogenic homolog subunit 5 (Arabidopsis), isoform CRA_a OS=Homo sapiens OX=9606 GN=COPS5 PE=2 SV=1;sp|Q92905|CSN5_HUMAN COP9 signalosome complex subunit 5 OS=Homo sapiens OX=9606 GN=COPS5 PE=1 SV=4;t	A0A024R7W9	COP9 constitutive photomorphogenic homolog subunit 5 (Arabidopsis), isoform CRA_a (Testis secretory sperm-binding protein Li 231m)	COPS5	9	8	8	28.7	37.578	20984000	NaN	18719000	13533000	14087000	NaN
tr|A0A024R7X0|A0A024R7X0_HUMAN;sp|Q9Y6D6|BIG1_HUMAN;tr|Q59FY5|Q59FY5_HUMAN;tr|E5RIF2|E5RIF2_HUMAN;tr|E5RHL7|E5RHL7_HUMAN;tr|E5RHZ1|E5RHZ1_HUMAN;tr|B3KMS9|B3KMS9_HUMAN;tr|Q86TH5|Q86TH5_HUMAN;sp|Q9Y6D5|BIG2_HUMAN	tr|A0A024R7X0|A0A024R7X0_HUMAN;sp|Q9Y6D6|BIG1_HUMAN;tr|Q59FY5|Q59FY5_HUMAN;tr|E5RIF2|E5RIF2_HUMAN;tr|E5RHL7|E5RHL7_HUMAN	tr|A0A024R7X0|A0A024R7X0_HUMAN ADP-ribosylation factor guanine nucleotide-exchange factor 1(Brefeldin A-inhibited), isoform CRA_a OS=Homo sapiens OX=9606 GN=ARFGEF1 PE=4 SV=1;sp|Q9Y6D6|BIG1_HUMAN Brefeldin A-inhibited guanine nucleotide-exchange protein 1	A0A024R7X0	ADP-ribosylation factor guanine nucleotide-exchange factor 1(Brefeldin A-inhibited), isoform CRA_a	ARFGEF1	9	4	4	2.2	208.76	5840100	NaN	NaN	NaN	NaN	NaN
tr|A0A024R7X3|A0A024R7X3_HUMAN;tr|B3KUZ7|B3KUZ7_HUMAN;tr|A0A024R7U9|A0A024R7U9_HUMAN;sp|Q9UI12|VATH_HUMAN;tr|G3V126|G3V126_HUMAN;tr|B4E054|B4E054_HUMAN;tr|Q8TF11|Q8TF11_HUMAN;tr|E5RG49|E5RG49_HUMAN;tr|E5RHH0|E5RHH0_HUMAN;tr|E5RK31|E5RK31_HUMAN;tr|E5RJG1|E5RJG1_HUMAN	tr|A0A024R7X3|A0A024R7X3_HUMAN;tr|B3KUZ7|B3KUZ7_HUMAN;tr|A0A024R7U9|A0A024R7U9_HUMAN;sp|Q9UI12|VATH_HUMAN;tr|G3V126|G3V126_HUMAN;tr|B4E054|B4E054_HUMAN;tr|Q8TF11|Q8TF11_HUMAN	tr|A0A024R7X3|A0A024R7X3_HUMAN V-type proton ATPase subunit H OS=Homo sapiens OX=9606 GN=ATP6V1H PE=3 SV=1;tr|B3KUZ7|B3KUZ7_HUMAN V-type proton ATPase subunit H OS=Homo sapiens OX=9606 PE=2 SV=1;tr|A0A024R7U9|A0A024R7U9_HUMAN V-type proton ATPase subunit H	A0A024R7X3	V-type proton ATPase subunit H	ATP6V1H	11	12	12	30.5	54.151	101430000	181680000	73313000	108390000	94486000	216880000
tr|A0A024R7X6|A0A024R7X6_HUMAN;sp|Q8IZV5|RDH10_HUMAN;tr|E5RK48|E5RK48_HUMAN	tr|A0A024R7X6|A0A024R7X6_HUMAN;sp|Q8IZV5|RDH10_HUMAN;tr|E5RK48|E5RK48_HUMAN	tr|A0A024R7X6|A0A024R7X6_HUMAN Retinol dehydrogenase 10 (All-trans), isoform CRA_a OS=Homo sapiens OX=9606 GN=RDH10 PE=3 SV=1;sp|Q8IZV5|RDH10_HUMAN Retinol dehydrogenase 10 OS=Homo sapiens OX=9606 GN=RDH10 PE=1 SV=1;tr|E5RK48|E5RK48_HUMAN Retinol dehydroge	A0A024R7X6	Retinol dehydrogenase 10 (All-trans), isoform CRA_a	RDH10	3	5	5	20.8	38.087	NaN	NaN	NaN	84824000	NaN	NaN
tr|A0A024R7Z5|A0A024R7Z5_HUMAN;sp|O00560|SDCB1_HUMAN;tr|B4DQ93|B4DQ93_HUMAN;tr|B4DHN5|B4DHN5_HUMAN;tr|E9PBU7|E9PBU7_HUMAN	tr|A0A024R7Z5|A0A024R7Z5_HUMAN;sp|O00560|SDCB1_HUMAN;tr|B4DQ93|B4DQ93_HUMAN;tr|B4DHN5|B4DHN5_HUMAN;tr|E9PBU7|E9PBU7_HUMAN	tr|A0A024R7Z5|A0A024R7Z5_HUMAN Syndecan binding protein (Syntenin), isoform CRA_c OS=Homo sapiens OX=9606 GN=SDCBP PE=4 SV=1;sp|O00560|SDCB1_HUMAN Syntenin-1 OS=Homo sapiens OX=9606 GN=SDCBP PE=1 SV=1;tr|B4DQ93|B4DQ93_HUMAN cDNA FLJ52996, highly similar to	A0A024R7Z5	Syndecan binding protein (Syntenin), isoform CRA_c	SDCBP	5	13	3	62.1	32.444	584150000	379330000	1232300000	331010000	422770000	283760000
tr|A0A024R811|A0A024R811_HUMAN;sp|Q53H82|LACB2_HUMAN	tr|A0A024R811|A0A024R811_HUMAN;sp|Q53H82|LACB2_HUMAN	tr|A0A024R811|A0A024R811_HUMAN Lactamase, beta 2, isoform CRA_a OS=Homo sapiens OX=9606 GN=LACTB2 PE=2 SV=1;sp|Q53H82|LACB2_HUMAN Endoribonuclease LACTB2 OS=Homo sapiens OX=9606 GN=LACTB2 PE=1 SV=2	A0A024R811	Lactamase, beta 2, isoform CRA_a (Testicular secretory protein Li 23)	LACTB2	2	5	5	17	32.805	109580000	75553000	97906000	NaN	99051000	202430000
tr|A0A024R816|A0A024R816_HUMAN;sp|Q9C0H2|TTYH3_HUMAN;tr|Q69YH1|Q69YH1_HUMAN;tr|H7C3T6|H7C3T6_HUMAN	tr|A0A024R816|A0A024R816_HUMAN;sp|Q9C0H2|TTYH3_HUMAN	tr|A0A024R816|A0A024R816_HUMAN Protein tweety homolog OS=Homo sapiens OX=9606 GN=TTYH3 PE=3 SV=1;sp|Q9C0H2|TTYH3_HUMAN Protein tweety homolog 3 OS=Homo sapiens OX=9606 GN=TTYH3 PE=1 SV=3	A0A024R816	Protein tweety homolog	TTYH3	4	8	8	16.4	57.544	54386000	113560000	58569000	58071000	68194000	70746000
tr|A0A024R819|A0A024R819_HUMAN;tr|A0A024R858|A0A024R858_HUMAN;sp|P36639|8ODP_HUMAN	tr|A0A024R819|A0A024R819_HUMAN;tr|A0A024R858|A0A024R858_HUMAN;sp|P36639|8ODP_HUMAN	tr|A0A024R819|A0A024R819_HUMAN Nudix (Nucleoside diphosphate linked moiety X)-type motif 1, isoform CRA_a OS=Homo sapiens OX=9606 GN=NUDT1 PE=3 SV=1;tr|A0A024R858|A0A024R858_HUMAN Nudix (Nucleoside diphosphate linked moiety X)-type motif 1, isoform CRA_b O	A0A024R819	Nudix (Nucleoside diphosphate linked moiety X)-type motif 1, isoform CRA_a	NUDT1	3	1	1	9.6	17.951	NaN	NaN	NaN	11605000	NaN	NaN
tr|A0A024R824|A0A024R824_HUMAN;sp|O15431|COPT1_HUMAN;tr|Q9BT69|Q9BT69_HUMAN;tr|Q6P708|Q6P708_HUMAN	tr|A0A024R824|A0A024R824_HUMAN;sp|O15431|COPT1_HUMAN;tr|Q9BT69|Q9BT69_HUMAN;tr|Q6P708|Q6P708_HUMAN	tr|A0A024R824|A0A024R824_HUMAN Solute carrier family 31 (Copper transporters), member 1, isoform CRA_a OS=Homo sapiens OX=9606 GN=SLC31A1 PE=4 SV=1;sp|O15431|COPT1_HUMAN High affinity copper uptake protein 1 OS=Homo sapiens OX=9606 GN=SLC31A1 PE=1 SV=1;tr|	A0A024R824	Solute carrier family 31 (Copper transporters), member 1, isoform CRA_a	SLC31A1	4	2	2	15.8	21.09	32644000	NaN	30975000	53481000	44858000	16877000
tr|A0A024R836|A0A024R836_HUMAN;tr|H7C0T1|H7C0T1_HUMAN;tr|H7C2R9|H7C2R9_HUMAN;tr|C9JQV0|C9JQV0_HUMAN;sp|Q9BRJ6|CG050_HUMAN	tr|A0A024R836|A0A024R836_HUMAN;tr|H7C0T1|H7C0T1_HUMAN;tr|H7C2R9|H7C2R9_HUMAN;tr|C9JQV0|C9JQV0_HUMAN;sp|Q9BRJ6|CG050_HUMAN	tr|A0A024R836|A0A024R836_HUMAN Uncharacterized protein (Fragment) OS=Homo sapiens OX=9606 GN=MGC11257 PE=4 SV=1;tr|H7C0T1|H7C0T1_HUMAN Uncharacterized protein C7orf50 (Fragment) OS=Homo sapiens OX=9606 GN=C7orf50 PE=1 SV=1;tr|H7C2R9|H7C2R9_HUMAN Uncharacte	A0A024R836	Uncharacterized protein (Fragment)	MGC11257	5	1	1	7.6	18.511	NaN	NaN	NaN	NaN	2786000	NaN
tr|A0A024R845|A0A024R845_HUMAN;sp|P61106|RAB14_HUMAN;tr|X6RFL8|X6RFL8_HUMAN	tr|A0A024R845|A0A024R845_HUMAN;sp|P61106|RAB14_HUMAN;tr|X6RFL8|X6RFL8_HUMAN	tr|A0A024R845|A0A024R845_HUMAN RAB14, member RAS oncogene family, isoform CRA_a OS=Homo sapiens OX=9606 GN=RAB14 PE=4 SV=1;sp|P61106|RAB14_HUMAN Ras-related protein Rab-14 OS=Homo sapiens OX=9606 GN=RAB14 PE=1 SV=4;tr|X6RFL8|X6RFL8_HUMAN Ras-related protei	A0A024R845	RAB14, member RAS oncogene family, isoform CRA_a	RAB14	3	17	17	85.6	23.897	532570000	381190000	617300000	658290000	539970000	382350000
tr|A0A024R861|A0A024R861_HUMAN;sp|O00743|PPP6_HUMAN;tr|B7Z3E2|B7Z3E2_HUMAN;tr|A0A0S2Z482|A0A0S2Z482_HUMAN;tr|Q5T1S7|Q5T1S7_HUMAN	tr|A0A024R861|A0A024R861_HUMAN;sp|O00743|PPP6_HUMAN;tr|B7Z3E2|B7Z3E2_HUMAN	tr|A0A024R861|A0A024R861_HUMAN Serine/threonine-protein phosphatase OS=Homo sapiens OX=9606 GN=PPP6C PE=2 SV=1;sp|O00743|PPP6_HUMAN Serine/threonine-protein phosphatase 6 catalytic subunit OS=Homo sapiens OX=9606 GN=PPP6C PE=1 SV=1;tr|B7Z3E2|B7Z3E2_HUMAN c	A0A024R861	Serine/threonine-protein phosphatase (EC 3.1.3.16)	PPP6C	5	4	4	15.4	35.144	18008000	NaN	NaN	NaN	NaN	NaN
tr|A0A024R869|A0A024R869_HUMAN;sp|Q92805|GOGA1_HUMAN;tr|Q59HA1|Q59HA1_HUMAN;tr|B4DYI0|B4DYI0_HUMAN;tr|R4GNH1|R4GNH1_HUMAN;tr|Q5T165|Q5T165_HUMAN	tr|A0A024R869|A0A024R869_HUMAN;sp|Q92805|GOGA1_HUMAN;tr|Q59HA1|Q59HA1_HUMAN;tr|B4DYI0|B4DYI0_HUMAN;tr|R4GNH1|R4GNH1_HUMAN	tr|A0A024R869|A0A024R869_HUMAN Golgi autoantigen, golgin subfamily a, 1, isoform CRA_a OS=Homo sapiens OX=9606 GN=GOLGA1 PE=4 SV=1;sp|Q92805|GOGA1_HUMAN Golgin subfamily A member 1 OS=Homo sapiens OX=9606 GN=GOLGA1 PE=1 SV=3;tr|Q59HA1|Q59HA1_HUMAN Golgin 9	A0A024R869	Golgi autoantigen, golgin subfamily a, 1, isoform CRA_a	GOLGA1	6	4	4	6.5	88.169	9617000	NaN	NaN	NaN	NaN	NaN
tr|A0A024R872|A0A024R872_HUMAN;sp|Q96TA1|NIBA2_HUMAN;tr|Q9H8K1|Q9H8K1_HUMAN;tr|Q2YD88|Q2YD88_HUMAN;tr|Q9H6L6|Q9H6L6_HUMAN	tr|A0A024R872|A0A024R872_HUMAN;sp|Q96TA1|NIBA2_HUMAN	tr|A0A024R872|A0A024R872_HUMAN Chromosome 9 open reading frame 88, isoform CRA_a OS=Homo sapiens OX=9606 GN=C9orf88 PE=4 SV=1;sp|Q96TA1|NIBA2_HUMAN Protein Niban 2 OS=Homo sapiens OX=9606 GN=NIBAN2 PE=1 SV=3	A0A024R872	Chromosome 9 open reading frame 88, isoform CRA_a	C9orf88	5	22	22	41.5	82.682	404450000	206000000	152470000	176900000	156630000	217970000
tr|A0A024R883|A0A024R883_HUMAN;sp|O75348|VATG1_HUMAN;tr|F2Z307|F2Z307_HUMAN;sp|O95670|VATG2_HUMAN	tr|A0A024R883|A0A024R883_HUMAN;sp|O75348|VATG1_HUMAN	tr|A0A024R883|A0A024R883_HUMAN V-type proton ATPase subunit G OS=Homo sapiens OX=9606 GN=ATP6V1G1 PE=3 SV=1;sp|O75348|VATG1_HUMAN V-type proton ATPase subunit G 1 OS=Homo sapiens OX=9606 GN=ATP6V1G1 PE=1 SV=3	A0A024R883	V-type proton ATPase subunit G	ATP6V1G1	4	6	6	44.1	13.757	199520000	217730000	58567000	162970000	207340000	229190000
tr|A0A024R8A7|A0A024R8A7_HUMAN;sp|Q96I24|FUBP3_HUMAN;tr|A0A494C1K6|A0A494C1K6_HUMAN	tr|A0A024R8A7|A0A024R8A7_HUMAN;sp|Q96I24|FUBP3_HUMAN	tr|A0A024R8A7|A0A024R8A7_HUMAN HCG31253, isoform CRA_a OS=Homo sapiens OX=9606 GN=hCG_31253 PE=4 SV=1;sp|Q96I24|FUBP3_HUMAN Far upstream element-binding protein 3 OS=Homo sapiens OX=9606 GN=FUBP3 PE=1 SV=2	A0A024R8A7	HCG31253, isoform CRA_a	hCG_31253	3	15	13	39.2	61.64	52276000	108370000	81368000	46075000	69043000	108990000
tr|A0A024R8B1|A0A024R8B1_HUMAN;tr|Q59F95|Q59F95_HUMAN;tr|A0A024R8C8|A0A024R8C8_HUMAN;sp|Q9NVG8|TBC13_HUMAN	tr|A0A024R8B1|A0A024R8B1_HUMAN;tr|Q59F95|Q59F95_HUMAN;tr|A0A024R8C8|A0A024R8C8_HUMAN;sp|Q9NVG8|TBC13_HUMAN	tr|A0A024R8B1|A0A024R8B1_HUMAN TBC1 domain family, member 13, isoform CRA_b OS=Homo sapiens OX=9606 GN=TBC1D13 PE=4 SV=1;tr|Q59F95|Q59F95_HUMAN TBC1 domain family, member 13 variant (Fragment) OS=Homo sapiens OX=9606 PE=2 SV=1;tr|A0A024R8C8|A0A024R8C8_HUMA	A0A024R8B1	TBC1 domain family, member 13, isoform CRA_b	TBC1D13	4	1	1	3.6	32.171	NaN	NaN	NaN	1027600	NaN	NaN
tr|A0A024R8D2|A0A024R8D2_HUMAN;sp|Q6P1M0|S27A4_HUMAN;tr|B3KNH1|B3KNH1_HUMAN;tr|B3KQE8|B3KQE8_HUMAN;tr|Q9BTA1|Q9BTA1_HUMAN	tr|A0A024R8D2|A0A024R8D2_HUMAN;sp|Q6P1M0|S27A4_HUMAN;tr|B3KNH1|B3KNH1_HUMAN;tr|B3KQE8|B3KQE8_HUMAN	tr|A0A024R8D2|A0A024R8D2_HUMAN Solute carrier family 27 (Fatty acid transporter), member 4, isoform CRA_a OS=Homo sapiens OX=9606 GN=SLC27A4 PE=4 SV=1;sp|Q6P1M0|S27A4_HUMAN Long-chain fatty acid transport protein 4 OS=Homo sapiens OX=9606 GN=SLC27A4 PE=1 S	A0A024R8D2	Solute carrier family 27 (Fatty acid transporter), member 4, isoform CRA_a	SLC27A4	5	11	11	22.2	72.063	33935000	35962000	37751000	54755000	40343000	23750000
tr|A0A024R8E5|A0A024R8E5_HUMAN;sp|P20908|CO5A1_HUMAN;tr|Q59EE7|Q59EE7_HUMAN;tr|B2ZZ86|B2ZZ86_HUMAN;tr|Q96HC0|Q96HC0_HUMAN	tr|A0A024R8E5|A0A024R8E5_HUMAN;sp|P20908|CO5A1_HUMAN;tr|Q59EE7|Q59EE7_HUMAN;tr|B2ZZ86|B2ZZ86_HUMAN	tr|A0A024R8E5|A0A024R8E5_HUMAN Collagen, type V, alpha 1, isoform CRA_a OS=Homo sapiens OX=9606 GN=COL5A1 PE=4 SV=1;sp|P20908|CO5A1_HUMAN Collagen alpha-1(V) chain OS=Homo sapiens OX=9606 GN=COL5A1 PE=1 SV=3;tr|Q59EE7|Q59EE7_HUMAN Pro-alpha-1 type V collag	A0A024R8E5	Collagen, type V, alpha 1, isoform CRA_a	COL5A1	5	23	17	16.8	183.56	158970000	222540000	282690000	91006000	208050000	252450000
tr|A0A024R8L0|A0A024R8L0_HUMAN;sp|Q9Y2R9|RT07_HUMAN;tr|J3QLS3|J3QLS3_HUMAN;tr|J3QQS1|J3QQS1_HUMAN;tr|J3KSI8|J3KSI8_HUMAN;tr|J3QKW2|J3QKW2_HUMAN	tr|A0A024R8L0|A0A024R8L0_HUMAN;sp|Q9Y2R9|RT07_HUMAN;tr|J3QLS3|J3QLS3_HUMAN;tr|J3QQS1|J3QQS1_HUMAN;tr|J3KSI8|J3KSI8_HUMAN;tr|J3QKW2|J3QKW2_HUMAN	tr|A0A024R8L0|A0A024R8L0_HUMAN Mitochondrial ribosomal protein S7, isoform CRA_a OS=Homo sapiens OX=9606 GN=MRPS7 PE=4 SV=1;sp|Q9Y2R9|RT07_HUMAN 28S ribosomal protein S7, mitochondrial OS=Homo sapiens OX=9606 GN=MRPS7 PE=1 SV=2;tr|J3QLS3|J3QLS3_HUMAN 28S r	A0A024R8L0	Mitochondrial ribosomal protein S7, isoform CRA_a	MRPS7	6	6	6	31.8	28.134	43055000	30230000	60285000	90722000	78987000	NaN
tr|A0A024R8M0|A0A024R8M0_HUMAN;sp|Q14344|GNA13_HUMAN;tr|B4DWV9|B4DWV9_HUMAN	tr|A0A024R8M0|A0A024R8M0_HUMAN;sp|Q14344|GNA13_HUMAN;tr|B4DWV9|B4DWV9_HUMAN	tr|A0A024R8M0|A0A024R8M0_HUMAN Guanine nucleotide binding protein (G protein), alpha 13, isoform CRA_a OS=Homo sapiens OX=9606 GN=GNA13 PE=4 SV=1;sp|Q14344|GNA13_HUMAN Guanine nucleotide-binding protein subunit alpha-13 OS=Homo sapiens OX=9606 GN=GNA13 PE=	A0A024R8M0	Guanine nucleotide binding protein (G protein), alpha 13, isoform CRA_a	GNA13	3	3	2	7.2	44.049	NaN	29215000	NaN	NaN	NaN	NaN
tr|A0A024R8P8|A0A024R8P8_HUMAN;sp|P63173|RL38_HUMAN;tr|J3KT73|J3KT73_HUMAN;tr|J3QL01|J3QL01_HUMAN;tr|J3KSP2|J3KSP2_HUMAN	tr|A0A024R8P8|A0A024R8P8_HUMAN;sp|P63173|RL38_HUMAN;tr|J3KT73|J3KT73_HUMAN;tr|J3QL01|J3QL01_HUMAN	tr|A0A024R8P8|A0A024R8P8_HUMAN Ribosomal protein L38, isoform CRA_a OS=Homo sapiens OX=9606 GN=RPL38 PE=3 SV=1;sp|P63173|RL38_HUMAN 60S ribosomal protein L38 OS=Homo sapiens OX=9606 GN=RPL38 PE=1 SV=2;tr|J3KT73|J3KT73_HUMAN 60S ribosomal protein L38 OS=Hom	A0A024R8P8	Ribosomal protein L38, isoform CRA_a	RPL38	5	3	3	50	8.2178	103380000	40437000	53106000	35378000	22895000	44110000
tr|A0A024R8Q1|A0A024R8Q1_HUMAN;sp|P10253|LYAG_HUMAN;tr|I3L3L3|I3L3L3_HUMAN;tr|I3L0S5|I3L0S5_HUMAN;tr|I3L2V9|I3L2V9_HUMAN	tr|A0A024R8Q1|A0A024R8Q1_HUMAN;sp|P10253|LYAG_HUMAN	tr|A0A024R8Q1|A0A024R8Q1_HUMAN Glucosidase, alpha acid (Pompe disease, glycogen storage disease type II), isoform CRA_a OS=Homo sapiens OX=9606 GN=GAA PE=3 SV=1;sp|P10253|LYAG_HUMAN Lysosomal alpha-glucosidase OS=Homo sapiens OX=9606 GN=GAA PE=1 SV=4	A0A024R8Q1	Glucosidase, alpha acid (Pompe disease, glycogen storage disease type II), isoform CRA_a	GAA	5	15	11	24.2	105.34	177190000	455360000	143390000	277580000	356680000	188880000
tr|A0A024R8R4|A0A024R8R4_HUMAN;sp|Q8TAT6|NPL4_HUMAN;tr|B4DG89|B4DG89_HUMAN;tr|I3L4U9|I3L4U9_HUMAN;tr|A0A0D9SFI9|A0A0D9SFI9_HUMAN;tr|I3L283|I3L283_HUMAN;tr|I3L281|I3L281_HUMAN;tr|I3L3I1|I3L3I1_HUMAN	tr|A0A024R8R4|A0A024R8R4_HUMAN;sp|Q8TAT6|NPL4_HUMAN;tr|B4DG89|B4DG89_HUMAN	tr|A0A024R8R4|A0A024R8R4_HUMAN Nuclear protein localization 4 homolog (S. cerevisiae), isoform CRA_a OS=Homo sapiens OX=9606 GN=NPLOC4 PE=4 SV=1;sp|Q8TAT6|NPL4_HUMAN Nuclear protein localization protein 4 homolog OS=Homo sapiens OX=9606 GN=NPLOC4 PE=1 SV=3	A0A024R8R4	Nuclear protein localization 4 homolog (S. cerevisiae), isoform CRA_a	NPLOC4	8	9	9	20.7	68.119	42826000	19098000	NaN	NaN	NaN	19875000
tr|A0A024R8S3|A0A024R8S3_HUMAN;sp|P61956|SUMO2_HUMAN;sp|Q6EEV6|SUMO4_HUMAN	tr|A0A024R8S3|A0A024R8S3_HUMAN;sp|P61956|SUMO2_HUMAN	tr|A0A024R8S3|A0A024R8S3_HUMAN Small ubiquitin-related modifier OS=Homo sapiens OX=9606 GN=SUMO2 PE=3 SV=1;sp|P61956|SUMO2_HUMAN Small ubiquitin-related modifier 2 OS=Homo sapiens OX=9606 GN=SUMO2 PE=1 SV=3	A0A024R8S3	Small ubiquitin-related modifier (SUMO)	SUMO2	3	4	3	33.7	10.871	125790000	105460000	55436000	79674000	67146000	163820000
tr|A0A024R8S5|A0A024R8S5_HUMAN;sp|P07237|PDIA1_HUMAN;tr|B4DUA5|B4DUA5_HUMAN;tr|B4DNL5|B4DNL5_HUMAN;tr|H7BZ94|H7BZ94_HUMAN;tr|B4DLN6|B4DLN6_HUMAN;tr|I3L398|I3L398_HUMAN;tr|I3L312|I3L312_HUMAN;tr|H0Y3Z3|H0Y3Z3_HUMAN;tr|B4DJS0|B4DJS0_HUMAN;tr|Q96C96|Q96C96_HUMAN;tr|B3KTQ9|B3KTQ9_HUMAN;tr|I3NI03|I3NI03_HUMAN;tr|I3L3U6|I3L3U6_HUMAN;tr|I3L4M2|I3L4M2_HUMAN;tr|I3L0S0|I3L0S0_HUMAN;tr|I3L3P5|I3L3P5_HUMAN;t…	tr|A0A024R8S5|A0A024R8S5_HUMAN;sp|P07237|PDIA1_HUMAN;tr|B4DUA5|B4DUA5_HUMAN;tr|B4DNL5|B4DNL5_HUMAN;tr|H7BZ94|H7BZ94_HUMAN;tr|B4DLN6|B4DLN6_HUMAN	tr|A0A024R8S5|A0A024R8S5_HUMAN Protein disulfide-isomerase OS=Homo sapiens OX=9606 GN=P4HB PE=2 SV=1;sp|P07237|PDIA1_HUMAN Protein disulfide-isomerase OS=Homo sapiens OX=9606 GN=P4HB PE=1 SV=3;tr|B4DUA5|B4DUA5_HUMAN cDNA FLJ59430, highly similar to Protein	A0A024R8S5	Protein disulfide-isomerase (EC 5.3.4.1)	P4HB	20	46	46	70.1	57.116	9711200000	13568000000	9484800000	10492000000	11104000000	9146200000
tr|A0A024R8U1|A0A024R8U1_HUMAN;sp|O15427|MOT4_HUMAN;tr|Q53G91|Q53G91_HUMAN;tr|J3QQV2|J3QQV2_HUMAN;tr|J3QSC3|J3QSC3_HUMAN;tr|J3KTI8|J3KTI8_HUMAN;tr|J3QQS9|J3QQS9_HUMAN;tr|J3QRP8|J3QRP8_HUMAN;tr|J3QLE3|J3QLE3_HUMAN;tr|J3KTM6|J3KTM6_HUMAN;tr|J3QRU2|J3QRU2_HUMAN;tr|J3KT83|J3KT83_HUMAN;tr|J3QRA0|J3QRA0_HUMAN	tr|A0A024R8U1|A0A024R8U1_HUMAN;sp|O15427|MOT4_HUMAN;tr|Q53G91|Q53G91_HUMAN;tr|J3QQV2|J3QQV2_HUMAN;tr|J3QSC3|J3QSC3_HUMAN	tr|A0A024R8U1|A0A024R8U1_HUMAN Solute carrier family 16 (Monocarboxylic acid transporters), member 3, isoform CRA_a OS=Homo sapiens OX=9606 GN=SLC16A3 PE=4 SV=1;sp|O15427|MOT4_HUMAN Monocarboxylate transporter 4 OS=Homo sapiens OX=9606 GN=SLC16A3 PE=1 SV=1	A0A024R8U1	Solute carrier family 16 (Monocarboxylic acid transporters), member 3, isoform CRA_a	SLC16A3	13	7	7	14.2	49.469	61547000	113660000	107780000	84208000	146850000	39472000
tr|A0A024R8V7|A0A024R8V7_HUMAN;tr|A0A140VK57|A0A140VK57_HUMAN;sp|P16035|TIMP2_HUMAN;tr|B4DFW2|B4DFW2_HUMAN	tr|A0A024R8V7|A0A024R8V7_HUMAN;tr|A0A140VK57|A0A140VK57_HUMAN;sp|P16035|TIMP2_HUMAN;tr|B4DFW2|B4DFW2_HUMAN	tr|A0A024R8V7|A0A024R8V7_HUMAN TIMP metallopeptidase inhibitor 2, isoform CRA_b OS=Homo sapiens OX=9606 GN=TIMP2 PE=4 SV=1;tr|A0A140VK57|A0A140VK57_HUMAN Testicular secretory protein Li 57 OS=Homo sapiens OX=9606 PE=2 SV=1;sp|P16035|TIMP2_HUMAN Metalloprot	A0A024R8V7	TIMP metallopeptidase inhibitor 2, isoform CRA_b	TIMP2	4	3	3	24.6	20.195	19025000	NaN	66095000	25748000	36061000	30731000
tr|A0A024R8W0|A0A024R8W0_HUMAN;sp|P38919|IF4A3_HUMAN;tr|I3L3H2|I3L3H2_HUMAN	tr|A0A024R8W0|A0A024R8W0_HUMAN;sp|P38919|IF4A3_HUMAN;tr|I3L3H2|I3L3H2_HUMAN	tr|A0A024R8W0|A0A024R8W0_HUMAN DEAD (Asp-Glu-Ala-Asp) box polypeptide 48, isoform CRA_a OS=Homo sapiens OX=9606 GN=DDX48 PE=3 SV=1;sp|P38919|IF4A3_HUMAN Eukaryotic initiation factor 4A-III OS=Homo sapiens OX=9606 GN=EIF4A3 PE=1 SV=4;tr|I3L3H2|I3L3H2_HUMAN	A0A024R8W0	DEAD (Asp-Glu-Ala-Asp) box polypeptide 48, isoform CRA_a	DDX48	3	20	17	49.6	46.871	193380000	375130000	267970000	219680000	275700000	355390000
tr|A0A024R8W9|A0A024R8W9_HUMAN;sp|Q9BQA9|CYBC1_HUMAN;tr|H0Y2X1|H0Y2X1_HUMAN;tr|J3KTF4|J3KTF4_HUMAN;tr|J3QLB7|J3QLB7_HUMAN;tr|J3QKS6|J3QKS6_HUMAN;tr|J3QRG5|J3QRG5_HUMAN;tr|J3KSJ5|J3KSJ5_HUMAN	tr|A0A024R8W9|A0A024R8W9_HUMAN;sp|Q9BQA9|CYBC1_HUMAN;tr|H0Y2X1|H0Y2X1_HUMAN;tr|J3KTF4|J3KTF4_HUMAN;tr|J3QLB7|J3QLB7_HUMAN;tr|J3QKS6|J3QKS6_HUMAN;tr|J3QRG5|J3QRG5_HUMAN;tr|J3KSJ5|J3KSJ5_HUMAN	tr|A0A024R8W9|A0A024R8W9_HUMAN Chromosome 17 open reading frame 62, isoform CRA_a OS=Homo sapiens OX=9606 GN=C17orf62 PE=4 SV=1;sp|Q9BQA9|CYBC1_HUMAN Cytochrome b-245 chaperone 1 OS=Homo sapiens OX=9606 GN=CYBC1 PE=1 SV=1;tr|H0Y2X1|H0Y2X1_HUMAN Chromosome	A0A024R8W9	Chromosome 17 open reading frame 62, isoform CRA_a	C17orf62	8	2	2	9.6	20.774	NaN	11700000	NaN	NaN	NaN	NaN
tr|A0A024R904|A0A024R904_HUMAN;sp|Q9HB71|CYBP_HUMAN;tr|Q6NVY0|Q6NVY0_HUMAN;tr|B4DFD3|B4DFD3_HUMAN;tr|B2ZWH1|B2ZWH1_HUMAN	tr|A0A024R904|A0A024R904_HUMAN;sp|Q9HB71|CYBP_HUMAN;tr|Q6NVY0|Q6NVY0_HUMAN	tr|A0A024R904|A0A024R904_HUMAN Calcyclin binding protein, isoform CRA_a OS=Homo sapiens OX=9606 GN=CACYBP PE=4 SV=1;sp|Q9HB71|CYBP_HUMAN Calcyclin-binding protein OS=Homo sapiens OX=9606 GN=CACYBP PE=1 SV=2;tr|Q6NVY0|Q6NVY0_HUMAN Calcyclin binding protein	A0A024R904	Calcyclin binding protein, isoform CRA_a	CACYBP	5	9	9	55.7	26.21	159120000	21641000	84740000	27146000	25597000	19165000
tr|A0A024R918|A0A024R918_HUMAN;sp|O75063|XYLK_HUMAN	tr|A0A024R918|A0A024R918_HUMAN;sp|O75063|XYLK_HUMAN	tr|A0A024R918|A0A024R918_HUMAN Family with sequence similarity 20, member B, isoform CRA_a OS=Homo sapiens OX=9606 GN=FAM20B PE=4 SV=1;sp|O75063|XYLK_HUMAN Glycosaminoglycan xylosylkinase OS=Homo sapiens OX=9606 GN=FAM20B PE=1 SV=1	A0A024R918	Family with sequence similarity 20, member B, isoform CRA_a	FAM20B	2	3	3	7.6	46.432	NaN	NaN	NaN	6507500	NaN	NaN
tr|A0A024R931|A0A024R931_HUMAN;sp|Q9BZQ6|EDEM3_HUMAN	tr|A0A024R931|A0A024R931_HUMAN;sp|Q9BZQ6|EDEM3_HUMAN	tr|A0A024R931|A0A024R931_HUMAN alpha-1,2-Mannosidase OS=Homo sapiens OX=9606 GN=C1orf22 PE=3 SV=1;sp|Q9BZQ6|EDEM3_HUMAN ER degradation-enhancing alpha-mannosidase-like protein 3 OS=Homo sapiens OX=9606 GN=EDEM3 PE=1 SV=2	A0A024R931	Deleted.		2	2	2	3.9	104.66	NaN	NaN	NaN	NaN	1336200	NaN
tr|A0A024R957|A0A024R957_HUMAN;sp|Q8NFQ8|TOIP2_HUMAN	tr|A0A024R957|A0A024R957_HUMAN;sp|Q8NFQ8|TOIP2_HUMAN	tr|A0A024R957|A0A024R957_HUMAN Torsin A interacting protein 2, isoform CRA_b OS=Homo sapiens OX=9606 GN=TOR1AIP2 PE=4 SV=1;sp|Q8NFQ8|TOIP2_HUMAN Torsin-1A-interacting protein 2 OS=Homo sapiens OX=9606 GN=TOR1AIP2 PE=1 SV=1	A0A024R957	Deleted.		2	13	12	51.5	51.263	69263000	79962000	104140000	142120000	145470000	123450000
tr|A0A024R968|A0A024R968_HUMAN;sp|P23634|AT2B4_HUMAN;tr|Q68DH9|Q68DH9_HUMAN;tr|A7E2D8|A7E2D8_HUMAN;tr|A0A2R8Y4R4|A0A2R8Y4R4_HUMAN;tr|Q4J697|Q4J697_HUMAN;tr|A0A2U3U055|A0A2U3U055_HUMAN;tr|A0A2U3TZI3|A0A2U3TZI3_HUMAN;tr|A0A024R2E4|A0A024R2E4_HUMAN;tr|Q4LE63|Q4LE63_HUMAN;tr|A0A024R2K6|A0A024R2K6_HUMAN;sp|Q01814|AT2B2_HUMAN;tr|A1X4P8|A1X4P8_HUMAN;tr|A1X4Q1|A1X4Q1_HUMAN;tr|A1X4Q2|A1X4Q2_HUMAN;tr|H7BZS…	tr|A0A024R968|A0A024R968_HUMAN;sp|P23634|AT2B4_HUMAN;tr|Q68DH9|Q68DH9_HUMAN;tr|A7E2D8|A7E2D8_HUMAN	tr|A0A024R968|A0A024R968_HUMAN Calcium-transporting ATPase OS=Homo sapiens OX=9606 GN=ATP2B4 PE=3 SV=1;sp|P23634|AT2B4_HUMAN Plasma membrane calcium-transporting ATPase 4 OS=Homo sapiens OX=9606 GN=ATP2B4 PE=1 SV=2;tr|Q68DH9|Q68DH9_HUMAN Calcium-transporti	A0A024R968	Calcium-transporting ATPase (EC 7.2.2.10)	ATP2B4	18	40	3	39.7	133.93	667940000	835240000	941500000	1224500000	867140000	949690000
tr|A0A024R969|A0A024R969_HUMAN;sp|P36222|CH3L1_HUMAN;tr|H0Y3U8|H0Y3U8_HUMAN;tr|B3KTE6|B3KTE6_HUMAN;tr|Q59FK1|Q59FK1_HUMAN;tr|Q9NY41|Q9NY41_HUMAN	tr|A0A024R969|A0A024R969_HUMAN;sp|P36222|CH3L1_HUMAN	tr|A0A024R969|A0A024R969_HUMAN Chitinase 3-like 1 (Cartilage glycoprotein-39), isoform CRA_a OS=Homo sapiens OX=9606 GN=CHI3L1 PE=3 SV=1;sp|P36222|CH3L1_HUMAN Chitinase-3-like protein 1 OS=Homo sapiens OX=9606 GN=CHI3L1 PE=1 SV=2	A0A024R969	Chitinase 3-like 1 (Cartilage glycoprotein-39), isoform CRA_a	CHI3L1	6	10	10	31.6	42.625	43255000	119390000	142860000	29534000	39448000	79698000
tr|A0A024R972|A0A024R972_HUMAN;sp|P11047|LAMC1_HUMAN;tr|R4GNC7|R4GNC7_HUMAN;tr|Q6NVY8|Q6NVY8_HUMAN;REV__tr|B3KPD3|B3KPD3_HUMAN;REV__sp|Q9NQS7|INCE_HUMAN	tr|A0A024R972|A0A024R972_HUMAN;sp|P11047|LAMC1_HUMAN	tr|A0A024R972|A0A024R972_HUMAN Laminin, gamma 1 (Formerly LAMB2), isoform CRA_a OS=Homo sapiens OX=9606 GN=LAMC1 PE=4 SV=1;sp|P11047|LAMC1_HUMAN Laminin subunit gamma-1 OS=Homo sapiens OX=9606 GN=LAMC1 PE=1 SV=3	A0A024R972	Laminin, gamma 1 (Formerly LAMB2), isoform CRA_a	LAMC1	6	47	47	40.3	174.01	468080000	865670000	780340000	327710000	713530000	895350000
tr|A0A024R973|A0A024R973_HUMAN;sp|Q5SWX8|ODR4_HUMAN	tr|A0A024R973|A0A024R973_HUMAN;sp|Q5SWX8|ODR4_HUMAN	tr|A0A024R973|A0A024R973_HUMAN Chromosome 1 open reading frame 27, isoform CRA_b OS=Homo sapiens OX=9606 GN=C1orf27 PE=4 SV=1;sp|Q5SWX8|ODR4_HUMAN Protein odr-4 homolog OS=Homo sapiens OX=9606 GN=ODR4 PE=1 SV=1	A0A024R973	Chromosome 1 open reading frame 27, isoform CRA_b	C1orf27	2	3	3	11.6	39.787	NaN	NaN	NaN	NaN	NaN	23949000
tr|A0A024R977|A0A024R977_HUMAN;sp|Q96BM9|ARL8A_HUMAN;tr|B2R7U5|B2R7U5_HUMAN;tr|A0A087X2J2|A0A087X2J2_HUMAN	tr|A0A024R977|A0A024R977_HUMAN;sp|Q96BM9|ARL8A_HUMAN;tr|B2R7U5|B2R7U5_HUMAN	tr|A0A024R977|A0A024R977_HUMAN ADP-ribosylation factor-like 8A, isoform CRA_a OS=Homo sapiens OX=9606 GN=ARL8A PE=3 SV=1;sp|Q96BM9|ARL8A_HUMAN ADP-ribosylation factor-like protein 8A OS=Homo sapiens OX=9606 GN=ARL8A PE=1 SV=1;tr|B2R7U5|B2R7U5_HUMAN cDNA, F	A0A024R977	ADP-ribosylation factor-like 8A, isoform CRA_a	ARL8A	4	8	3	58.6	21.416	34375000	45564000	NaN	55948000	26557000	54404000
tr|A0A024R978|A0A024R978_HUMAN;sp|Q9BZQ8|NIBA1_HUMAN;tr|H0Y7M9|H0Y7M9_HUMAN;REV__tr|A0A087WVW6|A0A087WVW6_HUMAN;REV__sp|Q9UHV5|RPGFL_HUMAN	tr|A0A024R978|A0A024R978_HUMAN;sp|Q9BZQ8|NIBA1_HUMAN	tr|A0A024R978|A0A024R978_HUMAN Chromosome 1 open reading frame 24, isoform CRA_a OS=Homo sapiens OX=9606 GN=C1orf24 PE=4 SV=1;sp|Q9BZQ8|NIBA1_HUMAN Protein Niban 1 OS=Homo sapiens OX=9606 GN=NIBAN1 PE=1 SV=1	A0A024R978	Deleted.		5	16	16	20.7	103.13	252250000	44233000	37471000	43486000	23096000	58471000
tr|A0A024R983|A0A024R983_HUMAN;sp|P10155|RO60_HUMAN;tr|B3KN94|B3KN94_HUMAN;tr|D6RDN1|D6RDN1_HUMAN;tr|D6RE09|D6RE09_HUMAN;tr|G5E9R9|G5E9R9_HUMAN	tr|A0A024R983|A0A024R983_HUMAN;sp|P10155|RO60_HUMAN;tr|B3KN94|B3KN94_HUMAN	tr|A0A024R983|A0A024R983_HUMAN TROVE domain family, member 2, isoform CRA_b OS=Homo sapiens OX=9606 GN=TROVE2 PE=4 SV=1;sp|P10155|RO60_HUMAN 60 kDa SS-A/Ro ribonucleoprotein OS=Homo sapiens OX=9606 GN=RO60 PE=1 SV=2;tr|B3KN94|B3KN94_HUMAN cDNA FLJ13982 fis	A0A024R983	TROVE domain family, member 2, isoform CRA_b	TROVE2	6	8	8	21.6	60.67	44905000	NaN	41939000	40220000	45392000	NaN
tr|A0A024R994|A0A024R994_HUMAN;sp|O75131|CPNE3_HUMAN;tr|Q05DL8|Q05DL8_HUMAN;tr|A0A087WYQ3|A0A087WYQ3_HUMAN;tr|A0A087WXR6|A0A087WXR6_HUMAN;tr|E5RHZ0|E5RHZ0_HUMAN;tr|H0YB26|H0YB26_HUMAN;tr|A0A087WUS8|A0A087WUS8_HUMAN;tr|E5RFT7|E5RFT7_HUMAN;tr|A0A0G2JMP5|A0A0G2JMP5_HUMAN;tr|Q4G168|Q4G168_HUMAN;tr|B3KWK1|B3KWK1_HUMAN;tr|B2RD40|B2RD40_HUMAN;tr|A8K8A4|A8K8A4_HUMAN;sp|Q96FN4|CPNE2_HUMAN;tr|E7ENV7|E7ENV7…	tr|A0A024R994|A0A024R994_HUMAN;sp|O75131|CPNE3_HUMAN;tr|Q05DL8|Q05DL8_HUMAN;tr|A0A087WYQ3|A0A087WYQ3_HUMAN	tr|A0A024R994|A0A024R994_HUMAN Copine III, isoform CRA_a OS=Homo sapiens OX=9606 GN=CPNE3 PE=4 SV=1;sp|O75131|CPNE3_HUMAN Copine-3 OS=Homo sapiens OX=9606 GN=CPNE3 PE=1 SV=1;tr|Q05DL8|Q05DL8_HUMAN CPNE3 protein (Fragment) OS=Homo sapiens OX=9606 GN=CPNE3 P	A0A024R994	Copine III, isoform CRA_a	CPNE3	22	13	12	34.8	60.13	176960000	63523000	89295000	359890000	114210000	65469000
tr|A0A024R9B7|A0A024R9B7_HUMAN;sp|P09669|COX6C_HUMAN	tr|A0A024R9B7|A0A024R9B7_HUMAN;sp|P09669|COX6C_HUMAN	tr|A0A024R9B7|A0A024R9B7_HUMAN Cytochrome c oxidase subunit VIc, isoform CRA_a OS=Homo sapiens OX=9606 GN=COX6C PE=2 SV=1;sp|P09669|COX6C_HUMAN Cytochrome c oxidase subunit 6C OS=Homo sapiens OX=9606 GN=COX6C PE=1 SV=2	A0A024R9B7	Cytochrome c oxidase subunit VIc, isoform CRA_a (Epididymis secretory sperm binding protein)	COX6C	2	7	7	50.7	8.7813	137150000	267200000	216190000	267120000	238180000	196500000
tr|A0A024R9B8|A0A024R9B8_HUMAN;sp|Q9Y646|CBPQ_HUMAN;tr|E5RH35|E5RH35_HUMAN;tr|E5RJZ7|E5RJZ7_HUMAN;tr|E5RJP8|E5RJP8_HUMAN;tr|E5RJA8|E5RJA8_HUMAN;tr|B4DJC2|B4DJC2_HUMAN;tr|B4E1W2|B4E1W2_HUMAN	tr|A0A024R9B8|A0A024R9B8_HUMAN;sp|Q9Y646|CBPQ_HUMAN;tr|E5RH35|E5RH35_HUMAN;tr|E5RJZ7|E5RJZ7_HUMAN;tr|E5RJP8|E5RJP8_HUMAN;tr|E5RJA8|E5RJA8_HUMAN;tr|B4DJC2|B4DJC2_HUMAN	tr|A0A024R9B8|A0A024R9B8_HUMAN Plasma glutamate carboxypeptidase, isoform CRA_a OS=Homo sapiens OX=9606 GN=PGCP PE=4 SV=1;sp|Q9Y646|CBPQ_HUMAN Carboxypeptidase Q OS=Homo sapiens OX=9606 GN=CPQ PE=1 SV=1;tr|E5RH35|E5RH35_HUMAN Carboxypeptidase Q (Fragment)	A0A024R9B8	Plasma glutamate carboxypeptidase, isoform CRA_a	PGCP	8	9	9	22.2	51.887	19769000	18886000	18216000	55966000	56068000	NaN
tr|A0A024R9C1|A0A024R9C1_HUMAN;sp|P11940|PABP1_HUMAN;tr|A0A087WTT1|A0A087WTT1_HUMAN;tr|E7EQV3|E7EQV3_HUMAN;tr|B4DZW4|B4DZW4_HUMAN;tr|E7ERJ7|E7ERJ7_HUMAN;tr|B4DQX0|B4DQX0_HUMAN;tr|B3KT93|B3KT93_HUMAN;tr|A0A024R9E2|A0A024R9E2_HUMAN;tr|H0YAR2|H0YAR2_HUMAN;tr|Q5VX58|Q5VX58_HUMAN;tr|Q3ZCS4|Q3ZCS4_HUMAN;sp|Q9H361|PABP3_HUMAN;tr|Q2VIP3|Q2VIP3_HUMAN;tr|H0YAP2|H0YAP2_HUMAN;tr|H0YB86|H0YB86_HUMAN;tr|H0YBN4…	tr|A0A024R9C1|A0A024R9C1_HUMAN;sp|P11940|PABP1_HUMAN;tr|A0A087WTT1|A0A087WTT1_HUMAN;tr|E7EQV3|E7EQV3_HUMAN;tr|B4DZW4|B4DZW4_HUMAN;tr|E7ERJ7|E7ERJ7_HUMAN;tr|B4DQX0|B4DQX0_HUMAN;tr|B3KT93|B3KT93_HUMAN;tr|A0A024R9E2|A0A024R9E2_HUMAN;tr|H0YAR2|H0YAR2_HUMAN;tr|Q5VX58|Q5VX58_HUMAN;tr|Q3ZCS4|Q3ZCS4_HUMAN;sp|Q9H361|PABP3_HUMAN	tr|A0A024R9C1|A0A024R9C1_HUMAN Polyadenylate-binding protein OS=Homo sapiens OX=9606 GN=PABPC1 PE=3 SV=1;sp|P11940|PABP1_HUMAN Polyadenylate-binding protein 1 OS=Homo sapiens OX=9606 GN=PABPC1 PE=1 SV=2;tr|A0A087WTT1|A0A087WTT1_HUMAN Polyadenylate-binding	A0A024R9C1	Polyadenylate-binding protein (PABP)	PABPC1	33	25	17	45.1	70.67	765160000	557130000	594610000	471710000	463090000	613420000
tr|A0A024R9D2|A0A024R9D2_HUMAN;sp|Q86UE4|LYRIC_HUMAN;tr|E5RJU9|E5RJU9_HUMAN;tr|H0YB56|H0YB56_HUMAN;tr|H0YBJ8|H0YBJ8_HUMAN;tr|H0YBE0|H0YBE0_HUMAN	tr|A0A024R9D2|A0A024R9D2_HUMAN;sp|Q86UE4|LYRIC_HUMAN;tr|E5RJU9|E5RJU9_HUMAN	tr|A0A024R9D2|A0A024R9D2_HUMAN Metadherin, isoform CRA_a OS=Homo sapiens OX=9606 GN=MTDH PE=4 SV=1;sp|Q86UE4|LYRIC_HUMAN Protein LYRIC OS=Homo sapiens OX=9606 GN=MTDH PE=1 SV=2;tr|E5RJU9|E5RJU9_HUMAN Protein LYRIC OS=Homo sapiens OX=9606 GN=MTDH PE=1 SV=1	A0A024R9D2	Metadherin, isoform CRA_a	MTDH	6	22	22	45	63.836	361920000	448290000	430020000	410250000	447780000	404720000
tr|A0A024R9D3|A0A024R9D3_HUMAN;sp|P62888|RL30_HUMAN;tr|E5RI99|E5RI99_HUMAN;tr|A0A0C4DH44|A0A0C4DH44_HUMAN;tr|A0A0B4J213|A0A0B4J213_HUMAN;tr|E5RJH3|E5RJH3_HUMAN	tr|A0A024R9D3|A0A024R9D3_HUMAN;sp|P62888|RL30_HUMAN;tr|E5RI99|E5RI99_HUMAN;tr|A0A0C4DH44|A0A0C4DH44_HUMAN	tr|A0A024R9D3|A0A024R9D3_HUMAN Ribosomal protein L30, isoform CRA_b OS=Homo sapiens OX=9606 GN=RPL30 PE=3 SV=1;sp|P62888|RL30_HUMAN 60S ribosomal protein L30 OS=Homo sapiens OX=9606 GN=RPL30 PE=1 SV=2;tr|E5RI99|E5RI99_HUMAN 60S ribosomal protein L30 (Fragm	A0A024R9D3	Ribosomal protein L30, isoform CRA_b	RPL30	6	8	8	67	12.784	1208200000	386040000	1004200000	659950000	735840000	290750000
tr|A0A024R9D7|A0A024R9D7_HUMAN;sp|Q16698|DECR_HUMAN;tr|E5RJG7|E5RJG7_HUMAN;tr|Q7LDK6|Q7LDK6_HUMAN;tr|E5RFV2|E5RFV2_HUMAN;tr|E5RJD2|E5RJD2_HUMAN;tr|E5RID6|E5RID6_HUMAN;tr|H0YAW3|H0YAW3_HUMAN	tr|A0A024R9D7|A0A024R9D7_HUMAN;sp|Q16698|DECR_HUMAN;tr|E5RJG7|E5RJG7_HUMAN;tr|Q7LDK6|Q7LDK6_HUMAN;tr|E5RFV2|E5RFV2_HUMAN	tr|A0A024R9D7|A0A024R9D7_HUMAN 2,4-dienoyl CoA reductase 1, mitochondrial, isoform CRA_b OS=Homo sapiens OX=9606 GN=DECR1 PE=4 SV=1;sp|Q16698|DECR_HUMAN 2,4-dienoyl-CoA reductase, mitochondrial OS=Homo sapiens OX=9606 GN=DECR1 PE=1 SV=1;tr|E5RJG7|E5RJG7_HU	A0A024R9D7	2,4-dienoyl CoA reductase 1, mitochondrial, isoform CRA_b	DECR1	8	16	16	52.2	36.067	391550000	663300000	523360000	610110000	572150000	483030000
tr|A0A024R9G3|A0A024R9G3_HUMAN;sp|Q9BUN8|DERL1_HUMAN;tr|B4E1G1|B4E1G1_HUMAN;tr|E5RGY0|E5RGY0_HUMAN	tr|A0A024R9G3|A0A024R9G3_HUMAN;sp|Q9BUN8|DERL1_HUMAN;tr|B4E1G1|B4E1G1_HUMAN	tr|A0A024R9G3|A0A024R9G3_HUMAN Derlin OS=Homo sapiens OX=9606 GN=DERL1 PE=3 SV=1;sp|Q9BUN8|DERL1_HUMAN Derlin-1 OS=Homo sapiens OX=9606 GN=DERL1 PE=1 SV=1;tr|B4E1G1|B4E1G1_HUMAN Derlin OS=Homo sapiens OX=9606 GN=DERL1 PE=1 SV=1	A0A024R9G3	Derlin	DERL1	4	4	4	13.9	28.8	13413000	NaN	20273000	14807000	15813000	NaN
tr|A0A024R9H2|A0A024R9H2_HUMAN;sp|P52758|RIDA_HUMAN	tr|A0A024R9H2|A0A024R9H2_HUMAN;sp|P52758|RIDA_HUMAN	tr|A0A024R9H2|A0A024R9H2_HUMAN Heat-responsive protein 12, isoform CRA_a OS=Homo sapiens OX=9606 GN=HRSP12 PE=4 SV=1;sp|P52758|RIDA_HUMAN 2-iminobutanoate/2-iminopropanoate deaminase OS=Homo sapiens OX=9606 GN=RIDA PE=1 SV=1	A0A024R9H2	Heat-responsive protein 12, isoform CRA_a	HRSP12	2	1	1	11.7	14.494	NaN	NaN	NaN	NaN	15060000	NaN
tr|A0A024R9I0|A0A024R9I0_HUMAN;sp|P21283|VATC1_HUMAN;tr|E7EV59|E7EV59_HUMAN;tr|B7Z593|B7Z593_HUMAN;tr|A8KA87|A8KA87_HUMAN;sp|Q8NEY4|VATC2_HUMAN;tr|A0A0U1RR16|A0A0U1RR16_HUMAN	tr|A0A024R9I0|A0A024R9I0_HUMAN;sp|P21283|VATC1_HUMAN;tr|E7EV59|E7EV59_HUMAN;tr|B7Z593|B7Z593_HUMAN	tr|A0A024R9I0|A0A024R9I0_HUMAN V-type proton ATPase subunit C OS=Homo sapiens OX=9606 GN=ATP6V1C1 PE=2 SV=1;sp|P21283|VATC1_HUMAN V-type proton ATPase subunit C 1 OS=Homo sapiens OX=9606 GN=ATP6V1C1 PE=1 SV=4;tr|E7EV59|E7EV59_HUMAN V-type proton ATPase sub	A0A024R9I0	V-type proton ATPase subunit C	ATP6V1C1	7	14	14	41.4	43.941	81401000	103460000	58896000	94071000	98017000	79483000
tr|A0A024R9K4|A0A024R9K4_HUMAN;sp|Q96QD9|UIF_HUMAN;tr|H9KVC6|H9KVC6_HUMAN;tr|H9KVD1|H9KVD1_HUMAN;tr|H9KVD5|H9KVD5_HUMAN	tr|A0A024R9K4|A0A024R9K4_HUMAN;sp|Q96QD9|UIF_HUMAN	tr|A0A024R9K4|A0A024R9K4_HUMAN Forty-two-three domain containing 1, isoform CRA_a OS=Homo sapiens OX=9606 GN=FYTTD1 PE=4 SV=1;sp|Q96QD9|UIF_HUMAN UAP56-interacting factor OS=Homo sapiens OX=9606 GN=FYTTD1 PE=1 SV=3	A0A024R9K4	Forty-two-three domain containing 1, isoform CRA_a	FYTTD1	5	5	5	17.9	35.818	16530000	NaN	19822000	19167000	20090000	30141000
tr|A0A024R9L9|A0A024R9L9_HUMAN;sp|Q96JC1|VPS39_HUMAN	tr|A0A024R9L9|A0A024R9L9_HUMAN;sp|Q96JC1|VPS39_HUMAN	tr|A0A024R9L9|A0A024R9L9_HUMAN Vacuolar protein sorting 39 (Yeast), isoform CRA_b OS=Homo sapiens OX=9606 GN=VPS39 PE=4 SV=1;sp|Q96JC1|VPS39_HUMAN Vam6/Vps39-like protein OS=Homo sapiens OX=9606 GN=VPS39 PE=1 SV=2	A0A024R9L9	Vacuolar protein sorting 39 (Yeast), isoform CRA_b	VPS39	2	3	3	4.6	100.77	NaN	NaN	2671300	NaN	NaN	NaN
tr|A0A024R9M9|A0A024R9M9_HUMAN;sp|Q99653|CHP1_HUMAN;tr|H0YLY7|H0YLY7_HUMAN;tr|H0YKE7|H0YKE7_HUMAN;tr|F5GX29|F5GX29_HUMAN;tr|B4DSB5|B4DSB5_HUMAN;tr|H0YNG9|H0YNG9_HUMAN	tr|A0A024R9M9|A0A024R9M9_HUMAN;sp|Q99653|CHP1_HUMAN;tr|H0YLY7|H0YLY7_HUMAN;tr|H0YKE7|H0YKE7_HUMAN;tr|F5GX29|F5GX29_HUMAN;tr|B4DSB5|B4DSB5_HUMAN;tr|H0YNG9|H0YNG9_HUMAN	tr|A0A024R9M9|A0A024R9M9_HUMAN Calcium binding protein P22, isoform CRA_a OS=Homo sapiens OX=9606 GN=CHP PE=4 SV=1;sp|Q99653|CHP1_HUMAN Calcineurin B homologous protein 1 OS=Homo sapiens OX=9606 GN=CHP1 PE=1 SV=3;tr|H0YLY7|H0YLY7_HUMAN Calcineurin B homolo	A0A024R9M9	Calcium binding protein P22, isoform CRA_a	CHP	7	4	4	31.3	22.456	NaN	NaN	15358000	13313000	18016000	NaN
tr|A0A024R9P6|A0A024R9P6_HUMAN;sp|Q96TC7|RMD3_HUMAN;tr|H0YMB1|H0YMB1_HUMAN;tr|B3KUI4|B3KUI4_HUMAN;tr|H0YLG5|H0YLG5_HUMAN;tr|H0YNE5|H0YNE5_HUMAN;tr|H0YLV7|H0YLV7_HUMAN	tr|A0A024R9P6|A0A024R9P6_HUMAN;sp|Q96TC7|RMD3_HUMAN;tr|H0YMB1|H0YMB1_HUMAN;tr|B3KUI4|B3KUI4_HUMAN	tr|A0A024R9P6|A0A024R9P6_HUMAN Family with sequence similarity 82, member C, isoform CRA_a OS=Homo sapiens OX=9606 GN=FAM82C PE=4 SV=1;sp|Q96TC7|RMD3_HUMAN Regulator of microtubule dynamics protein 3 OS=Homo sapiens OX=9606 GN=RMDN3 PE=1 SV=2;tr|H0YMB1|H0Y	A0A024R9P6	Family with sequence similarity 82, member C, isoform CRA_a	FAM82C	7	10	10	28.1	52.118	36623000	52418000	51589000	57727000	70070000	51592000
tr|A0A024R9Q1|A0A024R9Q1_HUMAN	tr|A0A024R9Q1|A0A024R9Q1_HUMAN	tr|A0A024R9Q1|A0A024R9Q1_HUMAN Thrombospondin 1, isoform CRA_a OS=Homo sapiens OX=9606 GN=THBS1 PE=4 SV=1	A0A024R9Q1	Thrombospondin 1, isoform CRA_a	THBS1	1	57	2	51.4	129.35	1769000000	4344300000	5043500000	2466400000	3530600000	3323700000
tr|A0A024R9Q8|A0A024R9Q8_HUMAN;sp|Q06330|SUH_HUMAN;tr|H0Y8R3|H0Y8R3_HUMAN;tr|B7Z8D8|B7Z8D8_HUMAN;tr|D6R927|D6R927_HUMAN;tr|Q14663|Q14663_HUMAN	tr|A0A024R9Q8|A0A024R9Q8_HUMAN;sp|Q06330|SUH_HUMAN;tr|H0Y8R3|H0Y8R3_HUMAN;tr|B7Z8D8|B7Z8D8_HUMAN;tr|D6R927|D6R927_HUMAN	tr|A0A024R9Q8|A0A024R9Q8_HUMAN Recombining binding protein suppressor of hairless (Drosophila), isoform CRA_a OS=Homo sapiens OX=9606 GN=RBPSUH PE=4 SV=1;sp|Q06330|SUH_HUMAN Recombining binding protein suppressor of hairless OS=Homo sapiens OX=9606 GN=RBPJ	A0A024R9Q8	Recombining binding protein suppressor of hairless (Drosophila), isoform CRA_a	RBPSUH	6	4	4	12.7	47.18	NaN	NaN	NaN	NaN	10380000	10668000
tr|A0A024R9R3|A0A024R9R3_HUMAN;sp|Q9P253|VPS18_HUMAN;tr|H0YMC9|H0YMC9_HUMAN;tr|H0YLM6|H0YLM6_HUMAN	tr|A0A024R9R3|A0A024R9R3_HUMAN;sp|Q9P253|VPS18_HUMAN	tr|A0A024R9R3|A0A024R9R3_HUMAN Vacuolar protein sorting protein 18, isoform CRA_d OS=Homo sapiens OX=9606 GN=VPS18 PE=4 SV=1;sp|Q9P253|VPS18_HUMAN Vacuolar protein sorting-associated protein 18 homolog OS=Homo sapiens OX=9606 GN=VPS18 PE=1 SV=2	A0A024R9R3	Vacuolar protein sorting protein 18, isoform CRA_d	VPS18	4	4	4	6.6	110.18	NaN	NaN	7673700	NaN	NaN	NaN
tr|A0A024R9T6|A0A024R9T6_HUMAN;sp|Q9P270|SLAI2_HUMAN;tr|H0Y9L2|H0Y9L2_HUMAN;tr|D6RIF6|D6RIF6_HUMAN	tr|A0A024R9T6|A0A024R9T6_HUMAN;sp|Q9P270|SLAI2_HUMAN;tr|H0Y9L2|H0Y9L2_HUMAN;tr|D6RIF6|D6RIF6_HUMAN	tr|A0A024R9T6|A0A024R9T6_HUMAN HCG17415, isoform CRA_a OS=Homo sapiens OX=9606 GN=SLAIN2 PE=2 SV=1;sp|Q9P270|SLAI2_HUMAN SLAIN motif-containing protein 2 OS=Homo sapiens OX=9606 GN=SLAIN2 PE=1 SV=2;tr|H0Y9L2|H0Y9L2_HUMAN SLAIN motif-containing protein 2 (F	A0A024R9T6	HCG17415, isoform CRA_a (SLAIN2 protein)	SLAIN2	4	2	2	4.3	62.543	7925000	NaN	NaN	NaN	NaN	NaN
tr|A0A024R9U3|A0A024R9U3_HUMAN;sp|Q9NX40|OCAD1_HUMAN;tr|D6RDK6|D6RDK6_HUMAN;tr|D6RBN5|D6RBN5_HUMAN;tr|D6RG39|D6RG39_HUMAN;tr|D6RIT9|D6RIT9_HUMAN;tr|D6R918|D6R918_HUMAN;tr|D6RBC5|D6RBC5_HUMAN;tr|D6RDI5|D6RDI5_HUMAN;tr|D6RI08|D6RI08_HUMAN;tr|D6RA54|D6RA54_HUMAN;tr|D6RC55|D6RC55_HUMAN;tr|D6RDK1|D6RDK1_HUMAN;tr|B4DND1|B4DND1_HUMAN;tr|D6RIV2|D6RIV2_HUMAN;tr|D6R9T5|D6R9T5_HUMAN;tr|D6RF07|D6RF07_HUMAN	tr|A0A024R9U3|A0A024R9U3_HUMAN;sp|Q9NX40|OCAD1_HUMAN;tr|D6RDK6|D6RDK6_HUMAN;tr|D6RBN5|D6RBN5_HUMAN;tr|D6RG39|D6RG39_HUMAN;tr|D6RIT9|D6RIT9_HUMAN	tr|A0A024R9U3|A0A024R9U3_HUMAN OCIA domain containing 1, isoform CRA_a OS=Homo sapiens OX=9606 GN=OCIAD1 PE=4 SV=1;sp|Q9NX40|OCAD1_HUMAN OCIA domain-containing protein 1 OS=Homo sapiens OX=9606 GN=OCIAD1 PE=1 SV=1;tr|D6RDK6|D6RDK6_HUMAN OCIA domain-contain	A0A024R9U3	OCIA domain containing 1, isoform CRA_a	OCIAD1	17	9	9	39.6	27.626	96687000	192280000	121820000	213170000	143730000	160050000
tr|A0A024R9V7|A0A024R9V7_HUMAN;sp|Q8IWE2|NXP20_HUMAN;tr|B4DL61|B4DL61_HUMAN;tr|B3KSS5|B3KSS5_HUMAN	tr|A0A024R9V7|A0A024R9V7_HUMAN;sp|Q8IWE2|NXP20_HUMAN;tr|B4DL61|B4DL61_HUMAN	tr|A0A024R9V7|A0A024R9V7_HUMAN Uncharacterized protein OS=Homo sapiens OX=9606 GN=LOC92689 PE=4 SV=1;sp|Q8IWE2|NXP20_HUMAN Protein NOXP20 OS=Homo sapiens OX=9606 GN=FAM114A1 PE=1 SV=2;tr|B4DL61|B4DL61_HUMAN cDNA FLJ60291 OS=Homo sapiens OX=9606 PE=2 SV=1	A0A024R9V7	Uncharacterized protein	LOC92689	4	13	2	30.9	60.741	279100000	179500000	150360000	115070000	118170000	126100000
tr|A0A024R9X5|A0A024R9X5_HUMAN;sp|Q8TDQ7|GNPI2_HUMAN;tr|V9GYK3|V9GYK3_HUMAN;tr|V9GYW0|V9GYW0_HUMAN	tr|A0A024R9X5|A0A024R9X5_HUMAN;sp|Q8TDQ7|GNPI2_HUMAN	tr|A0A024R9X5|A0A024R9X5_HUMAN Glucosamine-6-phosphate isomerase OS=Homo sapiens OX=9606 GN=GNPDA2 PE=3 SV=1;sp|Q8TDQ7|GNPI2_HUMAN Glucosamine-6-phosphate isomerase 2 OS=Homo sapiens OX=9606 GN=GNPDA2 PE=1 SV=1	A0A024R9X5	Glucosamine-6-phosphate isomerase (EC 3.5.99.6) (Glucosamine-6-phosphate deaminase)	GNPDA2	4	5	2	25.4	31.084	NaN	NaN	NaN	NaN	NaN	8127400
tr|A0A024R9Y3|A0A024R9Y3_HUMAN;tr|A0A024R9U8|A0A024R9U8_HUMAN;tr|A0A024R9W5|A0A024R9W5_HUMAN;sp|Q7Z6Z7|HUWE1_HUMAN;tr|Q5H924|Q5H924_HUMAN;tr|Q5H962|Q5H962_HUMAN;tr|B4DGF6|B4DGF6_HUMAN;tr|Q5H935|Q5H935_HUMAN;tr|H0Y659|H0Y659_HUMAN;tr|A0A1B0GXC7|A0A1B0GXC7_HUMAN;tr|Q5H963|Q5H963_HUMAN;tr|Q8IWJ0|Q8IWJ0_HUMAN;tr|Q5H964|Q5H964_HUMAN;tr|A0A087X1S3|A0A087X1S3_HUMAN;tr|Q53FW4|Q53FW4_HUMAN	tr|A0A024R9Y3|A0A024R9Y3_HUMAN;tr|A0A024R9U8|A0A024R9U8_HUMAN;tr|A0A024R9W5|A0A024R9W5_HUMAN;sp|Q7Z6Z7|HUWE1_HUMAN;tr|Q5H924|Q5H924_HUMAN	tr|A0A024R9Y3|A0A024R9Y3_HUMAN HECT, UBA and WWE domain containing 1, isoform CRA_a OS=Homo sapiens OX=9606 GN=HUWE1 PE=4 SV=1;tr|A0A024R9U8|A0A024R9U8_HUMAN HECT, UBA and WWE domain containing 1, isoform CRA_c OS=Homo sapiens OX=9606 GN=HUWE1 PE=4 SV=1;tr	A0A024R9Y3	HECT, UBA and WWE domain containing 1, isoform CRA_a	HUWE1	15	22	22	8.6	480.15	95062000	150260000	60758000	70021000	47841000	136680000
tr|A0A024R9Z0|A0A024R9Z0_HUMAN;sp|O00483|NDUA4_HUMAN	tr|A0A024R9Z0|A0A024R9Z0_HUMAN;sp|O00483|NDUA4_HUMAN	tr|A0A024R9Z0|A0A024R9Z0_HUMAN NADH dehydrogenase (Ubiquinone) 1 alpha subcomplex, 4, 9kDa, isoform CRA_b OS=Homo sapiens OX=9606 GN=NDUFA4 PE=4 SV=1;sp|O00483|NDUA4_HUMAN Cytochrome c oxidase subunit NDUFA4 OS=Homo sapiens OX=9606 GN=NDUFA4 PE=1 SV=1	A0A024R9Z0	NADH dehydrogenase (Ubiquinone) 1 alpha subcomplex, 4, 9kDa, isoform CRA_b	NDUFA4	2	4	4	46.9	9.3697	135250000	402360000	226710000	389390000	269640000	230500000
tr|A0A024RA21|A0A024RA21_HUMAN;tr|A0A090N7T9|A0A090N7T9_HUMAN;sp|Q12765|SCRN1_HUMAN;tr|B4DH22|B4DH22_HUMAN;tr|B4DIV7|B4DIV7_HUMAN;tr|C9K052|C9K052_HUMAN;tr|B8ZZP4|B8ZZP4_HUMAN;tr|C9J7U9|C9J7U9_HUMAN;tr|B4DE46|B4DE46_HUMAN	tr|A0A024RA21|A0A024RA21_HUMAN;tr|A0A090N7T9|A0A090N7T9_HUMAN;sp|Q12765|SCRN1_HUMAN;tr|B4DH22|B4DH22_HUMAN;tr|B4DIV7|B4DIV7_HUMAN	tr|A0A024RA21|A0A024RA21_HUMAN Secernin 1, isoform CRA_a OS=Homo sapiens OX=9606 GN=SCRN1 PE=4 SV=1;tr|A0A090N7T9|A0A090N7T9_HUMAN Secernin 1 OS=Homo sapiens OX=9606 GN=SCRN1 PE=4 SV=1;sp|Q12765|SCRN1_HUMAN Secernin-1 OS=Homo sapiens OX=9606 GN=SCRN1 PE=1	A0A024RA21	Secernin 1, isoform CRA_a	SCRN1	9	5	5	19.9	38.863	44350000	26436000	19790000	21341000	16653000	56023000
tr|A0A024RA25|A0A024RA25_HUMAN;sp|Q9NZW5|MPP6_HUMAN;tr|B8ZZG1|B8ZZG1_HUMAN;tr|C9JGI8|C9JGI8_HUMAN;tr|C9J4Q3|C9J4Q3_HUMAN;tr|F8WCD2|F8WCD2_HUMAN;tr|B4DS08|B4DS08_HUMAN;tr|B4DZ84|B4DZ84_HUMAN;tr|D3DX48|D3DX48_HUMAN;tr|B4DRL7|B4DRL7_HUMAN;tr|A0A0A0MRU0|A0A0A0MRU0_HUMAN;tr|A0A0D9SFF8|A0A0D9SFF8_HUMAN;tr|D3DX49|D3DX49_HUMAN;sp|Q14168|MPP2_HUMAN;tr|A0A0C4DH75|A0A0C4DH75_HUMAN	tr|A0A024RA25|A0A024RA25_HUMAN;sp|Q9NZW5|MPP6_HUMAN;tr|B8ZZG1|B8ZZG1_HUMAN;tr|C9JGI8|C9JGI8_HUMAN;tr|C9J4Q3|C9J4Q3_HUMAN	tr|A0A024RA25|A0A024RA25_HUMAN Membrane protein, palmitoylated 6 (MAGUK p55 subfamily member 6), isoform CRA_c OS=Homo sapiens OX=9606 GN=MPP6 PE=3 SV=1;sp|Q9NZW5|MPP6_HUMAN MAGUK p55 subfamily member 6 OS=Homo sapiens OX=9606 GN=MPP6 PE=1 SV=2;tr|B8ZZG1|B	A0A024RA25	Membrane protein, palmitoylated 6 (MAGUK p55 subfamily member 6), isoform CRA_c	MPP6	15	10	9	19.6	61.116	131490000	346370000	787810000	264290000	174120000	151320000
tr|A0A024RA32|A0A024RA32_HUMAN;sp|Q9NS00|C1GLT_HUMAN;tr|C9K0C8|C9K0C8_HUMAN;tr|C9JDX1|C9JDX1_HUMAN	tr|A0A024RA32|A0A024RA32_HUMAN;sp|Q9NS00|C1GLT_HUMAN	tr|A0A024RA32|A0A024RA32_HUMAN Core 1 synthase, glycoprotein-N-acetylgalactosamine 3-beta-galactosyltransferase, 1, isoform CRA_a OS=Homo sapiens OX=9606 GN=C1GALT1 PE=2 SV=1;sp|Q9NS00|C1GLT_HUMAN Glycoprotein-N-acetylgalactosamine 3-beta-galactosyltransfe	A0A024RA32	Core 1 synthase, glycoprotein-N-acetylgalactosamine 3-beta-galactosyltransferase, 1, isoform CRA_a (Epididymis secretory sperm binding protein)	C1GALT1	4	9	9	32.8	42.202	45015000	82520000	59195000	71231000	63954000	62083000
tr|A0A024RA75|A0A024RA75_HUMAN;sp|P31937|3HIDH_HUMAN;tr|H7BZL2|H7BZL2_HUMAN	tr|A0A024RA75|A0A024RA75_HUMAN;sp|P31937|3HIDH_HUMAN;tr|H7BZL2|H7BZL2_HUMAN	tr|A0A024RA75|A0A024RA75_HUMAN 3-hydroxyisobutyrate dehydrogenase OS=Homo sapiens OX=9606 GN=HIBADH PE=2 SV=1;sp|P31937|3HIDH_HUMAN 3-hydroxyisobutyrate dehydrogenase, mitochondrial OS=Homo sapiens OX=9606 GN=HIBADH PE=1 SV=2;tr|H7BZL2|H7BZL2_HUMAN 3-hydro	A0A024RA75	3-hydroxyisobutyrate dehydrogenase (HIBADH) (EC 1.1.1.31)	HIBADH	3	10	10	34.5	35.329	123180000	156580000	165850000	420460000	187070000	193760000
tr|A0A024RAB6|A0A024RAB6_HUMAN;sp|P98160|PGBM_HUMAN;tr|Q59EG0|Q59EG0_HUMAN;tr|Q2VPA1|Q2VPA1_HUMAN;tr|A0A0U1RQT3|A0A0U1RQT3_HUMAN;tr|A0A3B3IT11|A0A3B3IT11_HUMAN;tr|H0Y5A9|H0Y5A9_HUMAN;tr|H7BYA5|H7BYA5_HUMAN	tr|A0A024RAB6|A0A024RAB6_HUMAN;sp|P98160|PGBM_HUMAN;tr|Q59EG0|Q59EG0_HUMAN	tr|A0A024RAB6|A0A024RAB6_HUMAN Heparan sulfate proteoglycan 2 (Perlecan), isoform CRA_b OS=Homo sapiens OX=9606 GN=HSPG2 PE=4 SV=1;sp|P98160|PGBM_HUMAN Basement membrane-specific heparan sulfate proteoglycan core protein OS=Homo sapiens OX=9606 GN=HSPG2 PE	A0A024RAB6	Heparan sulfate proteoglycan 2 (Perlecan), isoform CRA_b	HSPG2	8	150	150	50.5	464.01	994480000	8009900000	3170200000	1120500000	5914400000	2257800000
tr|A0A024RAC0|A0A024RAC0_HUMAN;sp|Q86V48|LUZP1_HUMAN;tr|E5RFK8|E5RFK8_HUMAN;tr|Q05DE3|Q05DE3_HUMAN	tr|A0A024RAC0|A0A024RAC0_HUMAN;sp|Q86V48|LUZP1_HUMAN	tr|A0A024RAC0|A0A024RAC0_HUMAN Leucine zipper protein 1, isoform CRA_a OS=Homo sapiens OX=9606 GN=LUZP1 PE=4 SV=1;sp|Q86V48|LUZP1_HUMAN Leucine zipper protein 1 OS=Homo sapiens OX=9606 GN=LUZP1 PE=1 SV=2	A0A024RAC0	Leucine zipper protein 1, isoform CRA_a	LUZP1	4	10	10	12.2	120.3	19396000	16029000	13329000	12736000	15290000	25125000
tr|A0A024RAC6|A0A024RAC6_HUMAN	tr|A0A024RAC6|A0A024RAC6_HUMAN	tr|A0A024RAC6|A0A024RAC6_HUMAN Elongin-A OS=Homo sapiens OX=9606 GN=ELOA PE=1 SV=1	A0A024RAC6	Elongin-A	ELOA	1	1	1	1.4	87.229	NaN	NaN	NaN	NaN	4551400	NaN
tr|A0A024RAD7|A0A024RAD7_HUMAN;sp|Q658P3|STEA3_HUMAN;tr|B8ZZX6|B8ZZX6_HUMAN	tr|A0A024RAD7|A0A024RAD7_HUMAN;sp|Q658P3|STEA3_HUMAN;tr|B8ZZX6|B8ZZX6_HUMAN	tr|A0A024RAD7|A0A024RAD7_HUMAN STEAP family member 3, isoform CRA_b OS=Homo sapiens OX=9606 GN=STEAP3 PE=4 SV=1;sp|Q658P3|STEA3_HUMAN Metalloreductase STEAP3 OS=Homo sapiens OX=9606 GN=STEAP3 PE=1 SV=2;tr|B8ZZX6|B8ZZX6_HUMAN Metalloreductase STEAP3 OS=Homo	A0A024RAD7	STEAP family member 3, isoform CRA_b	STEAP3	3	5	5	15.2	54.6	41363000	NaN	52715000	33215000	44834000	NaN
tr|A0A024RAD8|A0A024RAD8_HUMAN;sp|P30038|AL4A1_HUMAN;tr|Q5TF55|Q5TF55_HUMAN	tr|A0A024RAD8|A0A024RAD8_HUMAN;sp|P30038|AL4A1_HUMAN	tr|A0A024RAD8|A0A024RAD8_HUMAN Multifunctional fusion protein OS=Homo sapiens OX=9606 GN=ALDH4A1 PE=2 SV=1;sp|P30038|AL4A1_HUMAN Delta-1-pyrroline-5-carboxylate dehydrogenase, mitochondrial OS=Homo sapiens OX=9606 GN=ALDH4A1 PE=1 SV=3	A0A024RAD8	Multifunctional fusion protein [Includes: L-glutamate gamma-semialdehyde dehydrogenase (EC 1.2.1.88) (L-glutamate gamma-semialdehyde dehydrogenase); Delta-1-pyrroline-5-carboxylate dehydrogenase (P5C dehydrogenase)]		3	17	17	38.5	61.719	81246000	307680000	133070000	145710000	211490000	238460000
tr|A0A024RAE1|A0A024RAE1_HUMAN;sp|Q9UKD2|MRT4_HUMAN	tr|A0A024RAE1|A0A024RAE1_HUMAN;sp|Q9UKD2|MRT4_HUMAN	tr|A0A024RAE1|A0A024RAE1_HUMAN Ribosome assembly factor mrt4 OS=Homo sapiens OX=9606 GN=C1orf33 PE=3 SV=1;sp|Q9UKD2|MRT4_HUMAN mRNA turnover protein 4 homolog OS=Homo sapiens OX=9606 GN=MRTO4 PE=1 SV=2	A0A024RAE1	Ribosome assembly factor mrt4	C1orf33	2	4	4	18.8	27.56	15026000	16657000	NaN	15522000	13821000	24828000
tr|A0A024RAE4|A0A024RAE4_HUMAN;sp|P60953|CDC42_HUMAN;tr|B4E1U9|B4E1U9_HUMAN;tr|A0A590UJK8|A0A590UJK8_HUMAN;tr|A0A024RAE6|A0A024RAE6_HUMAN;tr|A0A024R9T1|A0A024R9T1_HUMAN;tr|B7ZAY4|B7ZAY4_HUMAN;tr|B4DMH5|B4DMH5_HUMAN;tr|Q5JYX0|Q5JYX0_HUMAN;tr|Q9UJM1|Q9UJM1_HUMAN;tr|A0A494C1M1|A0A494C1M1_HUMAN;tr|Q9UJM0|Q9UJM0_HUMAN;tr|A0A494BZX6|A0A494BZX6_HUMAN;tr|A0A3B3IRV0|A0A3B3IRV0_HUMAN;tr|F8WET9|F8WET9_HUMAN…	tr|A0A024RAE4|A0A024RAE4_HUMAN;sp|P60953|CDC42_HUMAN;tr|B4E1U9|B4E1U9_HUMAN;tr|A0A590UJK8|A0A590UJK8_HUMAN;tr|A0A024RAE6|A0A024RAE6_HUMAN;tr|A0A024R9T1|A0A024R9T1_HUMAN;tr|B7ZAY4|B7ZAY4_HUMAN;tr|B4DMH5|B4DMH5_HUMAN;tr|Q5JYX0|Q5JYX0_HUMAN;tr|Q9UJM1|Q9UJM1_HUMAN	tr|A0A024RAE4|A0A024RAE4_HUMAN Cell division cycle 42 (GTP binding protein, 25kDa), isoform CRA_a OS=Homo sapiens OX=9606 GN=CDC42 PE=4 SV=1;sp|P60953|CDC42_HUMAN Cell division control protein 42 homolog OS=Homo sapiens OX=9606 GN=CDC42 PE=1 SV=2;tr|B4E1U9	A0A024RAE4	Deleted.		25	9	8	48.2	21.258	308380000	552070000	330290000	256230000	259010000	428750000
tr|A0A024RAG3|A0A024RAG3_HUMAN;sp|P11234|RALB_HUMAN;tr|B4E364|B4E364_HUMAN;tr|C9J6B1|C9J6B1_HUMAN;tr|C9JQB3|C9JQB3_HUMAN;tr|F8WEQ6|F8WEQ6_HUMAN;tr|C9JYR1|C9JYR1_HUMAN	tr|A0A024RAG3|A0A024RAG3_HUMAN;sp|P11234|RALB_HUMAN;tr|B4E364|B4E364_HUMAN;tr|C9J6B1|C9J6B1_HUMAN;tr|C9JQB3|C9JQB3_HUMAN	tr|A0A024RAG3|A0A024RAG3_HUMAN V-ral simian leukemia viral oncogene homolog B (Ras related GTP binding protein), isoform CRA_a OS=Homo sapiens OX=9606 GN=RALB PE=4 SV=1;sp|P11234|RALB_HUMAN Ras-related protein Ral-B OS=Homo sapiens OX=9606 GN=RALB PE=1 SV=	A0A024RAG3	V-ral simian leukemia viral oncogene homolog B (Ras related GTP binding protein), isoform CRA_a	RALB	7	7	5	28.6	23.408	56529000	70009000	77672000	82439000	91840000	71418000
tr|A0A024RAI1|A0A024RAI1_HUMAN;sp|P61158|ARP3_HUMAN;tr|B4DXW1|B4DXW1_HUMAN;tr|Q59FV6|Q59FV6_HUMAN;tr|B4DT29|B4DT29_HUMAN;tr|B4DTI0|B4DTI0_HUMAN;tr|B4E1U3|B4E1U3_HUMAN;tr|F8WDR7|F8WDR7_HUMAN;tr|Q59GD5|Q59GD5_HUMAN;tr|B7Z9W3|B7Z9W3_HUMAN;sp|Q9P1U1|ARP3B_HUMAN;tr|F8WEW2|F8WEW2_HUMAN;tr|F8WE84|F8WE84_HUMAN;tr|B3KM55|B3KM55_HUMAN;tr|A0A0A0MTI9|A0A0A0MTI9_HUMAN;tr|H7C4J1|H7C4J1_HUMAN;sp|Q9C0K3|ARP3C_HU…	tr|A0A024RAI1|A0A024RAI1_HUMAN;sp|P61158|ARP3_HUMAN;tr|B4DXW1|B4DXW1_HUMAN;tr|Q59FV6|Q59FV6_HUMAN;tr|B4DT29|B4DT29_HUMAN;tr|B4DTI0|B4DTI0_HUMAN	tr|A0A024RAI1|A0A024RAI1_HUMAN ARP3 actin-related protein 3 homolog (Yeast), isoform CRA_a OS=Homo sapiens OX=9606 GN=ACTR3 PE=3 SV=1;sp|P61158|ARP3_HUMAN Actin-related protein 3 OS=Homo sapiens OX=9606 GN=ACTR3 PE=1 SV=3;tr|B4DXW1|B4DXW1_HUMAN Actin-relat	A0A024RAI1	ARP3 actin-related protein 3 homolog (Yeast), isoform CRA_a	ACTR3	18	21	21	56.9	47.371	1134500000	1295300000	765930000	678220000	540250000	877850000
tr|A0A024RAJ6|A0A024RAJ6_HUMAN;sp|P07686|HEXB_HUMAN;tr|Q5URX0|Q5URX0_HUMAN;tr|H0YA83|H0YA83_HUMAN;tr|H0Y9B6|H0Y9B6_HUMAN;tr|H0Y9M3|H0Y9M3_HUMAN;tr|D6REQ8|D6REQ8_HUMAN	tr|A0A024RAJ6|A0A024RAJ6_HUMAN;sp|P07686|HEXB_HUMAN;tr|Q5URX0|Q5URX0_HUMAN;tr|H0YA83|H0YA83_HUMAN;tr|H0Y9B6|H0Y9B6_HUMAN	tr|A0A024RAJ6|A0A024RAJ6_HUMAN Beta-hexosaminidase OS=Homo sapiens OX=9606 GN=HEXB PE=2 SV=1;sp|P07686|HEXB_HUMAN Beta-hexosaminidase subunit beta OS=Homo sapiens OX=9606 GN=HEXB PE=1 SV=3;tr|Q5URX0|Q5URX0_HUMAN Beta-hexosaminidase subunit beta OS=Homo sap	A0A024RAJ6	Beta-hexosaminidase (EC 3.2.1.52)	HEXB	7	22	22	37.2	63.111	329490000	373230000	219380000	613460000	323600000	220860000
tr|A0A024RAJ7|A0A024RAJ7_HUMAN;tr|A0A024RAK1|A0A024RAK1_HUMAN;sp|Q969S9|RRF2M_HUMAN	tr|A0A024RAJ7|A0A024RAJ7_HUMAN;tr|A0A024RAK1|A0A024RAK1_HUMAN;sp|Q969S9|RRF2M_HUMAN	tr|A0A024RAJ7|A0A024RAJ7_HUMAN Ribosome-releasing factor 2, mitochondrial OS=Homo sapiens OX=9606 GN=GFM2 PE=3 SV=1;tr|A0A024RAK1|A0A024RAK1_HUMAN Ribosome-releasing factor 2, mitochondrial OS=Homo sapiens OX=9606 GN=GFM2 PE=3 SV=1;sp|Q969S9|RRF2M_HUMAN Ri	A0A024RAJ7	Ribosome-releasing factor 2, mitochondrial (RRF2mt) (Elongation factor G 2, mitochondrial) (EF-G2mt) (mEF-G 2)	GFM2	3	2	2	2.9	81.199	NaN	NaN	NaN	7614700	NaN	NaN
tr|A0A024RAJ9|A0A024RAJ9_HUMAN;sp|P15848|ARSB_HUMAN;tr|A8K4A0|A8K4A0_HUMAN;tr|A0A2U3U034|A0A2U3U034_HUMAN;sp|Q5FYB1|ARSI_HUMAN	tr|A0A024RAJ9|A0A024RAJ9_HUMAN;sp|P15848|ARSB_HUMAN;tr|A8K4A0|A8K4A0_HUMAN;tr|A0A2U3U034|A0A2U3U034_HUMAN	tr|A0A024RAJ9|A0A024RAJ9_HUMAN Arylsulfatase B, isoform CRA_a OS=Homo sapiens OX=9606 GN=ARSB PE=4 SV=1;sp|P15848|ARSB_HUMAN Arylsulfatase B OS=Homo sapiens OX=9606 GN=ARSB PE=1 SV=1;tr|A8K4A0|A8K4A0_HUMAN cDNA FLJ76497, highly similar to Homo sapiens aryl	A0A024RAJ9	Arylsulfatase B, isoform CRA_a	ARSB	5	12	12	27.8	59.687	71482000	61698000	42222000	475540000	117250000	41312000
tr|A0A024RAK9|A0A024RAK9_HUMAN;sp|P10915|HPLN1_HUMAN;tr|D6RBS1|D6RBS1_HUMAN;tr|D6RC59|D6RC59_HUMAN;tr|D6RAK7|D6RAK7_HUMAN;tr|D6RBX9|D6RBX9_HUMAN;tr|D6RG04|D6RG04_HUMAN;tr|D6RFI7|D6RFI7_HUMAN;tr|A0A024RC58|A0A024RC58_HUMAN;sp|Q96S86|HPLN3_HUMAN;tr|H3BTH8|H3BTH8_HUMAN	tr|A0A024RAK9|A0A024RAK9_HUMAN;sp|P10915|HPLN1_HUMAN	tr|A0A024RAK9|A0A024RAK9_HUMAN Hyaluronan and proteoglycan link protein 1, isoform CRA_a OS=Homo sapiens OX=9606 GN=HAPLN1 PE=4 SV=1;sp|P10915|HPLN1_HUMAN Hyaluronan and proteoglycan link protein 1 OS=Homo sapiens OX=9606 GN=HAPLN1 PE=2 SV=2	A0A024RAK9	Hyaluronan and proteoglycan link protein 1, isoform CRA_a	HAPLN1	11	7	7	27.7	40.165	47771000	31283000	37553000	69420000	64522000	NaN
tr|A0A024RAM0|A0A024RAM0_HUMAN;sp|Q92973|TNPO1_HUMAN;tr|S4R398|S4R398_HUMAN;tr|B4DSC0|B4DSC0_HUMAN;tr|E7EW37|E7EW37_HUMAN;tr|K7ENW1|K7ENW1_HUMAN;tr|K7ESC1|K7ESC1_HUMAN	tr|A0A024RAM0|A0A024RAM0_HUMAN;sp|Q92973|TNPO1_HUMAN	tr|A0A024RAM0|A0A024RAM0_HUMAN Transportin 1, isoform CRA_a OS=Homo sapiens OX=9606 GN=TNPO1 PE=4 SV=1;sp|Q92973|TNPO1_HUMAN Transportin-1 OS=Homo sapiens OX=9606 GN=TNPO1 PE=1 SV=2	A0A024RAM0	Transportin 1, isoform CRA_a	TNPO1	7	20	14	26.9	102.35	220870000	135640000	160670000	148330000	187700000	182240000
tr|A0A024RAM2|A0A024RAM2_HUMAN;sp|P35754|GLRX1_HUMAN;tr|D3DQK5|D3DQK5_HUMAN	tr|A0A024RAM2|A0A024RAM2_HUMAN;sp|P35754|GLRX1_HUMAN	tr|A0A024RAM2|A0A024RAM2_HUMAN Glutaredoxin (Thioltransferase), isoform CRA_c OS=Homo sapiens OX=9606 GN=GLRX PE=4 SV=1;sp|P35754|GLRX1_HUMAN Glutaredoxin-1 OS=Homo sapiens OX=9606 GN=GLRX PE=1 SV=2	A0A024RAM2	Glutaredoxin (Thioltransferase), isoform CRA_c	GLRX	3	4	4	38.7	11.776	23906000	28142000	26164000	42611000	27658000	49930000
tr|A0A024RAM4|A0A024RAM4_HUMAN;sp|P46821|MAP1B_HUMAN;tr|A2BDK6|A2BDK6_HUMAN;tr|Q5H9P1|Q5H9P1_HUMAN;tr|A5D6X1|A5D6X1_HUMAN;tr|Q4VBY4|Q4VBY4_HUMAN;tr|Q05BW8|Q05BW8_HUMAN;tr|D6RA32|D6RA32_HUMAN;tr|Q86X89|Q86X89_HUMAN;tr|Q32NB7|Q32NB7_HUMAN;tr|Q6PJD3|Q6PJD3_HUMAN;tr|D6RA40|D6RA40_HUMAN;tr|A5D8X6|A5D8X6_HUMAN;tr|D6RGJ3|D6RGJ3_HUMAN;tr|D6RCL2|D6RCL2_HUMAN	tr|A0A024RAM4|A0A024RAM4_HUMAN;sp|P46821|MAP1B_HUMAN;tr|A2BDK6|A2BDK6_HUMAN;tr|Q5H9P1|Q5H9P1_HUMAN	tr|A0A024RAM4|A0A024RAM4_HUMAN Microtubule-associated protein 1B, isoform CRA_b OS=Homo sapiens OX=9606 GN=MAP1B PE=4 SV=1;sp|P46821|MAP1B_HUMAN Microtubule-associated protein 1B OS=Homo sapiens OX=9606 GN=MAP1B PE=1 SV=2;tr|A2BDK6|A2BDK6_HUMAN Microtubule	A0A024RAM4	Microtubule-associated protein 1B, isoform CRA_b	MAP1B	15	94	93	53.9	270.62	2157200000	1407800000	1351800000	1036500000	706380000	2184400000
tr|A0A024RAM8|A0A024RAM8_HUMAN;sp|Q6ZUX7|LHPL2_HUMAN	tr|A0A024RAM8|A0A024RAM8_HUMAN;sp|Q6ZUX7|LHPL2_HUMAN	tr|A0A024RAM8|A0A024RAM8_HUMAN Lipoma HMGIC fusion partner-like 2, isoform CRA_a OS=Homo sapiens OX=9606 GN=LHFPL2 PE=4 SV=1;sp|Q6ZUX7|LHPL2_HUMAN LHFPL tetraspan subfamily member 2 protein OS=Homo sapiens OX=9606 GN=LHFPL2 PE=2 SV=2	A0A024RAM8	Lipoma HMGIC fusion partner-like 2, isoform CRA_a	LHFPL2	2	3	3	18.9	24.486	NaN	NaN	39036000	36062000	57147000	NaN
tr|A0A024RAN2|A0A024RAN2_HUMAN	tr|A0A024RAN2|A0A024RAN2_HUMAN	tr|A0A024RAN2|A0A024RAN2_HUMAN Calpastatin, isoform CRA_a OS=Homo sapiens OX=9606 GN=CAST PE=4 SV=1	A0A024RAN2	Calpastatin, isoform CRA_a	CAST	1	17	0	36.6	86.613	NaN	NaN	NaN	NaN	4880900	NaN
tr|A0A024RAQ1|A0A024RAQ1_HUMAN;sp|P16989|YBOX3_HUMAN;tr|Q59EB5|Q59EB5_HUMAN;tr|A0A0D9SEI8|A0A0D9SEI8_HUMAN	tr|A0A024RAQ1|A0A024RAQ1_HUMAN;sp|P16989|YBOX3_HUMAN;tr|Q59EB5|Q59EB5_HUMAN	tr|A0A024RAQ1|A0A024RAQ1_HUMAN Cold shock domain protein A, isoform CRA_a OS=Homo sapiens OX=9606 GN=CSDA PE=4 SV=1;sp|P16989|YBOX3_HUMAN Y-box-binding protein 3 OS=Homo sapiens OX=9606 GN=YBX3 PE=1 SV=4;tr|Q59EB5|Q59EB5_HUMAN CSDA protein variant (Fragmen	A0A024RAQ1	Cold shock domain protein A, isoform CRA_a	CSDA	4	10	1	41.7	40.089	120740000	NaN	93765000	73160000	NaN	108100000
tr|A0A024RAS8|A0A024RAS8_HUMAN;sp|Q9NRV9|HEBP1_HUMAN;tr|A0A3B3IRV5|A0A3B3IRV5_HUMAN;tr|F5GWX2|F5GWX2_HUMAN;tr|H0YG71|H0YG71_HUMAN	tr|A0A024RAS8|A0A024RAS8_HUMAN;sp|Q9NRV9|HEBP1_HUMAN;tr|A0A3B3IRV5|A0A3B3IRV5_HUMAN;tr|F5GWX2|F5GWX2_HUMAN	tr|A0A024RAS8|A0A024RAS8_HUMAN Heme binding protein 1, isoform CRA_a OS=Homo sapiens OX=9606 GN=HEBP1 PE=4 SV=1;sp|Q9NRV9|HEBP1_HUMAN Heme-binding protein 1 OS=Homo sapiens OX=9606 GN=HEBP1 PE=1 SV=1;tr|A0A3B3IRV5|A0A3B3IRV5_HUMAN Heme-binding protein 1 (F	A0A024RAS8	Heme binding protein 1, isoform CRA_a	HEBP1	5	5	5	37.6	21.097	37499000	48558000	28154000	31301000	31857000	24943000
tr|A0A024RAV0|A0A024RAV0_HUMAN;sp|P54687|BCAT1_HUMAN;tr|F5H2F2|F5H2F2_HUMAN	tr|A0A024RAV0|A0A024RAV0_HUMAN;sp|P54687|BCAT1_HUMAN;tr|F5H2F2|F5H2F2_HUMAN	tr|A0A024RAV0|A0A024RAV0_HUMAN Branched-chain-amino-acid aminotransferase OS=Homo sapiens OX=9606 GN=BCAT1 PE=3 SV=1;sp|P54687|BCAT1_HUMAN Branched-chain-amino-acid aminotransferase, cytosolic OS=Homo sapiens OX=9606 GN=BCAT1 PE=1 SV=3;tr|F5H2F2|F5H2F2_HUM	A0A024RAV0	Branched-chain-amino-acid aminotransferase (EC 2.6.1.42)	BCAT1	3	2	2	6.7	42.966	NaN	NaN	NaN	NaN	76069000	NaN
tr|A0A024RAV2|A0A024RAV2_HUMAN;sp|P46063|RECQ1_HUMAN;tr|F8WA66|F8WA66_HUMAN;tr|F8WD97|F8WD97_HUMAN;tr|F5H2L2|F5H2L2_HUMAN;tr|F5H4P4|F5H4P4_HUMAN;tr|F5H3W0|F5H3W0_HUMAN;tr|F5GYB7|F5GYB7_HUMAN	tr|A0A024RAV2|A0A024RAV2_HUMAN;sp|P46063|RECQ1_HUMAN	tr|A0A024RAV2|A0A024RAV2_HUMAN ATP-dependent DNA helicase OS=Homo sapiens OX=9606 GN=RECQL PE=3 SV=1;sp|P46063|RECQ1_HUMAN ATP-dependent DNA helicase Q1 OS=Homo sapiens OX=9606 GN=RECQL PE=1 SV=3	A0A024RAV2	ATP-dependent DNA helicase (EC 3.6.4.12)	RECQL	8	25	25	44.8	73.457	296520000	145540000	245680000	309650000	243390000	395370000
tr|A0A024RAV4|A0A024RAV4_HUMAN	tr|A0A024RAV4|A0A024RAV4_HUMAN	tr|A0A024RAV4|A0A024RAV4_HUMAN Cold shock domain protein A, isoform CRA_b OS=Homo sapiens OX=9606 GN=CSDA PE=4 SV=1	A0A024RAV4	Cold shock domain protein A, isoform CRA_b	CSDA	1	10	0	50.8	31.947	NaN	NaN	5455700	NaN	NaN	NaN
tr|A0A024RB02|A0A024RB02_HUMAN;sp|Q86W92|LIPB1_HUMAN;tr|F5GZP6|F5GZP6_HUMAN;tr|B4DFU8|B4DFU8_HUMAN;tr|H0YFE4|H0YFE4_HUMAN;tr|A0A0A0MTP2|A0A0A0MTP2_HUMAN;tr|B3KM46|B3KM46_HUMAN;tr|B7Z2C0|B7Z2C0_HUMAN;tr|Q68DV6|Q68DV6_HUMAN;tr|E9PP16|E9PP16_HUMAN;tr|B7Z7G3|B7Z7G3_HUMAN;sp|Q8ND30|LIPB2_HUMAN	tr|A0A024RB02|A0A024RB02_HUMAN;sp|Q86W92|LIPB1_HUMAN;tr|F5GZP6|F5GZP6_HUMAN;tr|B4DFU8|B4DFU8_HUMAN	tr|A0A024RB02|A0A024RB02_HUMAN PTPRF interacting protein, binding protein 1 (Liprin beta 1), isoform CRA_a OS=Homo sapiens OX=9606 GN=PPFIBP1 PE=4 SV=1;sp|Q86W92|LIPB1_HUMAN Liprin-beta-1 OS=Homo sapiens OX=9606 GN=PPFIBP1 PE=1 SV=2;tr|F5GZP6|F5GZP6_HUMAN	A0A024RB02	PTPRF interacting protein, binding protein 1 (Liprin beta 1), isoform CRA_a	PPFIBP1	12	12	10	19.5	96.964	81005000	85311000	66825000	29142000	48420000	36850000
tr|A0A024RB08|A0A024RB08_HUMAN;sp|Q96RQ1|ERGI2_HUMAN;tr|A0A087WU02|A0A087WU02_HUMAN;tr|Q9HC06|Q9HC06_HUMAN;tr|H0YHJ8|H0YHJ8_HUMAN;tr|H0YI58|H0YI58_HUMAN;tr|F8W0R1|F8W0R1_HUMAN;tr|F8VR88|F8VR88_HUMAN;tr|F8VUZ2|F8VUZ2_HUMAN;tr|H0YI50|H0YI50_HUMAN;tr|F8VPA6|F8VPA6_HUMAN	tr|A0A024RB08|A0A024RB08_HUMAN;sp|Q96RQ1|ERGI2_HUMAN;tr|A0A087WU02|A0A087WU02_HUMAN;tr|Q9HC06|Q9HC06_HUMAN;tr|H0YHJ8|H0YHJ8_HUMAN;tr|H0YI58|H0YI58_HUMAN;tr|F8W0R1|F8W0R1_HUMAN;tr|F8VR88|F8VR88_HUMAN;tr|F8VUZ2|F8VUZ2_HUMAN;tr|H0YI50|H0YI50_HUMAN;tr|F8VPA6|F8VPA6_HUMAN	tr|A0A024RB08|A0A024RB08_HUMAN ERGIC and golgi 2, isoform CRA_a OS=Homo sapiens OX=9606 GN=ERGIC2 PE=4 SV=1;sp|Q96RQ1|ERGI2_HUMAN Endoplasmic reticulum-Golgi intermediate compartment protein 2 OS=Homo sapiens OX=9606 GN=ERGIC2 PE=1 SV=2;tr|A0A087WU02|A0A08	A0A024RB08	ERGIC and golgi 2, isoform CRA_a	ERGIC2	11	2	2	8	42.548	NaN	NaN	NaN	NaN	11939000	NaN
tr|A0A024RB09|A0A024RB09_HUMAN;sp|P61020|RAB5B_HUMAN;tr|Q6FI54|Q6FI54_HUMAN;tr|F8VUA5|F8VUA5_HUMAN	tr|A0A024RB09|A0A024RB09_HUMAN;sp|P61020|RAB5B_HUMAN;tr|Q6FI54|Q6FI54_HUMAN	tr|A0A024RB09|A0A024RB09_HUMAN RAB5B, member RAS oncogene family, isoform CRA_a OS=Homo sapiens OX=9606 GN=RAB5B PE=4 SV=1;sp|P61020|RAB5B_HUMAN Ras-related protein Rab-5B OS=Homo sapiens OX=9606 GN=RAB5B PE=1 SV=1;tr|Q6FI54|Q6FI54_HUMAN RAB5B protein OS=H	A0A024RB09	RAB5B, member RAS oncogene family, isoform CRA_a	RAB5B	4	9	5	51.2	23.707	47547000	86460000	48884000	74944000	81240000	63935000
tr|A0A024RB14|A0A024RB14_HUMAN;sp|P62854|RS26_HUMAN;tr|Q75MH1|Q75MH1_HUMAN;sp|Q5JNZ5|RS26L_HUMAN;tr|Q76N57|Q76N57_HUMAN;tr|Q76N56|Q76N56_HUMAN	tr|A0A024RB14|A0A024RB14_HUMAN;sp|P62854|RS26_HUMAN;tr|Q75MH1|Q75MH1_HUMAN;sp|Q5JNZ5|RS26L_HUMAN	tr|A0A024RB14|A0A024RB14_HUMAN 40S ribosomal protein S26 OS=Homo sapiens OX=9606 GN=RPS26 PE=3 SV=1;sp|P62854|RS26_HUMAN 40S ribosomal protein S26 OS=Homo sapiens OX=9606 GN=RPS26 PE=1 SV=3;tr|Q75MH1|Q75MH1_HUMAN 40S ribosomal protein S26 OS=Homo sapiens O	A0A024RB14	40S ribosomal protein S26	RPS26	6	4	4	37.4	13.015	433670000	239930000	424000000	325240000	292820000	234420000
tr|A0A024RB16|A0A024RB16_HUMAN;tr|A0A024RB17|A0A024RB17_HUMAN;sp|Q9BSJ8|ESYT1_HUMAN;tr|B3KY56|B3KY56_HUMAN;tr|B3KMV5|B3KMV5_HUMAN;tr|F8VZB1|F8VZB1_HUMAN	tr|A0A024RB16|A0A024RB16_HUMAN;tr|A0A024RB17|A0A024RB17_HUMAN;sp|Q9BSJ8|ESYT1_HUMAN;tr|B3KY56|B3KY56_HUMAN;tr|B3KMV5|B3KMV5_HUMAN	tr|A0A024RB16|A0A024RB16_HUMAN Family with sequence similarity 62 (C2 domain containing), member A, isoform CRA_a OS=Homo sapiens OX=9606 GN=FAM62A PE=4 SV=1;tr|A0A024RB17|A0A024RB17_HUMAN Family with sequence similarity 62 (C2 domain containing), member A	A0A024RB16	Family with sequence similarity 62 (C2 domain containing), member A, isoform CRA_a	FAM62A	6	43	43	49.3	124	1124800000	802310000	1283800000	1435600000	1267100000	590290000
tr|A0A024RB18|A0A024RB18_HUMAN;sp|Q92781|RDH5_HUMAN;tr|H0YHP7|H0YHP7_HUMAN;tr|B4DDS2|B4DDS2_HUMAN;tr|F8VVC7|F8VVC7_HUMAN	tr|A0A024RB18|A0A024RB18_HUMAN;sp|Q92781|RDH5_HUMAN;tr|H0YHP7|H0YHP7_HUMAN;tr|B4DDS2|B4DDS2_HUMAN;tr|F8VVC7|F8VVC7_HUMAN	tr|A0A024RB18|A0A024RB18_HUMAN Retinol dehydrogenase 5 (11-cis and 9-cis), isoform CRA_a OS=Homo sapiens OX=9606 GN=RDH5 PE=3 SV=1;sp|Q92781|RDH5_HUMAN Retinol dehydrogenase 5 OS=Homo sapiens OX=9606 GN=RDH5 PE=1 SV=1;tr|H0YHP7|H0YHP7_HUMAN Retinol dehydro	A0A024RB18	Retinol dehydrogenase 5 (11-cis and 9-cis), isoform CRA_a	RDH5	5	4	4	17.6	34.978	NaN	NaN	NaN	NaN	21426000	NaN
tr|A0A024RB22|A0A024RB22_HUMAN;sp|Q8TAQ2|SMRC2_HUMAN;tr|B4DYQ1|B4DYQ1_HUMAN;tr|Q58EY4|Q58EY4_HUMAN;sp|Q92922|SMRC1_HUMAN;tr|B4DYF9|B4DYF9_HUMAN;tr|Q05BW5|Q05BW5_HUMAN;tr|Q05CR1|Q05CR1_HUMAN;tr|Q658P9|Q658P9_HUMAN;tr|F8VZW6|F8VZW6_HUMAN	tr|A0A024RB22|A0A024RB22_HUMAN;sp|Q8TAQ2|SMRC2_HUMAN	tr|A0A024RB22|A0A024RB22_HUMAN SWI/SNF related, matrix associated, actin dependent regulator of chromatin, subfamily c, member 2, isoform CRA_a OS=Homo sapiens OX=9606 GN=SMARCC2 PE=4 SV=1;sp|Q8TAQ2|SMRC2_HUMAN SWI/SNF complex subunit SMARCC2 OS=Homo sapie	A0A024RB22	SWI/SNF related, matrix associated, actin dependent regulator of chromatin, subfamily c, member 2, isoform CRA_a	SMARCC2	10	13	1	13.3	132.88	267670000	685860000	370600000	494780000	457560000	649690000
tr|A0A024RB23|A0A024RB23_HUMAN;sp|P23743|DGKA_HUMAN;tr|G3V4E1|G3V4E1_HUMAN;tr|B4E0C6|B4E0C6_HUMAN;tr|F8VWX8|F8VWX8_HUMAN;tr|G3V4I3|G3V4I3_HUMAN;tr|F8VNZ9|F8VNZ9_HUMAN;tr|G3V312|G3V312_HUMAN;tr|H0YJE7|H0YJE7_HUMAN;tr|G3V327|G3V327_HUMAN;tr|C9JM35|C9JM35_HUMAN;tr|O75484|O75484_HUMAN;tr|F8W1M3|F8W1M3_HUMAN;tr|F8W1H7|F8W1H7_HUMAN;tr|H0YJH4|H0YJH4_HUMAN	tr|A0A024RB23|A0A024RB23_HUMAN;sp|P23743|DGKA_HUMAN;tr|G3V4E1|G3V4E1_HUMAN	tr|A0A024RB23|A0A024RB23_HUMAN Diacylglycerol kinase OS=Homo sapiens OX=9606 GN=DGKA PE=3 SV=1;sp|P23743|DGKA_HUMAN Diacylglycerol kinase alpha OS=Homo sapiens OX=9606 GN=DGKA PE=1 SV=3;tr|G3V4E1|G3V4E1_HUMAN Diacylglycerol kinase (Fragment) OS=Homo sapien	A0A024RB23	Diacylglycerol kinase (DAG kinase) (EC 2.7.1.107)	DGKA	15	7	7	13.6	82.629	32002000	NaN	NaN	31538000	NaN	NaN
tr|A0A024RB32|A0A024RB32_HUMAN;sp|Q15185|TEBP_HUMAN;tr|A0A087WYT3|A0A087WYT3_HUMAN;tr|B3KUY2|B3KUY2_HUMAN;tr|B4DDC6|B4DDC6_HUMAN	tr|A0A024RB32|A0A024RB32_HUMAN;sp|Q15185|TEBP_HUMAN;tr|A0A087WYT3|A0A087WYT3_HUMAN;tr|B3KUY2|B3KUY2_HUMAN	tr|A0A024RB32|A0A024RB32_HUMAN Prostaglandin E synthase 3 (Cytosolic), isoform CRA_a OS=Homo sapiens OX=9606 GN=PTGES3 PE=4 SV=1;sp|Q15185|TEBP_HUMAN Prostaglandin E synthase 3 OS=Homo sapiens OX=9606 GN=PTGES3 PE=1 SV=1;tr|A0A087WYT3|A0A087WYT3_HUMAN Pros	A0A024RB32	Prostaglandin E synthase 3 (Cytosolic), isoform CRA_a	PTGES3	5	4	4	29.4	18.697	91042000	61157000	35560000	NaN	27959000	104430000
tr|A0A024RB76|A0A024RB76_HUMAN;sp|Q9BRT6|LLPH_HUMAN	tr|A0A024RB76|A0A024RB76_HUMAN;sp|Q9BRT6|LLPH_HUMAN	tr|A0A024RB76|A0A024RB76_HUMAN Chromosome 12 open reading frame 31, isoform CRA_a OS=Homo sapiens OX=9606 GN=C12orf31 PE=4 SV=1;sp|Q9BRT6|LLPH_HUMAN Protein LLP homolog OS=Homo sapiens OX=9606 GN=LLPH PE=1 SV=1	A0A024RB76	Chromosome 12 open reading frame 31, isoform CRA_a	C12orf31	2	2	2	17.1	15.225	NaN	NaN	NaN	NaN	5472800	NaN
tr|A0A024RB87|A0A024RB87_HUMAN;sp|P61224|RAP1B_HUMAN;tr|E7ESV4|E7ESV4_HUMAN;tr|F5H7Y6|F5H7Y6_HUMAN;tr|F5GX62|F5GX62_HUMAN;sp|A6NIZ1|RP1BL_HUMAN;tr|Q9BXV4|Q9BXV4_HUMAN;tr|B7ZB78|B7ZB78_HUMAN;tr|F5H004|F5H004_HUMAN;tr|B7ZAY2|B7ZAY2_HUMAN;tr|F5H823|F5H823_HUMAN;tr|F5GZG1|F5GZG1_HUMAN;tr|F5H6R7|F5H6R7_HUMAN;tr|F5GYB5|F5GYB5_HUMAN;tr|F5H077|F5H077_HUMAN;tr|F5GWU8|F5GWU8_HUMAN;tr|F5H491|F5H491_HUMAN;tr…	tr|A0A024RB87|A0A024RB87_HUMAN;sp|P61224|RAP1B_HUMAN;tr|E7ESV4|E7ESV4_HUMAN;tr|F5H7Y6|F5H7Y6_HUMAN;tr|F5GX62|F5GX62_HUMAN;sp|A6NIZ1|RP1BL_HUMAN;tr|Q9BXV4|Q9BXV4_HUMAN;tr|B7ZB78|B7ZB78_HUMAN;tr|F5H004|F5H004_HUMAN;tr|B7ZAY2|B7ZAY2_HUMAN;tr|F5H823|F5H823_HUMAN;tr|F5GZG1|F5GZG1_HUMAN;tr|F5H6R7|F5H6R7_HUMAN;tr|F5GYB5|F5GYB5_HUMAN	tr|A0A024RB87|A0A024RB87_HUMAN RAP1B, member of RAS oncogene family, isoform CRA_a OS=Homo sapiens OX=9606 GN=RAP1B PE=4 SV=1;sp|P61224|RAP1B_HUMAN Ras-related protein Rap-1b OS=Homo sapiens OX=9606 GN=RAP1B PE=1 SV=1;tr|E7ESV4|E7ESV4_HUMAN Ras-related pro	A0A024RB87	RAP1B, member of RAS oncogene family, isoform CRA_a	RAP1B	22	14	5	71.2	20.825	627280000	1155700000	1249600000	639410000	817440000	979700000
tr|A0A024RB99|A0A024RB99_HUMAN;tr|V9HW06|V9HW06_HUMAN;sp|P34897|GLYM_HUMAN;tr|Q5HYG8|Q5HYG8_HUMAN;tr|Q53ET4|Q53ET4_HUMAN;tr|B4E1G2|B4E1G2_HUMAN;tr|B4DJQ3|B4DJQ3_HUMAN;tr|B4DW25|B4DW25_HUMAN;tr|B4DP88|B4DP88_HUMAN;tr|Q5BJF5|Q5BJF5_HUMAN;tr|B4DJ63|B4DJ63_HUMAN;tr|B4DWA7|B4DWA7_HUMAN;tr|B4DLV4|B4DLV4_HUMAN;tr|H0YIZ0|H0YIZ0_HUMAN;tr|G3V2Y4|G3V2Y4_HUMAN;tr|G3V5L0|G3V5L0_HUMAN;tr|G3V4W5|G3V4W5_HUMAN;tr…	tr|A0A024RB99|A0A024RB99_HUMAN;tr|V9HW06|V9HW06_HUMAN;sp|P34897|GLYM_HUMAN;tr|Q5HYG8|Q5HYG8_HUMAN;tr|Q53ET4|Q53ET4_HUMAN;tr|B4E1G2|B4E1G2_HUMAN;tr|B4DJQ3|B4DJQ3_HUMAN;tr|B4DW25|B4DW25_HUMAN;tr|B4DP88|B4DP88_HUMAN;tr|Q5BJF5|Q5BJF5_HUMAN;tr|B4DJ63|B4DJ63_HUMAN;tr|B4DWA7|B4DWA7_HUMAN;tr|B4DLV4|B4DLV4_HUMAN;tr|H0YIZ0|H0YIZ0_HUMAN;tr|G3V2Y4|G3V2Y4_HUMAN	tr|A0A024RB99|A0A024RB99_HUMAN Serine hydroxymethyltransferase OS=Homo sapiens OX=9606 GN=SHMT2 PE=3 SV=1;tr|V9HW06|V9HW06_HUMAN Serine hydroxymethyltransferase OS=Homo sapiens OX=9606 GN=HEL-S-51e PE=2 SV=1;sp|P34897|GLYM_HUMAN Serine hydroxymethyltransfe	A0A024RB99	Serine hydroxymethyltransferase (EC 2.1.2.1)	SHMT2	31	28	28	66.7	53.454	771400000	1026000000	962420000	892690000	757420000	794610000
tr|A0A024RBA9|A0A024RBA9_HUMAN;sp|Q9UL25|RAB21_HUMAN;tr|Q96GX3|Q96GX3_HUMAN	tr|A0A024RBA9|A0A024RBA9_HUMAN;sp|Q9UL25|RAB21_HUMAN;tr|Q96GX3|Q96GX3_HUMAN	tr|A0A024RBA9|A0A024RBA9_HUMAN RAB21, member RAS oncogene family, isoform CRA_a OS=Homo sapiens OX=9606 GN=RAB21 PE=4 SV=1;sp|Q9UL25|RAB21_HUMAN Ras-related protein Rab-21 OS=Homo sapiens OX=9606 GN=RAB21 PE=1 SV=3;tr|Q96GX3|Q96GX3_HUMAN KIAA0118 protein (	A0A024RBA9	RAB21, member RAS oncogene family, isoform CRA_a	RAB21	3	8	8	46.2	24.347	120870000	135790000	123880000	144920000	178660000	214400000
tr|A0A024RBB9|A0A024RBB9_HUMAN;sp|Q9Y2U8|MAN1_HUMAN;tr|B4E2K7|B4E2K7_HUMAN	tr|A0A024RBB9|A0A024RBB9_HUMAN;sp|Q9Y2U8|MAN1_HUMAN	tr|A0A024RBB9|A0A024RBB9_HUMAN LEM domain containing 3, isoform CRA_a OS=Homo sapiens OX=9606 GN=LEMD3 PE=4 SV=1;sp|Q9Y2U8|MAN1_HUMAN Inner nuclear membrane protein Man1 OS=Homo sapiens OX=9606 GN=LEMD3 PE=1 SV=2	A0A024RBB9	LEM domain containing 3, isoform CRA_a	LEMD3	3	5	5	7.7	99.996	22739000	37521000	33423000	43332000	39976000	36413000
tr|A0A024RBC7|A0A024RBC7_HUMAN;sp|P20020|AT2B1_HUMAN;tr|E7ERY9|E7ERY9_HUMAN;tr|Q59H63|Q59H63_HUMAN;tr|Q58F24|Q58F24_HUMAN;tr|F8W1V5|F8W1V5_HUMAN;tr|A0A0U1RQU3|A0A0U1RQU3_HUMAN	tr|A0A024RBC7|A0A024RBC7_HUMAN;sp|P20020|AT2B1_HUMAN;tr|E7ERY9|E7ERY9_HUMAN;tr|Q59H63|Q59H63_HUMAN	tr|A0A024RBC7|A0A024RBC7_HUMAN Calcium-transporting ATPase OS=Homo sapiens OX=9606 GN=ATP2B1 PE=3 SV=1;sp|P20020|AT2B1_HUMAN Plasma membrane calcium-transporting ATPase 1 OS=Homo sapiens OX=9606 GN=ATP2B1 PE=1 SV=4;tr|E7ERY9|E7ERY9_HUMAN Calcium-transporti	A0A024RBC7	Calcium-transporting ATPase (EC 7.2.2.10)	ATP2B1	7	23	10	24.3	134.68	29911000	79567000	38203000	47892000	63459000	39663000
tr|A0A024RBE7|A0A024RBE7_HUMAN;sp|P42167|LAP2B_HUMAN;tr|G5E972|G5E972_HUMAN;tr|A0A024RBH7|A0A024RBH7_HUMAN;tr|Q59G12|Q59G12_HUMAN;tr|H0YJH7|H0YJH7_HUMAN;tr|Q9P1N8|Q9P1N8_HUMAN	tr|A0A024RBE7|A0A024RBE7_HUMAN;sp|P42167|LAP2B_HUMAN;tr|G5E972|G5E972_HUMAN;tr|A0A024RBH7|A0A024RBH7_HUMAN;tr|Q59G12|Q59G12_HUMAN	tr|A0A024RBE7|A0A024RBE7_HUMAN Thymopoietin, isoform CRA_c OS=Homo sapiens OX=9606 GN=TMPO PE=4 SV=1;sp|P42167|LAP2B_HUMAN Lamina-associated polypeptide 2, isoforms beta/gamma OS=Homo sapiens OX=9606 GN=TMPO PE=1 SV=2;tr|G5E972|G5E972_HUMAN Lamina-associat	A0A024RBE7	Thymopoietin, isoform CRA_c	TMPO	7	19	10	53.1	50.67	241070000	396090000	409860000	211130000	325000000	428450000
tr|A0A024RBH2|A0A024RBH2_HUMAN;sp|Q07065|CKAP4_HUMAN;tr|B3KVX6|B3KVX6_HUMAN;tr|Q8TB01|Q8TB01_HUMAN;tr|Q6NWZ1|Q6NWZ1_HUMAN;tr|H3BUW6|H3BUW6_HUMAN;tr|Q59G85|Q59G85_HUMAN;tr|H3BN64|H3BN64_HUMAN;tr|A0A024R9K5|A0A024R9K5_HUMAN;tr|H3BRM1|H3BRM1_HUMAN;tr|H3BRF9|H3BRF9_HUMAN;sp|Q96K21|ANCHR_HUMAN	tr|A0A024RBH2|A0A024RBH2_HUMAN;sp|Q07065|CKAP4_HUMAN;tr|B3KVX6|B3KVX6_HUMAN;tr|Q8TB01|Q8TB01_HUMAN;tr|Q6NWZ1|Q6NWZ1_HUMAN	tr|A0A024RBH2|A0A024RBH2_HUMAN Cytoskeleton-associated protein 4, isoform CRA_c OS=Homo sapiens OX=9606 GN=CKAP4 PE=4 SV=1;sp|Q07065|CKAP4_HUMAN Cytoskeleton-associated protein 4 OS=Homo sapiens OX=9606 GN=CKAP4 PE=1 SV=2;tr|B3KVX6|B3KVX6_HUMAN cDNA FLJ416	A0A024RBH2	Cytoskeleton-associated protein 4, isoform CRA_c	CKAP4	12	55	55	83.1	66.022	7426700000	8966400000	7097500000	13633000000	8803500000	8796300000
tr|A0A024RBI5|A0A024RBI5_HUMAN;sp|Q9ULV4|COR1C_HUMAN;tr|Q59EA2|Q59EA2_HUMAN;tr|Q53G58|Q53G58_HUMAN;tr|B3KN06|B3KN06_HUMAN;tr|B4E3S0|B4E3S0_HUMAN;tr|B4DMH3|B4DMH3_HUMAN;tr|B7Z9V0|B7Z9V0_HUMAN;tr|H0YHL7|H0YHL7_HUMAN;tr|F8W1H8|F8W1H8_HUMAN;tr|F8VUX3|F8VUX3_HUMAN;tr|F8VSA4|F8VSA4_HUMAN;tr|F8VRE9|F8VRE9_HUMAN;tr|F8VTT6|F8VTT6_HUMAN;tr|F8VVB7|F8VVB7_HUMAN;tr|F8VV53|F8VV53_HUMAN;tr|B3KRY9|B3KRY9_HUMAN;t…	tr|A0A024RBI5|A0A024RBI5_HUMAN;sp|Q9ULV4|COR1C_HUMAN;tr|Q59EA2|Q59EA2_HUMAN;tr|Q53G58|Q53G58_HUMAN;tr|B3KN06|B3KN06_HUMAN;tr|B4E3S0|B4E3S0_HUMAN;tr|B4DMH3|B4DMH3_HUMAN;tr|B7Z9V0|B7Z9V0_HUMAN;tr|H0YHL7|H0YHL7_HUMAN	tr|A0A024RBI5|A0A024RBI5_HUMAN Coronin OS=Homo sapiens OX=9606 GN=CORO1C PE=3 SV=1;sp|Q9ULV4|COR1C_HUMAN Coronin-1C OS=Homo sapiens OX=9606 GN=CORO1C PE=1 SV=1;tr|Q59EA2|Q59EA2_HUMAN Coronin (Fragment) OS=Homo sapiens OX=9606 PE=2 SV=1;tr|Q53G58|Q53G58_HUM	A0A024RBI5	Coronin	CORO1C	21	25	25	47.9	53.248	831300000	672780000	1135500000	608380000	753870000	1245600000
tr|A0A024RBR1|A0A024RBR1_HUMAN;sp|P30622|CLIP1_HUMAN;tr|J3KP58|J3KP58_HUMAN;tr|Q6P5Z9|Q6P5Z9_HUMAN;tr|F5H6A0|F5H6A0_HUMAN;tr|F5H1T5|F5H1T5_HUMAN;tr|Q86WU4|Q86WU4_HUMAN;tr|A0A3B3ITA2|A0A3B3ITA2_HUMAN;tr|F5H0N7|F5H0N7_HUMAN;tr|Q59GJ4|Q59GJ4_HUMAN;tr|F5H367|F5H367_HUMAN;tr|F5H270|F5H270_HUMAN;tr|B3KXA5|B3KXA5_HUMAN	tr|A0A024RBR1|A0A024RBR1_HUMAN;sp|P30622|CLIP1_HUMAN;tr|J3KP58|J3KP58_HUMAN;tr|Q6P5Z9|Q6P5Z9_HUMAN;tr|F5H6A0|F5H6A0_HUMAN	tr|A0A024RBR1|A0A024RBR1_HUMAN Restin (Reed-Steinberg cell-expressed intermediate filament-associated protein), isoform CRA_b OS=Homo sapiens OX=9606 GN=RSN PE=4 SV=1;sp|P30622|CLIP1_HUMAN CAP-Gly domain-containing linker protein 1 OS=Homo sapiens OX=9606	A0A024RBR1	Restin (Reed-Steinberg cell-expressed intermediate filament-associated protein), isoform CRA_b	RSN	13	13	12	10.7	160.99	33817000	36706000	23948000	NaN	NaN	34409000
tr|A0A024RBS6|A0A024RBS6_HUMAN;tr|F5H1S9|F5H1S9_HUMAN;tr|G8JLB3|G8JLB3_HUMAN;tr|E5KMT6|E5KMT6_HUMAN;tr|E5KMT5|E5KMT5_HUMAN;sp|Q9Y606|TRUA_HUMAN;tr|F5H168|F5H168_HUMAN;tr|F5GY32|F5GY32_HUMAN;tr|F8W9U5|F8W9U5_HUMAN;tr|F5H1B2|F5H1B2_HUMAN;tr|F5GXL3|F5GXL3_HUMAN	tr|A0A024RBS6|A0A024RBS6_HUMAN;tr|F5H1S9|F5H1S9_HUMAN;tr|G8JLB3|G8JLB3_HUMAN;tr|E5KMT6|E5KMT6_HUMAN;tr|E5KMT5|E5KMT5_HUMAN;sp|Q9Y606|TRUA_HUMAN;tr|F5H168|F5H168_HUMAN;tr|F5GY32|F5GY32_HUMAN;tr|F8W9U5|F8W9U5_HUMAN;tr|F5H1B2|F5H1B2_HUMAN;tr|F5GXL3|F5GXL3_HUMAN	tr|A0A024RBS6|A0A024RBS6_HUMAN Pseudouridylate synthase 1, isoform CRA_a OS=Homo sapiens OX=9606 GN=PUS1 PE=4 SV=1;tr|F5H1S9|F5H1S9_HUMAN tRNA pseudouridine synthase A OS=Homo sapiens OX=9606 GN=PUS1 PE=1 SV=1;tr|G8JLB3|G8JLB3_HUMAN tRNA pseudouridine synt	A0A024RBS6	Pseudouridylate synthase 1, isoform CRA_a	PUS1	11	2	2	6.5	37.831	5633900	NaN	NaN	6269100	4441100	NaN
tr|A0A024RBV5|A0A024RBV5_HUMAN;sp|P51151|RAB9A_HUMAN;tr|A0A1B0GUI0|A0A1B0GUI0_HUMAN;sp|Q9NP90|RAB9B_HUMAN	tr|A0A024RBV5|A0A024RBV5_HUMAN;sp|P51151|RAB9A_HUMAN	tr|A0A024RBV5|A0A024RBV5_HUMAN RAB9A, member RAS oncogene family, isoform CRA_a OS=Homo sapiens OX=9606 GN=RAB9A PE=4 SV=1;sp|P51151|RAB9A_HUMAN Ras-related protein Rab-9A OS=Homo sapiens OX=9606 GN=RAB9A PE=1 SV=1	A0A024RBV5	RAB9A, member RAS oncogene family, isoform CRA_a	RAB9A	4	4	4	18.9	22.837	28935000	NaN	41281000	NaN	31682000	NaN
tr|A0A024RBX9|A0A024RBX9_HUMAN;sp|P08559|ODPA_HUMAN;tr|Q53GE3|Q53GE3_HUMAN;tr|A5YPB6|A5YPB6_HUMAN;tr|A5PHJ9|A5PHJ9_HUMAN;tr|Q5JPU3|Q5JPU3_HUMAN;tr|Q5JPU0|Q5JPU0_HUMAN;tr|Q5JPT9|Q5JPT9_HUMAN;tr|Q5JPU1|Q5JPU1_HUMAN;tr|Q6LCA3|Q6LCA3_HUMAN;tr|Q9UNV7|Q9UNV7_HUMAN;tr|Q99725|Q99725_HUMAN;tr|Q99724|Q99724_HUMAN;tr|P78557|P78557_HUMAN;sp|P29803|ODPAT_HUMAN;tr|Q5JPU2|Q5JPU2_HUMAN;tr|Q36750|Q36750_HUMAN	tr|A0A024RBX9|A0A024RBX9_HUMAN;sp|P08559|ODPA_HUMAN;tr|Q53GE3|Q53GE3_HUMAN;tr|A5YPB6|A5YPB6_HUMAN;tr|A5PHJ9|A5PHJ9_HUMAN	tr|A0A024RBX9|A0A024RBX9_HUMAN Pyruvate dehydrogenase E1 component subunit alpha OS=Homo sapiens OX=9606 GN=PDHA1 PE=4 SV=1;sp|P08559|ODPA_HUMAN Pyruvate dehydrogenase E1 component subunit alpha, somatic form, mitochondrial OS=Homo sapiens OX=9606 GN=PDHA1	A0A024RBX9	Pyruvate dehydrogenase E1 component subunit alpha (EC 1.2.4.1)	PDHA1	17	22	22	66.7	43.295	350280000	554380000	439620000	518970000	456120000	196320000
tr|A0A024RBY7|A0A024RBY7_HUMAN;sp|Q9BQJ4|TMM47_HUMAN	tr|A0A024RBY7|A0A024RBY7_HUMAN;sp|Q9BQJ4|TMM47_HUMAN	tr|A0A024RBY7|A0A024RBY7_HUMAN Transmembrane protein 47, isoform CRA_a OS=Homo sapiens OX=9606 GN=TMEM47 PE=4 SV=1;sp|Q9BQJ4|TMM47_HUMAN Transmembrane protein 47 OS=Homo sapiens OX=9606 GN=TMEM47 PE=1 SV=1	A0A024RBY7	Transmembrane protein 47, isoform CRA_a	TMEM47	2	2	2	10.5	19.997	NaN	NaN	13333000	26402000	NaN	10448000
tr|A0A024RBY9|A0A024RBY9_HUMAN;sp|P53701|CCHL_HUMAN;tr|Q68D50|Q68D50_HUMAN	tr|A0A024RBY9|A0A024RBY9_HUMAN;sp|P53701|CCHL_HUMAN;tr|Q68D50|Q68D50_HUMAN	tr|A0A024RBY9|A0A024RBY9_HUMAN Cytochrome c heme lyase OS=Homo sapiens OX=9606 GN=HCCS PE=3 SV=1;sp|P53701|CCHL_HUMAN Cytochrome c-type heme lyase OS=Homo sapiens OX=9606 GN=HCCS PE=1 SV=1;tr|Q68D50|Q68D50_HUMAN Cytochrome c heme lyase OS=Homo sapiens OX=9	A0A024RBY9	Cytochrome c heme lyase (EC 4.4.1.17)	HCCS	3	6	6	21.3	30.601	18857000	40011000	21885000	24767000	37231000	43806000
tr|A0A024RC42|A0A024RC42_HUMAN;sp|P19022|CADH2_HUMAN;tr|C9J126|C9J126_HUMAN;tr|C9J8J8|C9J8J8_HUMAN	tr|A0A024RC42|A0A024RC42_HUMAN;sp|P19022|CADH2_HUMAN	tr|A0A024RC42|A0A024RC42_HUMAN Cadherin 2, type 1, N-cadherin (Neuronal), isoform CRA_b OS=Homo sapiens OX=9606 GN=CDH2 PE=4 SV=1;sp|P19022|CADH2_HUMAN Cadherin-2 OS=Homo sapiens OX=9606 GN=CDH2 PE=1 SV=4	A0A024RC42	Cadherin 2, type 1, N-cadherin (Neuronal), isoform CRA_b	CDH2	4	7	7	11.3	99.808	25602000	45333000	25921000	33673000	35533000	27485000
tr|A0A024RC48|A0A024RC48_HUMAN;sp|Q10472|GALT1_HUMAN;tr|A8KAJ7|A8KAJ7_HUMAN;tr|Q05BM8|Q05BM8_HUMAN;tr|Q68VJ7|Q68VJ7_HUMAN;tr|K7EJV8|K7EJV8_HUMAN;tr|A0A1L4BJC0|A0A1L4BJC0_HUMAN;tr|A0A1L4BJA6|A0A1L4BJA6_HUMAN;tr|B3KY85|B3KY85_HUMAN;sp|Q8IUC8|GLT13_HUMAN;tr|A0A1L4BJB0|A0A1L4BJB0_HUMAN;tr|A0A1L4BJA9|A0A1L4BJA9_HUMAN;tr|A0A1L4BJA8|A0A1L4BJA8_HUMAN;tr|H7C2I5|H7C2I5_HUMAN;tr|A0A1L4BJ91|A0A1L4BJ91_HUMAN;…	tr|A0A024RC48|A0A024RC48_HUMAN;sp|Q10472|GALT1_HUMAN;tr|A8KAJ7|A8KAJ7_HUMAN;tr|Q05BM8|Q05BM8_HUMAN;tr|Q68VJ7|Q68VJ7_HUMAN	tr|A0A024RC48|A0A024RC48_HUMAN Polypeptide N-acetylgalactosaminyltransferase OS=Homo sapiens OX=9606 GN=GALNT1 PE=3 SV=1;sp|Q10472|GALT1_HUMAN Polypeptide N-acetylgalactosaminyltransferase 1 OS=Homo sapiens OX=9606 GN=GALNT1 PE=1 SV=1;tr|A8KAJ7|A8KAJ7_HUMA	A0A024RC48	Polypeptide N-acetylgalactosaminyltransferase (EC 2.4.1.-) (Protein-UDP acetylgalactosaminyltransferase)	GALNT1	16	17	17	32.9	64.218	174110000	573460000	427440000	326750000	427060000	574900000
tr|A0A024RC55|A0A024RC55_HUMAN;tr|B3KTQ2|B3KTQ2_HUMAN;tr|A0A024RC59|A0A024RC59_HUMAN	tr|A0A024RC55|A0A024RC55_HUMAN;tr|B3KTQ2|B3KTQ2_HUMAN;tr|A0A024RC59|A0A024RC59_HUMAN	tr|A0A024RC55|A0A024RC55_HUMAN Milk fat globule-EGF factor 8 protein, isoform CRA_a OS=Homo sapiens OX=9606 GN=MFGE8 PE=4 SV=1;tr|B3KTQ2|B3KTQ2_HUMAN cDNA FLJ38589 fis, clone HCHON2010074, highly similar to LACTADHERIN OS=Homo sapiens OX=9606 PE=2 SV=1;tr|	A0A024RC55	Milk fat globule-EGF factor 8 protein, isoform CRA_a	MFGE8	3	18	1	61.2	43.122	NaN	NaN	NaN	12906000	NaN	NaN
tr|A0A024RC61|A0A024RC61_HUMAN;sp|P15144|AMPN_HUMAN;tr|Q59E93|Q59E93_HUMAN;tr|B4DV63|B4DV63_HUMAN;tr|B4DP01|B4DP01_HUMAN;tr|B4DP96|B4DP96_HUMAN;tr|H0YMC1|H0YMC1_HUMAN;tr|Q8IVL7|Q8IVL7_HUMAN;tr|H0YLZ8|H0YLZ8_HUMAN;tr|Q71E46|Q71E46_HUMAN;tr|H0YKT6|H0YKT6_HUMAN	tr|A0A024RC61|A0A024RC61_HUMAN;sp|P15144|AMPN_HUMAN;tr|Q59E93|Q59E93_HUMAN;tr|B4DV63|B4DV63_HUMAN;tr|B4DP01|B4DP01_HUMAN;tr|B4DP96|B4DP96_HUMAN	tr|A0A024RC61|A0A024RC61_HUMAN Aminopeptidase OS=Homo sapiens OX=9606 GN=ANPEP PE=3 SV=1;sp|P15144|AMPN_HUMAN Aminopeptidase N OS=Homo sapiens OX=9606 GN=ANPEP PE=1 SV=4;tr|Q59E93|Q59E93_HUMAN Aminopeptidase (Fragment) OS=Homo sapiens OX=9606 PE=2 SV=1;tr|	A0A024RC61	Aminopeptidase (EC 3.4.11.-)	ANPEP	11	41	18	42	109.54	2979700000	1681400000	1745100000	3334200000	2054500000	2047700000
tr|A0A024RC65|A0A024RC65_HUMAN;sp|P46940|IQGA1_HUMAN;tr|A4QPB0|A4QPB0_HUMAN;tr|A0A0J9YXZ5|A0A0J9YXZ5_HUMAN;tr|H0YLE8|H0YLE8_HUMAN;tr|B4E2M0|B4E2M0_HUMAN;tr|Q6P1N4|Q6P1N4_HUMAN;tr|Q5FWG8|Q5FWG8_HUMAN;tr|Q05DN7|Q05DN7_HUMAN;tr|B4DNP4|B4DNP4_HUMAN;tr|Q96PA3|Q96PA3_HUMAN;tr|A0A087WWP1|A0A087WWP1_HUMAN;tr|H0YKA5|H0YKA5_HUMAN;tr|A0A087X225|A0A087X225_HUMAN;tr|E9PDT6|E9PDT6_HUMAN	tr|A0A024RC65|A0A024RC65_HUMAN;sp|P46940|IQGA1_HUMAN;tr|A4QPB0|A4QPB0_HUMAN;tr|A0A0J9YXZ5|A0A0J9YXZ5_HUMAN;tr|H0YLE8|H0YLE8_HUMAN;tr|B4E2M0|B4E2M0_HUMAN;tr|Q6P1N4|Q6P1N4_HUMAN	tr|A0A024RC65|A0A024RC65_HUMAN HCG1991735, isoform CRA_a OS=Homo sapiens OX=9606 GN=hCG_1991735 PE=4 SV=1;sp|P46940|IQGA1_HUMAN Ras GTPase-activating-like protein IQGAP1 OS=Homo sapiens OX=9606 GN=IQGAP1 PE=1 SV=1;tr|A4QPB0|A4QPB0_HUMAN IQ motif containing	A0A024RC65	HCG1991735, isoform CRA_a	hCG_1991735	15	73	70	51.5	189.25	1526000000	1142900000	887200000	727040000	566840000	1093700000
tr|A0A024RCA7|A0A024RCA7_HUMAN;sp|P05387|RLA2_HUMAN;tr|H0YDD8|H0YDD8_HUMAN	tr|A0A024RCA7|A0A024RCA7_HUMAN;sp|P05387|RLA2_HUMAN;tr|H0YDD8|H0YDD8_HUMAN	tr|A0A024RCA7|A0A024RCA7_HUMAN Ribosomal protein, large, P2, isoform CRA_a OS=Homo sapiens OX=9606 GN=RPLP2 PE=3 SV=1;sp|P05387|RLA2_HUMAN 60S acidic ribosomal protein P2 OS=Homo sapiens OX=9606 GN=RPLP2 PE=1 SV=1;tr|H0YDD8|H0YDD8_HUMAN 60S acidic ribosoma	A0A024RCA7	Ribosomal protein, large, P2, isoform CRA_a	RPLP2	3	8	7	95.7	11.665	1966000000	489720000	1594600000	770880000	1140400000	526440000
tr|A0A024RCB5|A0A024RCB5_HUMAN;sp|Q9BWS9|CHID1_HUMAN;tr|B7Z705|B7Z705_HUMAN;tr|B4DN31|B4DN31_HUMAN;tr|E9PKF1|E9PKF1_HUMAN;tr|E9PI70|E9PI70_HUMAN;tr|E9PIP0|E9PIP0_HUMAN;tr|E9PRL3|E9PRL3_HUMAN;tr|E9PPH0|E9PPH0_HUMAN;tr|E9PPA0|E9PPA0_HUMAN	tr|A0A024RCB5|A0A024RCB5_HUMAN;sp|Q9BWS9|CHID1_HUMAN;tr|B7Z705|B7Z705_HUMAN;tr|B4DN31|B4DN31_HUMAN;tr|E9PKF1|E9PKF1_HUMAN;tr|E9PI70|E9PI70_HUMAN;tr|E9PIP0|E9PIP0_HUMAN;tr|E9PRL3|E9PRL3_HUMAN;tr|E9PPH0|E9PPH0_HUMAN;tr|E9PPA0|E9PPA0_HUMAN	tr|A0A024RCB5|A0A024RCB5_HUMAN Chitinase domain containing 1, isoform CRA_a OS=Homo sapiens OX=9606 GN=CHID1 PE=3 SV=1;sp|Q9BWS9|CHID1_HUMAN Chitinase domain-containing protein 1 OS=Homo sapiens OX=9606 GN=CHID1 PE=1 SV=1;tr|B7Z705|B7Z705_HUMAN cDNA FLJ561	A0A024RCB5	Chitinase domain containing 1, isoform CRA_a	CHID1	10	2	2	4.7	44.117	NaN	NaN	NaN	NaN	7604600	NaN
tr|A0A024RCB7|A0A024RCB7_HUMAN;sp|P60033|CD81_HUMAN;tr|E9PJK1|E9PJK1_HUMAN;tr|E9PRJ8|E9PRJ8_HUMAN;tr|H0YDL9|H0YDL9_HUMAN;tr|H0YDJ9|H0YDJ9_HUMAN;tr|E9PIF1|E9PIF1_HUMAN;tr|A6NMH8|A6NMH8_HUMAN;tr|E9PM31|E9PM31_HUMAN;tr|H0YEE2|H0YEE2_HUMAN	tr|A0A024RCB7|A0A024RCB7_HUMAN;sp|P60033|CD81_HUMAN;tr|E9PJK1|E9PJK1_HUMAN;tr|E9PRJ8|E9PRJ8_HUMAN;tr|H0YDL9|H0YDL9_HUMAN;tr|H0YDJ9|H0YDJ9_HUMAN;tr|E9PIF1|E9PIF1_HUMAN;tr|A6NMH8|A6NMH8_HUMAN	tr|A0A024RCB7|A0A024RCB7_HUMAN Tetraspanin OS=Homo sapiens OX=9606 GN=CD81 PE=3 SV=1;sp|P60033|CD81_HUMAN CD81 antigen OS=Homo sapiens OX=9606 GN=CD81 PE=1 SV=1;tr|E9PJK1|E9PJK1_HUMAN Tetraspanin OS=Homo sapiens OX=9606 GN=CD81 PE=1 SV=1;tr|E9PRJ8|E9PRJ8_H	A0A024RCB7	Tetraspanin	CD81	10	5	5	30.9	25.809	397540000	191450000	222510000	778120000	437850000	234410000
tr|A0A024RCC9|A0A024RCC9_HUMAN;sp|Q99733|NP1L4_HUMAN;tr|B7ZAK9|B7ZAK9_HUMAN;tr|B7ZB83|B7ZB83_HUMAN;tr|B7ZAC7|B7ZAC7_HUMAN;tr|B4DS05|B4DS05_HUMAN;tr|C9J6D1|C9J6D1_HUMAN;tr|C9JZI7|C9JZI7_HUMAN;tr|A0A2U9QGI0|A0A2U9QGI0_HUMAN;tr|E9PNW0|E9PNW0_HUMAN;tr|E9PJJ2|E9PJJ2_HUMAN;tr|E9PS34|E9PS34_HUMAN;tr|E9PNJ7|E9PNJ7_HUMAN;tr|E9PKT8|E9PKT8_HUMAN;tr|E9PP22|E9PP22_HUMAN;tr|A8MXH2|A8MXH2_HUMAN;tr|E9PKI2|E9PKI2…	tr|A0A024RCC9|A0A024RCC9_HUMAN;sp|Q99733|NP1L4_HUMAN;tr|B7ZAK9|B7ZAK9_HUMAN;tr|B7ZB83|B7ZB83_HUMAN;tr|B7ZAC7|B7ZAC7_HUMAN;tr|B4DS05|B4DS05_HUMAN;tr|C9J6D1|C9J6D1_HUMAN;tr|C9JZI7|C9JZI7_HUMAN;tr|A0A2U9QGI0|A0A2U9QGI0_HUMAN;tr|E9PNW0|E9PNW0_HUMAN;tr|E9PJJ2|E9PJJ2_HUMAN;tr|E9PS34|E9PS34_HUMAN;tr|E9PNJ7|E9PNJ7_HUMAN;tr|E9PKT8|E9PKT8_HUMAN;tr|E9PP22|E9PP22_HUMAN;tr|A8MXH2|A8MXH2_HUMAN	tr|A0A024RCC9|A0A024RCC9_HUMAN Nucleosome assembly protein 1-like 4, isoform CRA_b OS=Homo sapiens OX=9606 GN=NAP1L4 PE=3 SV=1;sp|Q99733|NP1L4_HUMAN Nucleosome assembly protein 1-like 4 OS=Homo sapiens OX=9606 GN=NAP1L4 PE=1 SV=1;tr|B7ZAK9|B7ZAK9_HUMAN cDN	A0A024RCC9	Nucleosome assembly protein 1-like 4, isoform CRA_b	NAP1L4	19	9	7	31.2	42.823	139700000	53120000	79515000	82468000	38075000	115540000
tr|A0A024RCF9|A0A024RCF9_HUMAN;sp|Q9UH62|ARMX3_HUMAN;tr|A8K5B0|A8K5B0_HUMAN;tr|H3BV87|H3BV87_HUMAN;tr|H3BM63|H3BM63_HUMAN	tr|A0A024RCF9|A0A024RCF9_HUMAN;sp|Q9UH62|ARMX3_HUMAN;tr|A8K5B0|A8K5B0_HUMAN	tr|A0A024RCF9|A0A024RCF9_HUMAN Armadillo repeat containing, X-linked 3, isoform CRA_a OS=Homo sapiens OX=9606 GN=ARMCX3 PE=4 SV=1;sp|Q9UH62|ARMX3_HUMAN Armadillo repeat-containing X-linked protein 3 OS=Homo sapiens OX=9606 GN=ARMCX3 PE=1 SV=1;tr|A8K5B0|A8K	A0A024RCF9	Armadillo repeat containing, X-linked 3, isoform CRA_a	ARMCX3	5	11	11	37.2	42.5	57084000	169890000	102360000	175380000	157190000	171210000
tr|A0A024RCG3|A0A024RCG3_HUMAN;sp|P49589|SYCC_HUMAN;tr|A8MVQ3|A8MVQ3_HUMAN;tr|B4DKY1|B4DKY1_HUMAN;tr|A8K067|A8K067_HUMAN;tr|B4DI19|B4DI19_HUMAN;tr|Q53HG6|Q53HG6_HUMAN;tr|B4DPV7|B4DPV7_HUMAN;tr|Q59HE5|Q59HE5_HUMAN;tr|C9JLN0|C9JLN0_HUMAN;tr|E9PRS8|E9PRS8_HUMAN;tr|E9PLP0|E9PLP0_HUMAN	tr|A0A024RCG3|A0A024RCG3_HUMAN;sp|P49589|SYCC_HUMAN;tr|A8MVQ3|A8MVQ3_HUMAN;tr|B4DKY1|B4DKY1_HUMAN;tr|A8K067|A8K067_HUMAN;tr|B4DI19|B4DI19_HUMAN;tr|Q53HG6|Q53HG6_HUMAN;tr|B4DPV7|B4DPV7_HUMAN	tr|A0A024RCG3|A0A024RCG3_HUMAN Cysteinyl-tRNA synthetase, isoform CRA_a OS=Homo sapiens OX=9606 GN=CARS PE=3 SV=1;sp|P49589|SYCC_HUMAN Cysteine--tRNA ligase, cytoplasmic OS=Homo sapiens OX=9606 GN=CARS PE=1 SV=3;tr|A8MVQ3|A8MVQ3_HUMAN Cysteinyl-tRNA synthe	A0A024RCG3	Cysteinyl-tRNA synthetase, isoform CRA_a	CARS	12	13	13	21	85.472	129690000	39723000	43425000	NaN	15909000	49413000
tr|A0A024RCI6|A0A024RCI6_HUMAN;sp|Q9P291|ARMX1_HUMAN;tr|Q68D26|Q68D26_HUMAN	tr|A0A024RCI6|A0A024RCI6_HUMAN;sp|Q9P291|ARMX1_HUMAN	tr|A0A024RCI6|A0A024RCI6_HUMAN Armadillo repeat containing, X-linked 1, isoform CRA_a OS=Homo sapiens OX=9606 GN=ARMCX1 PE=4 SV=1;sp|Q9P291|ARMX1_HUMAN Armadillo repeat-containing X-linked protein 1 OS=Homo sapiens OX=9606 GN=ARMCX1 PE=1 SV=1	A0A024RCI6	Armadillo repeat containing, X-linked 1, isoform CRA_a	ARMCX1	3	10	10	30	49.18	34262000	96035000	55124000	79648000	86988000	112460000
tr|A0A024RCJ2|A0A024RCJ2_HUMAN;sp|Q16778|H2B2E_HUMAN;sp|P33778|H2B1B_HUMAN;sp|P23527|H2B1O_HUMAN;sp|P06899|H2B1J_HUMAN;sp|Q6DRA6|H2B2D_HUMAN;sp|Q6DN03|H2B2C_HUMAN	tr|A0A024RCJ2|A0A024RCJ2_HUMAN;sp|Q16778|H2B2E_HUMAN;sp|P33778|H2B1B_HUMAN;sp|P23527|H2B1O_HUMAN;sp|P06899|H2B1J_HUMAN;sp|Q6DRA6|H2B2D_HUMAN;sp|Q6DN03|H2B2C_HUMAN	tr|A0A024RCJ2|A0A024RCJ2_HUMAN Histone H2B OS=Homo sapiens OX=9606 GN=HIST1H2BJ PE=3 SV=1;sp|Q16778|H2B2E_HUMAN Histone H2B type 2-E OS=Homo sapiens OX=9606 GN=HIST2H2BE PE=1 SV=3;sp|P33778|H2B1B_HUMAN Histone H2B type 1-B OS=Homo sapiens OX=9606 GN=HIST1H	A0A024RCJ2	Histone H2B	HIST1H2BJ	7	9	0	57.1	13.904	198510000	NaN	152180000	162700000	NaN	NaN
tr|A0A024RCM3|A0A024RCM3_HUMAN;sp|Q13838|DX39B_HUMAN;tr|Q5STU3|Q5STU3_HUMAN;tr|A0A0G2JJZ9|A0A0G2JJZ9_HUMAN;tr|F6WLT2|F6WLT2_HUMAN;tr|A0A140T9X3|A0A140T9X3_HUMAN;tr|B4DP52|B4DP52_HUMAN;tr|F6S4E6|F6S4E6_HUMAN;tr|A0A0A0MT12|A0A0A0MT12_HUMAN;tr|F6TRA5|F6TRA5_HUMAN;tr|Q59G92|Q59G92_HUMAN;tr|A0A140T996|A0A140T996_HUMAN;tr|K7EN69|K7EN69_HUMAN;tr|A0A140T9L4|A0A140T9L4_HUMAN;tr|A0A140T973|A0A140T973_HUMAN…	tr|A0A024RCM3|A0A024RCM3_HUMAN;sp|Q13838|DX39B_HUMAN;tr|Q5STU3|Q5STU3_HUMAN;tr|A0A0G2JJZ9|A0A0G2JJZ9_HUMAN;tr|F6WLT2|F6WLT2_HUMAN;tr|A0A140T9X3|A0A140T9X3_HUMAN;tr|B4DP52|B4DP52_HUMAN;tr|F6S4E6|F6S4E6_HUMAN;tr|A0A0A0MT12|A0A0A0MT12_HUMAN;tr|F6TRA5|F6TRA5_HUMAN;tr|Q59G92|Q59G92_HUMAN	tr|A0A024RCM3|A0A024RCM3_HUMAN DDX39B OS=Homo sapiens OX=9606 GN=hCG_2005638 PE=4 SV=1;sp|Q13838|DX39B_HUMAN Spliceosome RNA helicase DDX39B OS=Homo sapiens OX=9606 GN=DDX39B PE=1 SV=1;tr|Q5STU3|Q5STU3_HUMAN Spliceosome RNA helicase DDX39B OS=Homo sapiens	A0A024RCM3	DDX39B (HCG2005638, isoform CRA_a)	hCG_2005638	46	12	4	34.3	48.991	181990000	143920000	107150000	138040000	86774000	183180000
tr|A0A024RCT2|A0A024RCT2_HUMAN;tr|A0A024RCY1|A0A024RCY1_HUMAN;tr|Q4VXZ2|Q4VXZ2_HUMAN;sp|Q8N1B4|VPS52_HUMAN;tr|Q7LA74|Q7LA74_HUMAN;tr|E9PI03|E9PI03_HUMAN;tr|B4DTP9|B4DTP9_HUMAN;tr|B3KMF7|B3KMF7_HUMAN;tr|A0A1U9X8S4|A0A1U9X8S4_HUMAN;tr|B4DS44|B4DS44_HUMAN	tr|A0A024RCT2|A0A024RCT2_HUMAN;tr|A0A024RCY1|A0A024RCY1_HUMAN;tr|Q4VXZ2|Q4VXZ2_HUMAN;sp|Q8N1B4|VPS52_HUMAN;tr|Q7LA74|Q7LA74_HUMAN;tr|E9PI03|E9PI03_HUMAN;tr|B4DTP9|B4DTP9_HUMAN;tr|B3KMF7|B3KMF7_HUMAN;tr|A0A1U9X8S4|A0A1U9X8S4_HUMAN;tr|B4DS44|B4DS44_HUMAN	tr|A0A024RCT2|A0A024RCT2_HUMAN Vacuolar protein sorting 52 (Yeast), isoform CRA_d OS=Homo sapiens OX=9606 GN=VPS52 PE=4 SV=1;tr|A0A024RCY1|A0A024RCY1_HUMAN Vacuolar protein sorting 52 (Yeast), isoform CRA_b OS=Homo sapiens OX=9606 GN=VPS52 PE=4 SV=1;tr|Q4V	A0A024RCT2	Vacuolar protein sorting 52 (Yeast), isoform CRA_d	VPS52	10	2	2	2.7	75.132	NaN	NaN	NaN	NaN	10177000	NaN
tr|A0A024RCX8|A0A024RCX8_HUMAN;sp|Q9Y3C6|PPIL1_HUMAN	tr|A0A024RCX8|A0A024RCX8_HUMAN;sp|Q9Y3C6|PPIL1_HUMAN	tr|A0A024RCX8|A0A024RCX8_HUMAN Peptidyl-prolyl cis-trans isomerase OS=Homo sapiens OX=9606 GN=PPIL1 PE=3 SV=1;sp|Q9Y3C6|PPIL1_HUMAN Peptidyl-prolyl cis-trans isomerase-like 1 OS=Homo sapiens OX=9606 GN=PPIL1 PE=1 SV=1	A0A024RCX8	Peptidyl-prolyl cis-trans isomerase (PPIase) (EC 5.2.1.8)	PPIL1	2	2	2	16.9	18.237	NaN	NaN	NaN	16521000	NaN	NaN
tr|A0A024RCZ1|A0A024RCZ1_HUMAN;sp|Q8NC56|LEMD2_HUMAN;tr|A0A220T1R7|A0A220T1R7_HUMAN;tr|H7C2Z0|H7C2Z0_HUMAN;tr|D6RBV0|D6RBV0_HUMAN;tr|H0Y9B7|H0Y9B7_HUMAN;tr|D6R958|D6R958_HUMAN;tr|H0Y8H8|H0Y8H8_HUMAN	tr|A0A024RCZ1|A0A024RCZ1_HUMAN;sp|Q8NC56|LEMD2_HUMAN;tr|A0A220T1R7|A0A220T1R7_HUMAN	tr|A0A024RCZ1|A0A024RCZ1_HUMAN LEM domain containing 2, isoform CRA_a OS=Homo sapiens OX=9606 GN=LEMD2 PE=4 SV=1;sp|Q8NC56|LEMD2_HUMAN LEM domain-containing protein 2 OS=Homo sapiens OX=9606 GN=LEMD2 PE=1 SV=1;tr|A0A220T1R7|A0A220T1R7_HUMAN LEMD2 OS=Homo s	A0A024RCZ1	LEM domain containing 2, isoform CRA_a	LEMD2	8	18	18	34	56.974	93309000	180350000	156160000	168320000	195900000	138380000
tr|A0A024RD07|A0A024RD07_HUMAN;sp|Q9BT09|CNPY3_HUMAN;tr|A0A024RCZ2|A0A024RCZ2_HUMAN	tr|A0A024RD07|A0A024RD07_HUMAN;sp|Q9BT09|CNPY3_HUMAN;tr|A0A024RCZ2|A0A024RCZ2_HUMAN	tr|A0A024RD07|A0A024RD07_HUMAN Trinucleotide repeat containing 5, isoform CRA_c OS=Homo sapiens OX=9606 GN=TNRC5 PE=4 SV=1;sp|Q9BT09|CNPY3_HUMAN Protein canopy homolog 3 OS=Homo sapiens OX=9606 GN=CNPY3 PE=1 SV=1;tr|A0A024RCZ2|A0A024RCZ2_HUMAN Trinucleotid	A0A024RD07	Trinucleotide repeat containing 5, isoform CRA_c	TNRC5	3	5	5	25.9	30.774	NaN	51238000	NaN	93269000	NaN	68464000
tr|A0A024RD36|A0A024RD36_HUMAN;sp|Q6DKI1|RL7L_HUMAN;tr|B7Z4G0|B7Z4G0_HUMAN;tr|R4GMU7|R4GMU7_HUMAN;tr|B3KMP5|B3KMP5_HUMAN;tr|A8K5J5|A8K5J5_HUMAN	tr|A0A024RD36|A0A024RD36_HUMAN;sp|Q6DKI1|RL7L_HUMAN;tr|B7Z4G0|B7Z4G0_HUMAN;tr|R4GMU7|R4GMU7_HUMAN	tr|A0A024RD36|A0A024RD36_HUMAN Ribosomal protein L7-like 1, isoform CRA_b OS=Homo sapiens OX=9606 GN=RPL7L1 PE=4 SV=1;sp|Q6DKI1|RL7L_HUMAN 60S ribosomal protein L7-like 1 OS=Homo sapiens OX=9606 GN=RPL7L1 PE=1 SV=2;tr|B7Z4G0|B7Z4G0_HUMAN cDNA FLJ51993, hig	A0A024RD36	Ribosomal protein L7-like 1, isoform CRA_b	RPL7L1	6	4	4	17.6	29.669	24111000	22356000	47743000	NaN	37725000	18483000
tr|A0A024RD41|A0A024RD41_HUMAN;sp|Q9ULC3|RAB23_HUMAN	tr|A0A024RD41|A0A024RD41_HUMAN;sp|Q9ULC3|RAB23_HUMAN	tr|A0A024RD41|A0A024RD41_HUMAN RAB23, member RAS oncogene family, isoform CRA_a OS=Homo sapiens OX=9606 GN=RAB23 PE=4 SV=1;sp|Q9ULC3|RAB23_HUMAN Ras-related protein Rab-23 OS=Homo sapiens OX=9606 GN=RAB23 PE=1 SV=1	A0A024RD41	RAB23, member RAS oncogene family, isoform CRA_a	RAB23	2	12	12	54	26.659	157930000	193330000	313670000	206320000	169010000	182590000
tr|A0A024RD78|A0A024RD78_HUMAN;sp|Q6P1L8|RM14_HUMAN	tr|A0A024RD78|A0A024RD78_HUMAN;sp|Q6P1L8|RM14_HUMAN	tr|A0A024RD78|A0A024RD78_HUMAN Mitochondrial ribosomal protein L14, isoform CRA_b OS=Homo sapiens OX=9606 GN=MRPL14 PE=3 SV=1;sp|Q6P1L8|RM14_HUMAN 39S ribosomal protein L14, mitochondrial OS=Homo sapiens OX=9606 GN=MRPL14 PE=1 SV=1	A0A024RD78	Mitochondrial ribosomal protein L14, isoform CRA_b	MRPL14	2	4	4	34.5	15.947	73508000	151570000	105850000	101440000	108030000	102250000
tr|A0A024RD80|A0A024RD80_HUMAN;sp|P08238|HS90B_HUMAN;tr|B4DMA2|B4DMA2_HUMAN;tr|B4DGL0|B4DGL0_HUMAN;tr|Q9H6X9|Q9H6X9_HUMAN;tr|A8K3W9|A8K3W9_HUMAN;sp|Q58FF7|H90B3_HUMAN;tr|Q6PK50|Q6PK50_HUMAN;tr|O14942|O14942_HUMAN;tr|Q58FF4|Q58FF4_HUMAN	tr|A0A024RD80|A0A024RD80_HUMAN;sp|P08238|HS90B_HUMAN;tr|B4DMA2|B4DMA2_HUMAN;tr|B4DGL0|B4DGL0_HUMAN	tr|A0A024RD80|A0A024RD80_HUMAN Heat shock protein 90kDa alpha (Cytosolic), class B member 1, isoform CRA_a OS=Homo sapiens OX=9606 GN=HSP90AB1 PE=3 SV=1;sp|P08238|HS90B_HUMAN Heat shock protein HSP 90-beta OS=Homo sapiens OX=9606 GN=HSP90AB1 PE=1 SV=4;tr|B	A0A024RD80	Heat shock protein 90kDa alpha (Cytosolic), class B member 1, isoform CRA_a	HSP90AB1	10	44	21	52.9	83.263	5586600000	2283300000	3072800000	1929200000	1440800000	2620200000
tr|A0A024RD84|A0A024RD84_HUMAN;sp|Q15035|TRAM2_HUMAN	tr|A0A024RD84|A0A024RD84_HUMAN;sp|Q15035|TRAM2_HUMAN	tr|A0A024RD84|A0A024RD84_HUMAN Translocating chain-associated membrane protein OS=Homo sapiens OX=9606 GN=TRAM2 PE=2 SV=1;sp|Q15035|TRAM2_HUMAN Translocating chain-associated membrane protein 2 OS=Homo sapiens OX=9606 GN=TRAM2 PE=1 SV=1	A0A024RD84	Translocating chain-associated membrane protein	TRAM2	2	2	2	5.4	43.327	NaN	NaN	NaN	9400700	NaN	NaN
tr|A0A024RD99|A0A024RD99_HUMAN;tr|B7Z2D8|B7Z2D8_HUMAN;tr|B7Z5F9|B7Z5F9_HUMAN;tr|B3KP14|B3KP14_HUMAN;tr|H0Y8R1|H0Y8R1_HUMAN;tr|F5H5I6|F5H5I6_HUMAN;tr|B7Z3R7|B7Z3R7_HUMAN;tr|H0YAK1|H0YAK1_HUMAN;tr|B3KW50|B3KW50_HUMAN;sp|Q12849|GRSF1_HUMAN;tr|H0YAM1|H0YAM1_HUMAN	tr|A0A024RD99|A0A024RD99_HUMAN;tr|B7Z2D8|B7Z2D8_HUMAN;tr|B7Z5F9|B7Z5F9_HUMAN;tr|B3KP14|B3KP14_HUMAN;tr|H0Y8R1|H0Y8R1_HUMAN;tr|F5H5I6|F5H5I6_HUMAN;tr|B7Z3R7|B7Z3R7_HUMAN;tr|H0YAK1|H0YAK1_HUMAN;tr|B3KW50|B3KW50_HUMAN;sp|Q12849|GRSF1_HUMAN	tr|A0A024RD99|A0A024RD99_HUMAN G-rich RNA sequence binding factor 1, isoform CRA_a OS=Homo sapiens OX=9606 GN=GRSF1 PE=4 SV=1;tr|B7Z2D8|B7Z2D8_HUMAN cDNA FLJ55473, highly similar to G-rich sequence factor 1 OS=Homo sapiens OX=9606 PE=2 SV=1;tr|B7Z5F9|B7Z5F	A0A024RD99	G-rich RNA sequence binding factor 1, isoform CRA_a	GRSF1	11	4	4	21.4	36.613	25365000	NaN	NaN	35419000	38094000	NaN
tr|A0A024RDA1|A0A024RDA1_HUMAN;tr|A0A024RDA9|A0A024RDA9_HUMAN;sp|Q9NV70|EXOC1_HUMAN	tr|A0A024RDA1|A0A024RDA1_HUMAN;tr|A0A024RDA9|A0A024RDA9_HUMAN;sp|Q9NV70|EXOC1_HUMAN	tr|A0A024RDA1|A0A024RDA1_HUMAN Exocyst complex component 1, isoform CRA_a OS=Homo sapiens OX=9606 GN=EXOC1 PE=4 SV=1;tr|A0A024RDA9|A0A024RDA9_HUMAN Exocyst complex component 1, isoform CRA_b OS=Homo sapiens OX=9606 GN=EXOC1 PE=4 SV=1;sp|Q9NV70|EXOC1_HUMAN	A0A024RDA1	Exocyst complex component 1, isoform CRA_a	EXOC1	3	1	1	2.7	100.28	NaN	NaN	NaN	NaN	3494800	NaN
tr|A0A024RDE5|A0A024RDE5_HUMAN;sp|Q9UN86|G3BP2_HUMAN;tr|A8K6V7|A8K6V7_HUMAN;tr|A0A024RDB2|A0A024RDB2_HUMAN;tr|D6RAC7|D6RAC7_HUMAN;tr|D6RB17|D6RB17_HUMAN;tr|D6RGJ4|D6RGJ4_HUMAN;tr|D6RBM9|D6RBM9_HUMAN;tr|D6REX8|D6REX8_HUMAN;tr|D6RBR0|D6RBR0_HUMAN;tr|D6RE13|D6RE13_HUMAN;tr|D6RBW8|D6RBW8_HUMAN;tr|D6R9X5|D6R9X5_HUMAN;tr|D6R9A4|D6R9A4_HUMAN	tr|A0A024RDE5|A0A024RDE5_HUMAN;sp|Q9UN86|G3BP2_HUMAN;tr|A8K6V7|A8K6V7_HUMAN;tr|A0A024RDB2|A0A024RDB2_HUMAN;tr|D6RAC7|D6RAC7_HUMAN;tr|D6RB17|D6RB17_HUMAN;tr|D6RGJ4|D6RGJ4_HUMAN	tr|A0A024RDE5|A0A024RDE5_HUMAN Ras-GTPase activating protein SH3 domain-binding protein 2, isoform CRA_a OS=Homo sapiens OX=9606 GN=G3BP2 PE=4 SV=1;sp|Q9UN86|G3BP2_HUMAN Ras GTPase-activating protein-binding protein 2 OS=Homo sapiens OX=9606 GN=G3BP2 PE=1	A0A024RDE5	Ras-GTPase activating protein SH3 domain-binding protein 2, isoform CRA_a	G3BP2	14	10	8	24.5	54.12	72542000	72818000	55972000	74037000	82790000	128770000
tr|A0A024RDE8|A0A024RDE8_HUMAN;sp|Q96HC4|PDLI5_HUMAN;tr|B7Z8X5|B7Z8X5_HUMAN;tr|Q4W5K9|Q4W5K9_HUMAN;tr|Q59FC9|Q59FC9_HUMAN;tr|H0Y8Y3|H0Y8Y3_HUMAN;tr|A0A0A0MSP3|A0A0A0MSP3_HUMAN;tr|A0A0D9SFR4|A0A0D9SFR4_HUMAN;tr|H0YBI4|H0YBI4_HUMAN;tr|H0Y929|H0Y929_HUMAN;tr|Q9P1D1|Q9P1D1_HUMAN	tr|A0A024RDE8|A0A024RDE8_HUMAN;sp|Q96HC4|PDLI5_HUMAN;tr|B7Z8X5|B7Z8X5_HUMAN;tr|Q4W5K9|Q4W5K9_HUMAN;tr|Q59FC9|Q59FC9_HUMAN;tr|H0Y8Y3|H0Y8Y3_HUMAN	tr|A0A024RDE8|A0A024RDE8_HUMAN PDZ and LIM domain 5, isoform CRA_c OS=Homo sapiens OX=9606 GN=PDLIM5 PE=4 SV=1;sp|Q96HC4|PDLI5_HUMAN PDZ and LIM domain protein 5 OS=Homo sapiens OX=9606 GN=PDLIM5 PE=1 SV=5;tr|B7Z8X5|B7Z8X5_HUMAN cDNA FLJ61541, highly simil	A0A024RDE8	PDZ and LIM domain 5, isoform CRA_c	PDLIM5	11	30	9	59.4	63.974	697180000	875220000	866920000	336910000	479610000	1471100000
tr|A0A024RDF4|A0A024RDF4_HUMAN;tr|A0A024RDF3|A0A024RDF3_HUMAN;sp|Q14103|HNRPD_HUMAN;tr|H0Y8G5|H0Y8G5_HUMAN;tr|D6RAF8|D6RAF8_HUMAN;tr|D6RD83|D6RD83_HUMAN	tr|A0A024RDF4|A0A024RDF4_HUMAN;tr|A0A024RDF3|A0A024RDF3_HUMAN;sp|Q14103|HNRPD_HUMAN;tr|H0Y8G5|H0Y8G5_HUMAN;tr|D6RAF8|D6RAF8_HUMAN;tr|D6RD83|D6RD83_HUMAN	tr|A0A024RDF4|A0A024RDF4_HUMAN Heterogeneous nuclear ribonucleoprotein D (AU-rich element RNA binding protein 1, 37kDa), isoform CRA_e OS=Homo sapiens OX=9606 GN=HNRPD PE=4 SV=1;tr|A0A024RDF3|A0A024RDF3_HUMAN Heterogeneous nuclear ribonucleoprotein D (AU-r	A0A024RDF4	Heterogeneous nuclear ribonucleoprotein D (AU-rich element RNA binding protein 1, 37kDa), isoform CRA_e	HNRPD	6	14	2	43.5	32.834	889170000	688260000	894160000	829370000	1161300000	1306500000
tr|A0A024RDG1|A0A024RDG1_HUMAN;sp|O60763|USO1_HUMAN;REV__tr|A0A1W2PRE1|A0A1W2PRE1_HUMAN;REV__tr|A0A1W2PQK2|A0A1W2PQK2_HUMAN;REV__tr|A0A087WTB6|A0A087WTB6_HUMAN;REV__tr|A0A1W2PRJ7|A0A1W2PRJ7_HUMAN;REV__tr|A0A1W2PS82|A0A1W2PS82_HUMAN;REV__tr|B3KP89|B3KP89_HUMAN;REV__tr|A0A142CHG9|A0A142CHG9_HUMAN;REV__sp|P09471|GNAO_HUMAN	tr|A0A024RDG1|A0A024RDG1_HUMAN;sp|O60763|USO1_HUMAN	tr|A0A024RDG1|A0A024RDG1_HUMAN Vesicle docking protein p115, isoform CRA_a OS=Homo sapiens OX=9606 GN=VDP PE=4 SV=1;sp|O60763|USO1_HUMAN General vesicular transport factor p115 OS=Homo sapiens OX=9606 GN=USO1 PE=1 SV=2	A0A024RDG1	Deleted.		10	18	18	24.6	107.89	224400000	274280000	126960000	92365000	81026000	197030000
tr|A0A024RDG9|A0A024RDG9_HUMAN;sp|Q9BUT1|BDH2_HUMAN;tr|D6R9P2|D6R9P2_HUMAN;tr|A8K5M0|A8K5M0_HUMAN;tr|A0A024RDJ8|A0A024RDJ8_HUMAN	tr|A0A024RDG9|A0A024RDG9_HUMAN;sp|Q9BUT1|BDH2_HUMAN;tr|D6R9P2|D6R9P2_HUMAN	tr|A0A024RDG9|A0A024RDG9_HUMAN 3-hydroxybutyrate dehydrogenase, type 2, isoform CRA_b OS=Homo sapiens OX=9606 GN=BDH2 PE=4 SV=1;sp|Q9BUT1|BDH2_HUMAN 3-hydroxybutyrate dehydrogenase type 2 OS=Homo sapiens OX=9606 GN=BDH2 PE=1 SV=2;tr|D6R9P2|D6R9P2_HUMAN Sod	A0A024RDG9	Deleted.		5	3	3	18	26.724	6945900	12234000	NaN	9634200	NaN	NaN
tr|A0A024RDH4|A0A024RDH4_HUMAN;sp|Q8NHU3|SMS2_HUMAN	tr|A0A024RDH4|A0A024RDH4_HUMAN;sp|Q8NHU3|SMS2_HUMAN	tr|A0A024RDH4|A0A024RDH4_HUMAN PAP2_C domain-containing protein OS=Homo sapiens OX=9606 GN=MGC26963 PE=4 SV=1;sp|Q8NHU3|SMS2_HUMAN Phosphatidylcholine:ceramide cholinephosphotransferase 2 OS=Homo sapiens OX=9606 GN=SGMS2 PE=1 SV=1	A0A024RDH4	PAP2_C domain-containing protein	MGC26963	2	1	1	2.7	42.28	NaN	NaN	NaN	3367700	NaN	NaN
tr|A0A024RDH8|A0A024RDH8_HUMAN;sp|P49207|RL34_HUMAN;tr|Q5MK14|Q5MK14_HUMAN	tr|A0A024RDH8|A0A024RDH8_HUMAN;sp|P49207|RL34_HUMAN	tr|A0A024RDH8|A0A024RDH8_HUMAN Ribosomal protein L34, isoform CRA_a OS=Homo sapiens OX=9606 GN=RPL34 PE=4 SV=1;sp|P49207|RL34_HUMAN 60S ribosomal protein L34 OS=Homo sapiens OX=9606 GN=RPL34 PE=1 SV=3	A0A024RDH8	Ribosomal protein L34, isoform CRA_a	RPL34	3	6	6	36.8	13.293	447970000	414980000	334070000	216820000	291050000	537760000
tr|A0A024RDJ1|A0A024RDJ1_HUMAN;sp|Q9NRP0|OSTC_HUMAN;tr|A0A087WUD3|A0A087WUD3_HUMAN;tr|Q8TBU1|Q8TBU1_HUMAN	tr|A0A024RDJ1|A0A024RDJ1_HUMAN;sp|Q9NRP0|OSTC_HUMAN;tr|A0A087WUD3|A0A087WUD3_HUMAN;tr|Q8TBU1|Q8TBU1_HUMAN	tr|A0A024RDJ1|A0A024RDJ1_HUMAN Oligosaccharyltransferase complex subunit OS=Homo sapiens OX=9606 GN=DC2 PE=3 SV=1;sp|Q9NRP0|OSTC_HUMAN Oligosaccharyltransferase complex subunit OSTC OS=Homo sapiens OX=9606 GN=OSTC PE=1 SV=1;tr|A0A087WUD3|A0A087WUD3_HUMAN O	A0A024RDJ1	Oligosaccharyltransferase complex subunit	DC2	4	2	2	14.1	16.829	158320000	NaN	280300000	164210000	NaN	NaN
tr|A0A024RDJ3|A0A024RDJ3_HUMAN;sp|Q9NY12|GAR1_HUMAN	tr|A0A024RDJ3|A0A024RDJ3_HUMAN;sp|Q9NY12|GAR1_HUMAN	tr|A0A024RDJ3|A0A024RDJ3_HUMAN H/ACA ribonucleoprotein complex subunit OS=Homo sapiens OX=9606 GN=NOLA1 PE=3 SV=1;sp|Q9NY12|GAR1_HUMAN H/ACA ribonucleoprotein complex subunit 1 OS=Homo sapiens OX=9606 GN=GAR1 PE=1 SV=1	A0A024RDJ3	Deleted.		2	1	1	4.1	22.348	NaN	NaN	4927100	NaN	NaN	NaN
tr|A0A024RDK9|A0A024RDK9_HUMAN;sp|O60507|TPST1_HUMAN;tr|Q75M96|Q75M96_HUMAN;tr|C9J3I4|C9J3I4_HUMAN;tr|Q75ML6|Q75ML6_HUMAN	tr|A0A024RDK9|A0A024RDK9_HUMAN;sp|O60507|TPST1_HUMAN;tr|Q75M96|Q75M96_HUMAN;tr|C9J3I4|C9J3I4_HUMAN	tr|A0A024RDK9|A0A024RDK9_HUMAN Protein-tyrosine sulfotransferase OS=Homo sapiens OX=9606 GN=TPST1 PE=3 SV=1;sp|O60507|TPST1_HUMAN Protein-tyrosine sulfotransferase 1 OS=Homo sapiens OX=9606 GN=TPST1 PE=1 SV=1;tr|Q75M96|Q75M96_HUMAN Protein-tyrosine sulfotr	A0A024RDK9	Protein-tyrosine sulfotransferase (EC 2.8.2.20)	TPST1	5	4	3	12.7	42.188	11644000	NaN	12784000	11017000	14550000	NaN
tr|A0A024RDM4|A0A024RDM4_HUMAN;sp|Q9BQC6|RT63_HUMAN	tr|A0A024RDM4|A0A024RDM4_HUMAN;sp|Q9BQC6|RT63_HUMAN	tr|A0A024RDM4|A0A024RDM4_HUMAN Mitochondrial ribosomal protein 63, isoform CRA_a OS=Homo sapiens OX=9606 GN=MRP63 PE=4 SV=1;sp|Q9BQC6|RT63_HUMAN Ribosomal protein 63, mitochondrial OS=Homo sapiens OX=9606 GN=MRPL57 PE=1 SV=1	A0A024RDM4	Mitochondrial ribosomal protein 63, isoform CRA_a	MRP63	2	2	2	30.4	12.266	NaN	NaN	NaN	NaN	9585700	NaN
tr|A0A024RDQ0|A0A024RDQ0_HUMAN;tr|A0A024RDS1|A0A024RDS1_HUMAN;sp|Q92598|HS105_HUMAN;tr|B4DF68|B4DF68_HUMAN;tr|B4DY72|B4DY72_HUMAN;tr|B4DZB4|B4DZB4_HUMAN;tr|R4GN69|R4GN69_HUMAN;tr|Q5TBM3|Q5TBM3_HUMAN;tr|B4DZP3|B4DZP3_HUMAN	tr|A0A024RDQ0|A0A024RDQ0_HUMAN;tr|A0A024RDS1|A0A024RDS1_HUMAN;sp|Q92598|HS105_HUMAN;tr|B4DF68|B4DF68_HUMAN;tr|B4DY72|B4DY72_HUMAN	tr|A0A024RDQ0|A0A024RDQ0_HUMAN Heat shock 105kDa/110kDa protein 1, isoform CRA_a OS=Homo sapiens OX=9606 GN=HSPH1 PE=4 SV=1;tr|A0A024RDS1|A0A024RDS1_HUMAN Heat shock 105kDa/110kDa protein 1, isoform CRA_c OS=Homo sapiens OX=9606 GN=HSPH1 PE=4 SV=1;sp|Q9259	A0A024RDQ0	Heat shock 105kDa/110kDa protein 1, isoform CRA_a	HSPH1	9	29	7	47.8	92.115	289320000	227010000	219050000	112660000	167730000	254720000
tr|A0A024RDR0|A0A024RDR0_HUMAN;sp|P09429|HMGB1_HUMAN;tr|Q5T7C4|Q5T7C4_HUMAN;tr|B7Z965|B7Z965_HUMAN;tr|Q59GW1|Q59GW1_HUMAN;tr|B3KQ05|B3KQ05_HUMAN;tr|A0A286R9D9|A0A286R9D9_HUMAN;tr|D3DQY9|D3DQY9_HUMAN;sp|B2RPK0|HGB1A_HUMAN;tr|Q75MM1|Q75MM1_HUMAN;tr|Q9NYD7|Q9NYD7_HUMAN;tr|A0A286R9F1|A0A286R9F1_HUMAN	tr|A0A024RDR0|A0A024RDR0_HUMAN;sp|P09429|HMGB1_HUMAN;tr|Q5T7C4|Q5T7C4_HUMAN;tr|B7Z965|B7Z965_HUMAN;tr|Q59GW1|Q59GW1_HUMAN;tr|B3KQ05|B3KQ05_HUMAN;tr|A0A286R9D9|A0A286R9D9_HUMAN;tr|D3DQY9|D3DQY9_HUMAN;sp|B2RPK0|HGB1A_HUMAN	tr|A0A024RDR0|A0A024RDR0_HUMAN High-mobility group box 1, isoform CRA_a OS=Homo sapiens OX=9606 GN=HMGB1 PE=4 SV=1;sp|P09429|HMGB1_HUMAN High mobility group protein B1 OS=Homo sapiens OX=9606 GN=HMGB1 PE=1 SV=3;tr|Q5T7C4|Q5T7C4_HUMAN High mobility group pr	A0A024RDR0	High-mobility group box 1, isoform CRA_a	HMGB1	12	11	7	44.2	24.893	405820000	149310000	223990000	93049000	99057000	228230000
tr|A0A024RDR1|A0A024RDR1_HUMAN;sp|Q9Y693|LHPL6_HUMAN	tr|A0A024RDR1|A0A024RDR1_HUMAN;sp|Q9Y693|LHPL6_HUMAN	tr|A0A024RDR1|A0A024RDR1_HUMAN Lipoma HMGIC fusion partner, isoform CRA_a OS=Homo sapiens OX=9606 GN=LHFP PE=4 SV=1;sp|Q9Y693|LHPL6_HUMAN LHFPL tetraspan subfamily member 6 protein OS=Homo sapiens OX=9606 GN=LHFPL6 PE=2 SV=1	A0A024RDR1	Lipoma HMGIC fusion partner, isoform CRA_a	LHFP	2	1	1	5	21.598	NaN	NaN	NaN	NaN	3307100	NaN
tr|A0A024RDS2|A0A024RDS2_HUMAN;sp|Q15063|POSTN_HUMAN;tr|B7Z6G1|B7Z6G1_HUMAN	tr|A0A024RDS2|A0A024RDS2_HUMAN;sp|Q15063|POSTN_HUMAN	tr|A0A024RDS2|A0A024RDS2_HUMAN Periostin, osteoblast specific factor, isoform CRA_c OS=Homo sapiens OX=9606 GN=POSTN PE=4 SV=1;sp|Q15063|POSTN_HUMAN Periostin OS=Homo sapiens OX=9606 GN=POSTN PE=1 SV=2	A0A024RDS2	Periostin, osteoblast specific factor, isoform CRA_c	POSTN	3	30	0	45.8	93.313	NaN	16506000	NaN	NaN	NaN	NaN
tr|A0A024RDT6|A0A024RDT6_HUMAN;sp|Q5W111|SPRY7_HUMAN;tr|B2RE68|B2RE68_HUMAN	tr|A0A024RDT6|A0A024RDT6_HUMAN;sp|Q5W111|SPRY7_HUMAN;tr|B2RE68|B2RE68_HUMAN	tr|A0A024RDT6|A0A024RDT6_HUMAN Chromosome 13 open reading frame 1, isoform CRA_a OS=Homo sapiens OX=9606 GN=C13orf1 PE=2 SV=1;sp|Q5W111|SPRY7_HUMAN SPRY domain-containing protein 7 OS=Homo sapiens OX=9606 GN=SPRYD7 PE=1 SV=2;tr|B2RE68|B2RE68_HUMAN cDNA, FL	A0A024RDT6	Chromosome 13 open reading frame 1, isoform CRA_a (Epididymis secretory sperm binding protein)	C13orf1	3	4	4	19.9	21.666	7946900	17594000	14398000	14770000	17028000	17454000
tr|A0A024RDU9|A0A024RDU9_HUMAN;sp|P13984|T2FB_HUMAN	tr|A0A024RDU9|A0A024RDU9_HUMAN;sp|P13984|T2FB_HUMAN	tr|A0A024RDU9|A0A024RDU9_HUMAN General transcription factor IIF subunit 2 OS=Homo sapiens OX=9606 GN=GTF2F2 PE=3 SV=1;sp|P13984|T2FB_HUMAN General transcription factor IIF subunit 2 OS=Homo sapiens OX=9606 GN=GTF2F2 PE=1 SV=2	A0A024RDU9	General transcription factor IIF subunit 2 (EC 3.6.4.12) (Transcription initiation factor IIF subunit beta)	GTF2F2	2	2	2	12.4	28.38	NaN	NaN	NaN	NaN	8489600	NaN
tr|A0A024RDV5|A0A024RDV5_HUMAN;tr|A0A024RDT9|A0A024RDT9_HUMAN;sp|Q9Y2H6|FND3A_HUMAN;tr|G5E9X3|G5E9X3_HUMAN;tr|H7C507|H7C507_HUMAN	tr|A0A024RDV5|A0A024RDV5_HUMAN;tr|A0A024RDT9|A0A024RDT9_HUMAN;sp|Q9Y2H6|FND3A_HUMAN;tr|G5E9X3|G5E9X3_HUMAN	tr|A0A024RDV5|A0A024RDV5_HUMAN Fibronectin type III domain containing 3A, isoform CRA_b OS=Homo sapiens OX=9606 GN=FNDC3A PE=4 SV=1;tr|A0A024RDT9|A0A024RDT9_HUMAN Fibronectin type III domain containing 3A, isoform CRA_d OS=Homo sapiens OX=9606 GN=FNDC3A PE	A0A024RDV5	Fibronectin type III domain containing 3A, isoform CRA_b	FNDC3A	5	6	6	6.9	125.82	NaN	40993000	NaN	NaN	42319000	14876000
tr|A0A024RDV7|A0A024RDV7_HUMAN;sp|O00505|IMA4_HUMAN;tr|Q53F09|Q53F09_HUMAN;tr|H0Y4S9|H0Y4S9_HUMAN	tr|A0A024RDV7|A0A024RDV7_HUMAN;sp|O00505|IMA4_HUMAN;tr|Q53F09|Q53F09_HUMAN	tr|A0A024RDV7|A0A024RDV7_HUMAN Importin subunit alpha OS=Homo sapiens OX=9606 GN=KPNA3 PE=3 SV=1;sp|O00505|IMA4_HUMAN Importin subunit alpha-4 OS=Homo sapiens OX=9606 GN=KPNA3 PE=1 SV=2;tr|Q53F09|Q53F09_HUMAN Karyopherin alpha 3 variant (Fragment) OS=Homo	A0A024RDV7	Importin subunit alpha	KPNA3	4	13	9	36.1	57.81	88099000	68303000	101080000	42604000	51349000	82958000
tr|A0A024RDW4|A0A024RDW4_HUMAN;sp|Q9NWB6|ARGL1_HUMAN;tr|B4E3J6|B4E3J6_HUMAN	tr|A0A024RDW4|A0A024RDW4_HUMAN;sp|Q9NWB6|ARGL1_HUMAN;tr|B4E3J6|B4E3J6_HUMAN	tr|A0A024RDW4|A0A024RDW4_HUMAN Uncharacterized protein OS=Homo sapiens OX=9606 GN=FLJ10154 PE=4 SV=1;sp|Q9NWB6|ARGL1_HUMAN Arginine and glutamate-rich protein 1 OS=Homo sapiens OX=9606 GN=ARGLU1 PE=1 SV=1;tr|B4E3J6|B4E3J6_HUMAN cDNA FLJ54293 OS=Homo sapien	A0A024RDW4	Uncharacterized protein	FLJ10154	3	2	2	5.5	33.216	NaN	NaN	15940000	NaN	NaN	NaN
tr|A0A024RDW7|A0A024RDW7_HUMAN;sp|O95965|ITGBL_HUMAN;tr|A0A087WXI7|A0A087WXI7_HUMAN;tr|A0A087WY35|A0A087WY35_HUMAN;tr|B4DN32|B4DN32_HUMAN;tr|U3KPX5|U3KPX5_HUMAN	tr|A0A024RDW7|A0A024RDW7_HUMAN;sp|O95965|ITGBL_HUMAN;tr|A0A087WXI7|A0A087WXI7_HUMAN;tr|A0A087WY35|A0A087WY35_HUMAN;tr|B4DN32|B4DN32_HUMAN;tr|U3KPX5|U3KPX5_HUMAN	tr|A0A024RDW7|A0A024RDW7_HUMAN Integrin, beta-like 1 (With EGF-like repeat domains), isoform CRA_a OS=Homo sapiens OX=9606 GN=ITGBL1 PE=4 SV=1;sp|O95965|ITGBL_HUMAN Integrin beta-like protein 1 OS=Homo sapiens OX=9606 GN=ITGBL1 PE=2 SV=1;tr|A0A087WXI7|A0A0	A0A024RDW7	Integrin, beta-like 1 (With EGF-like repeat domains), isoform CRA_a	ITGBL1	6	11	2	37	53.921	38727000	100480000	25304000	77848000	81191000	87474000
tr|A0A024RDW8|A0A024RDW8_HUMAN;sp|P08572|CO4A2_HUMAN;tr|B4DH43|B4DH43_HUMAN;tr|A0A3B3IS47|A0A3B3IS47_HUMAN;tr|A0A3B3IT80|A0A3B3IT80_HUMAN	tr|A0A024RDW8|A0A024RDW8_HUMAN;sp|P08572|CO4A2_HUMAN;tr|B4DH43|B4DH43_HUMAN	tr|A0A024RDW8|A0A024RDW8_HUMAN Collagen, type IV, alpha 2, isoform CRA_a OS=Homo sapiens OX=9606 GN=COL4A2 PE=4 SV=1;sp|P08572|CO4A2_HUMAN Collagen alpha-2(IV) chain OS=Homo sapiens OX=9606 GN=COL4A2 PE=1 SV=4;tr|B4DH43|B4DH43_HUMAN cDNA FLJ56433, highly s	A0A024RDW8	Collagen, type IV, alpha 2, isoform CRA_a	COL4A2	5	7	7	6.5	167.55	NaN	125780000	NaN	38667000	105860000	46249000
tr|A0A024RDY0|A0A024RDY0_HUMAN;sp|O00410|IPO5_HUMAN;tr|H0Y8C6|H0Y8C6_HUMAN;tr|B4E0R6|B4E0R6_HUMAN;tr|B3KWG6|B3KWG6_HUMAN;tr|E7ETV3|E7ETV3_HUMAN;tr|E7EV12|E7EV12_HUMAN;tr|E7EQT5|E7EQT5_HUMAN;tr|E7EWK4|E7EWK4_HUMAN;tr|E7EX05|E7EX05_HUMAN;tr|H0Y3V4|H0Y3V4_HUMAN;tr|C9JQT6|C9JQT6_HUMAN;tr|C9JZD8|C9JZD8_HUMAN;tr|E7ETV8|E7ETV8_HUMAN;tr|E7ESZ1|E7ESZ1_HUMAN;tr|Q9BVS9|Q9BVS9_HUMAN;tr|C9JXE0|C9JXE0_HUMAN;tr…	tr|A0A024RDY0|A0A024RDY0_HUMAN;sp|O00410|IPO5_HUMAN;tr|H0Y8C6|H0Y8C6_HUMAN;tr|B4E0R6|B4E0R6_HUMAN;tr|B3KWG6|B3KWG6_HUMAN	tr|A0A024RDY0|A0A024RDY0_HUMAN RAN binding protein 5, isoform CRA_d OS=Homo sapiens OX=9606 GN=RANBP5 PE=4 SV=1;sp|O00410|IPO5_HUMAN Importin-5 OS=Homo sapiens OX=9606 GN=IPO5 PE=1 SV=4;tr|H0Y8C6|H0Y8C6_HUMAN Importin-5 (Fragment) OS=Homo sapiens OX=9606 G	A0A024RDY0	RAN binding protein 5, isoform CRA_d	RANBP5	18	31	29	34.8	123.63	724870000	359200000	482510000	490210000	395080000	465810000
tr|A0A024RDZ9|A0A024RDZ9_HUMAN;tr|A8K097|A8K097_HUMAN;sp|Q5JVF3|PCID2_HUMAN;tr|A0A024RE04|A0A024RE04_HUMAN	tr|A0A024RDZ9|A0A024RDZ9_HUMAN;tr|A8K097|A8K097_HUMAN;sp|Q5JVF3|PCID2_HUMAN;tr|A0A024RE04|A0A024RE04_HUMAN	tr|A0A024RDZ9|A0A024RDZ9_HUMAN PCI domain-containing protein OS=Homo sapiens OX=9606 GN=RP11-98F14.6 PE=4 SV=1;tr|A8K097|A8K097_HUMAN cDNA FLJ78373, highly similar to Homo sapiens PCI domain containing 2, mRNA OS=Homo sapiens OX=9606 PE=2 SV=1;sp|Q5JVF3|PC	A0A024RDZ9	PCI domain-containing protein	RP11-98F14.6	4	2	2	9.6	33.783	NaN	NaN	NaN	9874500	NaN	NaN
tr|A0A024RE27|A0A024RE27_HUMAN;sp|Q96GK7|FAH2A_HUMAN;sp|Q6P2I3|FAH2B_HUMAN;tr|C9JGM0|C9JGM0_HUMAN;tr|D3DXG4|D3DXG4_HUMAN;tr|D3DXG5|D3DXG5_HUMAN;tr|B4DHE4|B4DHE4_HUMAN;tr|C9J5B6|C9J5B6_HUMAN	tr|A0A024RE27|A0A024RE27_HUMAN;sp|Q96GK7|FAH2A_HUMAN;sp|Q6P2I3|FAH2B_HUMAN;tr|C9JGM0|C9JGM0_HUMAN	tr|A0A024RE27|A0A024RE27_HUMAN Fumarylacetoacetate hydrolase domain containing 2A, isoform CRA_a OS=Homo sapiens OX=9606 GN=FAHD2A PE=4 SV=1;sp|Q96GK7|FAH2A_HUMAN Fumarylacetoacetate hydrolase domain-containing protein 2A OS=Homo sapiens OX=9606 GN=FAHD2A	A0A024RE27	Fumarylacetoacetate hydrolase domain containing 2A, isoform CRA_a	FAHD2A	8	8	8	44.3	34.596	33461000	17185000	49680000	79622000	52917000	47173000
tr|A0A067XG54|A0A067XG54_HUMAN;sp|Q8NB49|AT11C_HUMAN	tr|A0A067XG54|A0A067XG54_HUMAN;sp|Q8NB49|AT11C_HUMAN	tr|A0A067XG54|A0A067XG54_HUMAN Phospholipid-transporting ATPase OS=Homo sapiens OX=9606 GN=ATP11C PE=1 SV=1;sp|Q8NB49|AT11C_HUMAN Phospholipid-transporting ATPase IG OS=Homo sapiens OX=9606 GN=ATP11C PE=1 SV=3	A0A067XG54	Phospholipid-transporting ATPase (EC 7.6.2.1)	ATP11C	2	8	8	10.8	127.68	20206000	22292000	23823000	52372000	40290000	24630000
tr|A0A075B7B1|A0A075B7B1_HUMAN;sp|O15061|SYNEM_HUMAN;tr|H0YL34|H0YL34_HUMAN;tr|C9JIE4|C9JIE4_HUMAN	tr|A0A075B7B1|A0A075B7B1_HUMAN;sp|O15061|SYNEM_HUMAN;tr|H0YL34|H0YL34_HUMAN	tr|A0A075B7B1|A0A075B7B1_HUMAN Desmuslin, isoform CRA_a OS=Homo sapiens OX=9606 GN=SYNM PE=1 SV=1;sp|O15061|SYNEM_HUMAN Synemin OS=Homo sapiens OX=9606 GN=SYNM PE=1 SV=2;tr|H0YL34|H0YL34_HUMAN Synemin OS=Homo sapiens OX=9606 GN=SYNM PE=1 SV=1	A0A075B7B1	Desmuslin, isoform CRA_a (Synemin)	SYNM	4	6	6	6.6	140.16	NaN	6917200	NaN	NaN	NaN	9533900
tr|A0A075X871|A0A075X871_HUMAN;tr|A0A343GM22|A0A343GM22_HUMAN;tr|A0A059QTG6|A0A059QTG6_HUMAN;tr|H9E795|H9E795_HUMAN;tr|A0A343GR13|A0A343GR13_HUMAN;tr|A0A075X6R4|A0A075X6R4_HUMAN;tr|H9E7H3|H9E7H3_HUMAN;tr|H9E7J9|H9E7J9_HUMAN;tr|A0A3S9JHN0|A0A3S9JHN0_HUMAN;tr|A0A346M090|A0A346M090_HUMAN;tr|B4YCG0|B4YCG0_HUMAN;tr|T1Q6R9|T1Q6R9_HUMAN;tr|T1Q5Q2|T1Q5Q2_HUMAN;tr|T1Q5P3|T1Q5P3_HUMAN;tr|T1Q5B9|T1Q5B9_HUMA…	tr|A0A075X871|A0A075X871_HUMAN;tr|A0A343GM22|A0A343GM22_HUMAN;tr|A0A059QTG6|A0A059QTG6_HUMAN;tr|H9E795|H9E795_HUMAN;tr|A0A343GR13|A0A343GR13_HUMAN;tr|A0A075X6R4|A0A075X6R4_HUMAN;tr|H9E7H3|H9E7H3_HUMAN;tr|H9E7J9|H9E7J9_HUMAN;tr|A0A3S9JHN0|A0A3S9JHN0_HUMAN;tr|A0A346M090|A0A346M090_HUMAN;tr|B4YCG0|B4YCG0_HUMAN;tr|T1Q6R9|T1Q6R9_HUMAN;tr|T1Q5Q2|T1Q5Q2_HUMAN;tr|T1Q5P3|T1Q5P3_HUMAN;tr|T1Q5B9|T1Q5B9_HUMA…	tr|A0A075X871|A0A075X871_HUMAN Cytochrome c oxidase subunit 3 (Fragment) OS=Homo sapiens OX=9606 GN=COX3 PE=3 SV=1;tr|A0A343GM22|A0A343GM22_HUMAN Cytochrome c oxidase subunit 3 (Fragment) OS=Homo sapiens OX=9606 GN=COX3 PE=3 SV=1;tr|A0A059QTG6|A0A059QTG6_H	A0A075X871	Cytochrome c oxidase subunit 3 (Fragment)	COX3	677	2	2	17.5	16.103	7665800	NaN	6232100	13827000	16597000	NaN
tr|A0A075X8B5|A0A075X8B5_HUMAN;tr|A0A218N8U7|A0A218N8U7_HUMAN;tr|H9E785|H9E785_HUMAN;tr|A0A059QSR8|A0A059QSR8_HUMAN;tr|A0A343GTV4|A0A343GTV4_HUMAN;tr|A0A343YS90|A0A343YS90_HUMAN;tr|A0A141ZSL4|A0A141ZSL4_HUMAN;tr|A0A141ZQA8|A0A141ZQA8_HUMAN;tr|A0A3Q8UG56|A0A3Q8UG56_HUMAN;tr|A0A343R0I3|A0A343R0I3_HUMAN;tr|Q1ZY32|Q1ZY32_HUMAN;tr|A0A343LEV6|A0A343LEV6_HUMAN;tr|X5CDJ3|X5CDJ3_HUMAN;tr|X5BLB3|X5BLB3_HUM…	tr|A0A075X8B5|A0A075X8B5_HUMAN;tr|A0A218N8U7|A0A218N8U7_HUMAN;tr|H9E785|H9E785_HUMAN;tr|A0A059QSR8|A0A059QSR8_HUMAN;tr|A0A343GTV4|A0A343GTV4_HUMAN;tr|A0A343YS90|A0A343YS90_HUMAN;tr|A0A141ZSL4|A0A141ZSL4_HUMAN;tr|A0A141ZQA8|A0A141ZQA8_HUMAN;tr|A0A3Q8UG56|A0A3Q8UG56_HUMAN;tr|A0A343R0I3|A0A343R0I3_HUMAN;tr|Q1ZY32|Q1ZY32_HUMAN;tr|A0A343LEV6|A0A343LEV6_HUMAN;tr|X5CDJ3|X5CDJ3_HUMAN;tr|X5BLB3|X5BLB3_HUM…	tr|A0A075X8B5|A0A075X8B5_HUMAN NADH-ubiquinone oxidoreductase chain 4 (Fragment) OS=Homo sapiens OX=9606 GN=ND4 PE=3 SV=1;tr|A0A218N8U7|A0A218N8U7_HUMAN NADH-ubiquinone oxidoreductase chain 4 (Fragment) OS=Homo sapiens OX=9606 GN=ND4 PE=3 SV=1;tr|H9E785|H9	A0A075X8B5	NADH-ubiquinone oxidoreductase chain 4 (EC 7.1.1.2) (Fragment)	ND4	636	3	3	12.5	34.033	NaN	NaN	NaN	NaN	63696000	NaN
tr|A0A075XDK3|A0A075XDK3_HUMAN;tr|Q8HNR5|Q8HNR5_HUMAN;tr|A6ZGZ8|A6ZGZ8_HUMAN;tr|A0A059RS30|A0A059RS30_HUMAN;tr|A0A059RUV4|A0A059RUV4_HUMAN;tr|A0A345ALM9|A0A345ALM9_HUMAN;tr|A0A059QPH2|A0A059QPH2_HUMAN;tr|E7E2P6|E7E2P6_HUMAN;tr|A0A075X768|A0A075X768_HUMAN;tr|G3CA53|G3CA53_HUMAN;tr|A0A343JJE8|A0A343JJE8_HUMAN;tr|A0A3S9JHR4|A0A3S9JHR4_HUMAN;tr|A0A141ZSL2|A0A141ZSL2_HUMAN;tr|A0A141ZQA6|A0A141ZQA6_HUM…	tr|A0A075XDK3|A0A075XDK3_HUMAN;tr|Q8HNR5|Q8HNR5_HUMAN;tr|A6ZGZ8|A6ZGZ8_HUMAN;tr|A0A059RS30|A0A059RS30_HUMAN;tr|A0A059RUV4|A0A059RUV4_HUMAN;tr|A0A345ALM9|A0A345ALM9_HUMAN;tr|A0A059QPH2|A0A059QPH2_HUMAN;tr|E7E2P6|E7E2P6_HUMAN;tr|A0A075X768|A0A075X768_HUMAN;tr|G3CA53|G3CA53_HUMAN;tr|A0A343JJE8|A0A343JJE8_HUMAN;tr|A0A3S9JHR4|A0A3S9JHR4_HUMAN;tr|A0A141ZSL2|A0A141ZSL2_HUMAN;tr|A0A141ZQA6|A0A141ZQA6_HUM…	tr|A0A075XDK3|A0A075XDK3_HUMAN NADH-ubiquinone oxidoreductase chain 3 (Fragment) OS=Homo sapiens OX=9606 GN=ND3 PE=3 SV=1;tr|Q8HNR5|Q8HNR5_HUMAN NADH-ubiquinone oxidoreductase chain 3 OS=Homo sapiens OX=9606 PE=3 SV=1;tr|A6ZGZ8|A6ZGZ8_HUMAN NADH-ubiquinone	A0A075XDK3	NADH-ubiquinone oxidoreductase chain 3 (EC 7.1.1.2) (Fragment)	ND3	303	1	1	28.3	6.0853	NaN	NaN	NaN	NaN	28844000	NaN
tr|A0A087WTB8|A0A087WTB8_HUMAN;tr|A0A140VJZ4|A0A140VJZ4_HUMAN;sp|P15374|UCHL3_HUMAN;tr|Q5TBK7|Q5TBK7_HUMAN	tr|A0A087WTB8|A0A087WTB8_HUMAN;tr|A0A140VJZ4|A0A140VJZ4_HUMAN;sp|P15374|UCHL3_HUMAN;tr|Q5TBK7|Q5TBK7_HUMAN	tr|A0A087WTB8|A0A087WTB8_HUMAN Ubiquitin carboxyl-terminal hydrolase OS=Homo sapiens OX=9606 GN=UCHL3 PE=1 SV=1;tr|A0A140VJZ4|A0A140VJZ4_HUMAN Ubiquitin carboxyl-terminal hydrolase OS=Homo sapiens OX=9606 PE=2 SV=1;sp|P15374|UCHL3_HUMAN Ubiquitin carboxyl-	A0A087WTB8	Ubiquitin carboxyl-terminal hydrolase (EC 3.4.19.12)	UCHL3	4	6	6	44.8	21.945	33009000	31778000	17370000	19013000	15074000	21128000
tr|A0A087WU03|A0A087WU03_HUMAN	tr|A0A087WU03|A0A087WU03_HUMAN	tr|A0A087WU03|A0A087WU03_HUMAN Heterogeneous nuclear ribonucleoprotein D-like OS=Homo sapiens OX=9606 GN=HNRNPDL PE=1 SV=1	A0A087WU03	Heterogeneous nuclear ribonucleoprotein D-like	HNRNPDL	1	1	1	31.6	6.7215	NaN	NaN	NaN	NaN	20962000	NaN
tr|A0A087WU07|A0A087WU07_HUMAN;sp|Q5TGZ0|MIC10_HUMAN;tr|A0A3B3IRY5|A0A3B3IRY5_HUMAN;tr|R4GMY4|R4GMY4_HUMAN;tr|R4GNA1|R4GNA1_HUMAN	tr|A0A087WU07|A0A087WU07_HUMAN;sp|Q5TGZ0|MIC10_HUMAN;tr|A0A3B3IRY5|A0A3B3IRY5_HUMAN;tr|R4GMY4|R4GMY4_HUMAN;tr|R4GNA1|R4GNA1_HUMAN	tr|A0A087WU07|A0A087WU07_HUMAN MICOS complex subunit MIC10 OS=Homo sapiens OX=9606 GN=MICOS10 PE=1 SV=1;sp|Q5TGZ0|MIC10_HUMAN MICOS complex subunit MIC10 OS=Homo sapiens OX=9606 GN=MICOS10 PE=1 SV=1;tr|A0A3B3IRY5|A0A3B3IRY5_HUMAN MICOS complex subunit MIC1	A0A087WU07	MICOS complex subunit MIC10	MICOS10	5	2	2	22.6	7.036	22567000	81395000	NaN	28293000	22105000	28278000
tr|A0A087WU65|A0A087WU65_HUMAN;sp|Q9NRW7|VPS45_HUMAN;tr|A0A2R8YD95|A0A2R8YD95_HUMAN;tr|Q5T4Q0|Q5T4Q0_HUMAN;tr|A0AR27|A0AR27_HUMAN;tr|B7Z1J7|B7Z1J7_HUMAN;tr|A0A2R8YF01|A0A2R8YF01_HUMAN;tr|B7Z5E4|B7Z5E4_HUMAN;tr|A0A1B0GXI6|A0A1B0GXI6_HUMAN;tr|B7Z360|B7Z360_HUMAN;tr|A0A2R8YE10|A0A2R8YE10_HUMAN;tr|B7Z5D4|B7Z5D4_HUMAN;tr|A0A2R8YDP1|A0A2R8YDP1_HUMAN;tr|A0A2R8Y7W9|A0A2R8Y7W9_HUMAN;tr|A0A2R8YEX8|A0A2R8YE…	tr|A0A087WU65|A0A087WU65_HUMAN;sp|Q9NRW7|VPS45_HUMAN;tr|A0A2R8YD95|A0A2R8YD95_HUMAN;tr|Q5T4Q0|Q5T4Q0_HUMAN;tr|A0AR27|A0AR27_HUMAN;tr|B7Z1J7|B7Z1J7_HUMAN;tr|A0A2R8YF01|A0A2R8YF01_HUMAN;tr|B7Z5E4|B7Z5E4_HUMAN;tr|A0A1B0GXI6|A0A1B0GXI6_HUMAN;tr|B7Z360|B7Z360_HUMAN;tr|A0A2R8YE10|A0A2R8YE10_HUMAN;tr|B7Z5D4|B7Z5D4_HUMAN	tr|A0A087WU65|A0A087WU65_HUMAN Vacuolar protein sorting-associated protein 45 OS=Homo sapiens OX=9606 GN=VPS45 PE=1 SV=1;sp|Q9NRW7|VPS45_HUMAN Vacuolar protein sorting-associated protein 45 OS=Homo sapiens OX=9606 GN=VPS45 PE=1 SV=1;tr|A0A2R8YD95|A0A2R8YD9	A0A087WU65	Vacuolar protein sorting-associated protein 45	VPS45	16	4	4	9.8	50.736	4033500	NaN	NaN	5199500	NaN	NaN
tr|A0A087WUE9|A0A087WUE9_HUMAN;tr|Q4LE61|Q4LE61_HUMAN;tr|B7Z6F7|B7Z6F7_HUMAN;tr|A0A024R0R6|A0A024R0R6_HUMAN;sp|Q92797|SYMPK_HUMAN;tr|M0R3C7|M0R3C7_HUMAN;tr|M0R1C2|M0R1C2_HUMAN;tr|O75402|O75402_HUMAN;tr|M0R180|M0R180_HUMAN;tr|M0QXP5|M0QXP5_HUMAN	tr|A0A087WUE9|A0A087WUE9_HUMAN;tr|Q4LE61|Q4LE61_HUMAN;tr|B7Z6F7|B7Z6F7_HUMAN;tr|A0A024R0R6|A0A024R0R6_HUMAN;sp|Q92797|SYMPK_HUMAN	tr|A0A087WUE9|A0A087WUE9_HUMAN Symplekin OS=Homo sapiens OX=9606 GN=SYMPK PE=1 SV=1;tr|Q4LE61|Q4LE61_HUMAN SYMPK variant protein (Fragment) OS=Homo sapiens OX=9606 GN=SYMPK variant protein PE=2 SV=1;tr|B7Z6F7|B7Z6F7_HUMAN cDNA FLJ61705, highly similar to S	A0A087WUE9	Symplekin	SYMPK	10	5	5	6.3	117.44	12709000	NaN	10267000	13813000	9177800	NaN
tr|A0A087WUK2|A0A087WUK2_HUMAN;tr|A0A024RDF6|A0A024RDF6_HUMAN;sp|O14979|HNRDL_HUMAN;tr|B4DTA2|B4DTA2_HUMAN;tr|B4DGN3|B4DGN3_HUMAN	tr|A0A087WUK2|A0A087WUK2_HUMAN;tr|A0A024RDF6|A0A024RDF6_HUMAN;sp|O14979|HNRDL_HUMAN;tr|B4DTA2|B4DTA2_HUMAN	tr|A0A087WUK2|A0A087WUK2_HUMAN Heterogeneous nuclear ribonucleoprotein D-like OS=Homo sapiens OX=9606 GN=HNRNPDL PE=1 SV=1;tr|A0A024RDF6|A0A024RDF6_HUMAN Heterogeneous nuclear ribonucleoprotein D-like, isoform CRA_a OS=Homo sapiens OX=9606 GN=HNRPDL PE=4 S	A0A087WUK2	Heterogeneous nuclear ribonucleoprotein D-like (Heterogeneous nuclear ribonucleoprotein D-like, isoform CRA_b)	HNRNPDL	5	10	10	30.6	40.04	238630000	197160000	305700000	291890000	209900000	347870000
tr|A0A087WUQ6|A0A087WUQ6_HUMAN;tr|Q7L4Q3|Q7L4Q3_HUMAN;sp|P07203|GPX1_HUMAN;tr|A0A2R8Y6B6|A0A2R8Y6B6_HUMAN;tr|Q6NSD4|Q6NSD4_HUMAN;tr|A0A494C1C9|A0A494C1C9_HUMAN;tr|A0A494C118|A0A494C118_HUMAN;tr|X5DQZ7|X5DQZ7_HUMAN;tr|A0A024R2T1|A0A024R2T1_HUMAN;tr|X5D926|X5D926_HUMAN	tr|A0A087WUQ6|A0A087WUQ6_HUMAN;tr|Q7L4Q3|Q7L4Q3_HUMAN;sp|P07203|GPX1_HUMAN;tr|A0A2R8Y6B6|A0A2R8Y6B6_HUMAN;tr|Q6NSD4|Q6NSD4_HUMAN	tr|A0A087WUQ6|A0A087WUQ6_HUMAN Glutathione peroxidase OS=Homo sapiens OX=9606 GN=GPX1 PE=1 SV=1;tr|Q7L4Q3|Q7L4Q3_HUMAN Glutathione peroxidase OS=Homo sapiens OX=9606 GN=GPX1 PE=2 SV=1;sp|P07203|GPX1_HUMAN Glutathione peroxidase 1 OS=Homo sapiens OX=9606 GN	A0A087WUQ6	Glutathione peroxidase	GPX1	10	9	9	55	21.938	133440000	108440000	50446000	94390000	46092000	57289000
tr|A0A087WUX8|A0A087WUX8_HUMAN;tr|A0A087WYF7|A0A087WYF7_HUMAN;sp|Q6UXV4|MIC27_HUMAN;tr|Q68DW4|Q68DW4_HUMAN	tr|A0A087WUX8|A0A087WUX8_HUMAN;tr|A0A087WYF7|A0A087WYF7_HUMAN;sp|Q6UXV4|MIC27_HUMAN;tr|Q68DW4|Q68DW4_HUMAN	tr|A0A087WUX8|A0A087WUX8_HUMAN MICOS complex subunit OS=Homo sapiens OX=9606 GN=APOOL PE=1 SV=1;tr|A0A087WYF7|A0A087WYF7_HUMAN MICOS complex subunit OS=Homo sapiens OX=9606 GN=APOOL PE=1 SV=1;sp|Q6UXV4|MIC27_HUMAN MICOS complex subunit MIC27 OS=Homo sapien	A0A087WUX8	MICOS complex subunit	APOOL	4	7	7	40.3	28.761	30643000	NaN	35992000	106270000	121120000	55125000
tr|A0A087WV34|A0A087WV34_HUMAN;sp|Q8WWB7|GLMP_HUMAN;tr|X6R6A3|X6R6A3_HUMAN;tr|A0A087X0W3|A0A087X0W3_HUMAN	tr|A0A087WV34|A0A087WV34_HUMAN;sp|Q8WWB7|GLMP_HUMAN;tr|X6R6A3|X6R6A3_HUMAN;tr|A0A087X0W3|A0A087X0W3_HUMAN	tr|A0A087WV34|A0A087WV34_HUMAN Glycosylated lysosomal membrane protein OS=Homo sapiens OX=9606 GN=GLMP PE=1 SV=1;sp|Q8WWB7|GLMP_HUMAN Glycosylated lysosomal membrane protein OS=Homo sapiens OX=9606 GN=GLMP PE=1 SV=1;tr|X6R6A3|X6R6A3_HUMAN Glycosylated lyso	A0A087WV34	Glycosylated lysosomal membrane protein	GLMP	4	2	2	14.4	34.576	74861000	NaN	32513000	65197000	NaN	NaN
tr|A0A087WV46|A0A087WV46_HUMAN;sp|Q0VGL1|LTOR4_HUMAN;tr|C9JXA7|C9JXA7_HUMAN	tr|A0A087WV46|A0A087WV46_HUMAN;sp|Q0VGL1|LTOR4_HUMAN;tr|C9JXA7|C9JXA7_HUMAN	tr|A0A087WV46|A0A087WV46_HUMAN Ragulator complex protein LAMTOR4 OS=Homo sapiens OX=9606 GN=LAMTOR4 PE=1 SV=1;sp|Q0VGL1|LTOR4_HUMAN Ragulator complex protein LAMTOR4 OS=Homo sapiens OX=9606 GN=LAMTOR4 PE=1 SV=1;tr|C9JXA7|C9JXA7_HUMAN Ragulator complex prot	A0A087WV46	Ragulator complex protein LAMTOR4	LAMTOR4	3	1	1	12.2	8.8779	NaN	NaN	NaN	NaN	30463000	NaN
tr|A0A087WVA1|A0A087WVA1_HUMAN;sp|P62341|SELT_HUMAN;tr|Q6IAK0|Q6IAK0_HUMAN;tr|B4DTQ5|B4DTQ5_HUMAN;tr|F8WBD0|F8WBD0_HUMAN	tr|A0A087WVA1|A0A087WVA1_HUMAN;sp|P62341|SELT_HUMAN;tr|Q6IAK0|Q6IAK0_HUMAN;tr|B4DTQ5|B4DTQ5_HUMAN	tr|A0A087WVA1|A0A087WVA1_HUMAN Selenoprotein T OS=Homo sapiens OX=9606 GN=SELENOT PE=1 SV=1;sp|P62341|SELT_HUMAN Thioredoxin reductase-like selenoprotein T OS=Homo sapiens OX=9606 GN=SELENOT PE=1 SV=2;tr|Q6IAK0|Q6IAK0_HUMAN Selenoprotein T OS=Homo sapiens	A0A087WVA1	Selenoprotein T	SELENOT	5	4	4	26.2	22.344	4712600	NaN	NaN	10770000	NaN	NaN
tr|A0A087WVT9|A0A087WVT9_HUMAN;sp|O00746|NDKM_HUMAN;tr|Q4TT34|Q4TT34_HUMAN;tr|F2Z2X0|F2Z2X0_HUMAN;tr|H0Y6J0|H0Y6J0_HUMAN	tr|A0A087WVT9|A0A087WVT9_HUMAN;sp|O00746|NDKM_HUMAN;tr|Q4TT34|Q4TT34_HUMAN;tr|F2Z2X0|F2Z2X0_HUMAN;tr|H0Y6J0|H0Y6J0_HUMAN	tr|A0A087WVT9|A0A087WVT9_HUMAN Nucleoside diphosphate kinase OS=Homo sapiens OX=9606 GN=NME4 PE=1 SV=1;sp|O00746|NDKM_HUMAN Nucleoside diphosphate kinase, mitochondrial OS=Homo sapiens OX=9606 GN=NME4 PE=1 SV=1;tr|Q4TT34|Q4TT34_HUMAN Nucleoside diphosphate	A0A087WVT9	Nucleoside diphosphate kinase (EC 2.7.4.6)	NME4	5	2	2	17	16.783	NaN	6409300	NaN	NaN	NaN	6944500
tr|A0A087WVZ0|A0A087WVZ0_HUMAN;sp|Q9Y5U8|MPC1_HUMAN;tr|Q5TI65|Q5TI65_HUMAN	tr|A0A087WVZ0|A0A087WVZ0_HUMAN;sp|Q9Y5U8|MPC1_HUMAN;tr|Q5TI65|Q5TI65_HUMAN	tr|A0A087WVZ0|A0A087WVZ0_HUMAN Mitochondrial pyruvate carrier OS=Homo sapiens OX=9606 GN=MPC1 PE=1 SV=1;sp|Q9Y5U8|MPC1_HUMAN Mitochondrial pyruvate carrier 1 OS=Homo sapiens OX=9606 GN=MPC1 PE=1 SV=1;tr|Q5TI65|Q5TI65_HUMAN Mitochondrial pyruvate carrier OS	A0A087WVZ0	Mitochondrial pyruvate carrier	MPC1	3	2	2	14.7	12.416	12012000	NaN	NaN	NaN	32749000	NaN
tr|A0A087WWF1|A0A087WWF1_HUMAN;sp|Q8WWX9|SELM_HUMAN;tr|A0A024R1H1|A0A024R1H1_HUMAN	tr|A0A087WWF1|A0A087WWF1_HUMAN;sp|Q8WWX9|SELM_HUMAN;tr|A0A024R1H1|A0A024R1H1_HUMAN	tr|A0A087WWF1|A0A087WWF1_HUMAN Selenoprotein M OS=Homo sapiens OX=9606 GN=SELENOM PE=1 SV=1;sp|Q8WWX9|SELM_HUMAN Selenoprotein M OS=Homo sapiens OX=9606 GN=SELENOM PE=1 SV=3;tr|A0A024R1H1|A0A024R1H1_HUMAN Selenoprotein M OS=Homo sapiens OX=9606 GN=SELM PE=	A0A087WWF1	Selenoprotein M	SELENOM	3	4	4	36.1	16.081	20863000	16506000	NaN	21616000	12912000	NaN
tr|A0A087WWS1|A0A087WWS1_HUMAN;sp|Q96FV9|THOC1_HUMAN;tr|J3KRD7|J3KRD7_HUMAN;tr|R4GN58|R4GN58_HUMAN;tr|J3QQZ3|J3QQZ3_HUMAN;tr|J3KT14|J3KT14_HUMAN;tr|R4GMN4|R4GMN4_HUMAN;tr|A0A087WY84|A0A087WY84_HUMAN	tr|A0A087WWS1|A0A087WWS1_HUMAN;sp|Q96FV9|THOC1_HUMAN	tr|A0A087WWS1|A0A087WWS1_HUMAN THO complex subunit 1 OS=Homo sapiens OX=9606 GN=THOC1 PE=1 SV=1;sp|Q96FV9|THOC1_HUMAN THO complex subunit 1 OS=Homo sapiens OX=9606 GN=THOC1 PE=1 SV=1	A0A087WWS1	THO complex subunit 1	THOC1	8	4	4	7.3	75.651	NaN	NaN	NaN	NaN	NaN	19773000
tr|A0A087WX41|A0A087WX41_HUMAN;sp|P53675|CLH2_HUMAN	tr|A0A087WX41|A0A087WX41_HUMAN;sp|P53675|CLH2_HUMAN	tr|A0A087WX41|A0A087WX41_HUMAN Clathrin heavy chain 2 OS=Homo sapiens OX=9606 GN=CLTCL1 PE=1 SV=1;sp|P53675|CLH2_HUMAN Clathrin heavy chain 2 OS=Homo sapiens OX=9606 GN=CLTCL1 PE=1 SV=2	A0A087WX41	Clathrin heavy chain 2	CLTCL1	2	18	1	13	142.46	NaN	NaN	NaN	NaN	10908000	NaN
tr|A0A087WXM6|A0A087WXM6_HUMAN;tr|J3QQT2|J3QQT2_HUMAN;tr|J3KRX5|J3KRX5_HUMAN;tr|A0A024R261|A0A024R261_HUMAN;sp|P18621|RL17_HUMAN;tr|A0A0A6YYL6|A0A0A6YYL6_HUMAN;tr|J3QLC8|J3QLC8_HUMAN;tr|A0A0A0MRF8|A0A0A0MRF8_HUMAN;tr|J3KRB3|J3KRB3_HUMAN;tr|A0A087WWH0|A0A087WWH0_HUMAN;tr|J3QS96|J3QS96_HUMAN;tr|A0A087WY81|A0A087WY81_HUMAN;tr|J3KSJ0|J3KSJ0_HUMAN;tr|A4D1R6|A4D1R6_HUMAN;tr|A4D1R5|A4D1R5_HUMAN	tr|A0A087WXM6|A0A087WXM6_HUMAN;tr|J3QQT2|J3QQT2_HUMAN;tr|J3KRX5|J3KRX5_HUMAN;tr|A0A024R261|A0A024R261_HUMAN;sp|P18621|RL17_HUMAN;tr|A0A0A6YYL6|A0A0A6YYL6_HUMAN;tr|J3QLC8|J3QLC8_HUMAN;tr|A0A0A0MRF8|A0A0A0MRF8_HUMAN;tr|J3KRB3|J3KRB3_HUMAN;tr|A0A087WWH0|A0A087WWH0_HUMAN;tr|J3QS96|J3QS96_HUMAN	tr|A0A087WXM6|A0A087WXM6_HUMAN 60S ribosomal protein L17 (Fragment) OS=Homo sapiens OX=9606 GN=RPL17 PE=1 SV=1;tr|J3QQT2|J3QQT2_HUMAN 60S ribosomal protein L17 (Fragment) OS=Homo sapiens OX=9606 GN=RPL17 PE=1 SV=1;tr|J3KRX5|J3KRX5_HUMAN 60S ribosomal prote	A0A087WXM6	60S ribosomal protein L17 (Fragment)	RPL17	15	9	9	51.5	19.586	691260000	343160000	431290000	389290000	345550000	732350000
tr|A0A087WXP3|A0A087WXP3_HUMAN;tr|E9PEE8|E9PEE8_HUMAN;tr|B4E2B8|B4E2B8_HUMAN;tr|A8K2N5|A8K2N5_HUMAN;sp|P18564|ITB6_HUMAN	tr|A0A087WXP3|A0A087WXP3_HUMAN;tr|E9PEE8|E9PEE8_HUMAN;tr|B4E2B8|B4E2B8_HUMAN;tr|A8K2N5|A8K2N5_HUMAN;sp|P18564|ITB6_HUMAN	tr|A0A087WXP3|A0A087WXP3_HUMAN Integrin beta OS=Homo sapiens OX=9606 GN=ITGB6 PE=1 SV=1;tr|E9PEE8|E9PEE8_HUMAN Integrin beta OS=Homo sapiens OX=9606 GN=ITGB6 PE=1 SV=1;tr|B4E2B8|B4E2B8_HUMAN Integrin beta OS=Homo sapiens OX=9606 PE=2 SV=1;tr|A8K2N5|A8K2N5_	A0A087WXP3	Integrin beta	ITGB6	5	1	1	1.3	75.849	NaN	NaN	NaN	NaN	152730000	NaN
tr|A0A087WXS7|A0A087WXS7_HUMAN;sp|O43681|ASNA_HUMAN;tr|B4DEE5|B4DEE5_HUMAN;tr|K7ERW9|K7ERW9_HUMAN	tr|A0A087WXS7|A0A087WXS7_HUMAN;sp|O43681|ASNA_HUMAN;tr|B4DEE5|B4DEE5_HUMAN	tr|A0A087WXS7|A0A087WXS7_HUMAN ATPase ASNA1 OS=Homo sapiens OX=9606 GN=ASNA1 PE=1 SV=1;sp|O43681|ASNA_HUMAN ATPase ASNA1 OS=Homo sapiens OX=9606 GN=ASNA1 PE=1 SV=2;tr|B4DEE5|B4DEE5_HUMAN Arsenical pump-driving ATPase OS=Homo sapiens OX=9606 PE=2 SV=1	A0A087WXS7	ATPase ASNA1 (EC 3.6.-.-) (Arsenical pump-driving ATPase) (Arsenite-stimulated ATPase)	ASNA1	4	6	6	21.1	37.119	46031000	84281000	39005000	37760000	47140000	72905000
tr|A0A087WXU0|A0A087WXU0_HUMAN;tr|A0A2R8Y4J4|A0A2R8Y4J4_HUMAN;sp|Q9NWS8|RMND1_HUMAN;tr|A0A2R8Y4P5|A0A2R8Y4P5_HUMAN;tr|Q9H5X7|Q9H5X7_HUMAN;tr|A0A2R8YFC3|A0A2R8YFC3_HUMAN	tr|A0A087WXU0|A0A087WXU0_HUMAN;tr|A0A2R8Y4J4|A0A2R8Y4J4_HUMAN;sp|Q9NWS8|RMND1_HUMAN;tr|A0A2R8Y4P5|A0A2R8Y4P5_HUMAN;tr|Q9H5X7|Q9H5X7_HUMAN;tr|A0A2R8YFC3|A0A2R8YFC3_HUMAN	tr|A0A087WXU0|A0A087WXU0_HUMAN Required for meiotic nuclear division protein 1 homolog OS=Homo sapiens OX=9606 GN=RMND1 PE=1 SV=1;tr|A0A2R8Y4J4|A0A2R8Y4J4_HUMAN Required for meiotic nuclear division protein 1 homolog OS=Homo sapiens OX=9606 GN=RMND1 PE=1 S	A0A087WXU0	Required for meiotic nuclear division protein 1 homolog	RMND1	6	2	2	8.2	32.26	NaN	NaN	NaN	NaN	2762500	NaN
tr|A0A087WY55|A0A087WY55_HUMAN;sp|Q9NP79|VTA1_HUMAN;tr|Q5TGM0|Q5TGM0_HUMAN;tr|Q9C063|Q9C063_HUMAN	tr|A0A087WY55|A0A087WY55_HUMAN;sp|Q9NP79|VTA1_HUMAN;tr|Q5TGM0|Q5TGM0_HUMAN	tr|A0A087WY55|A0A087WY55_HUMAN Chromosome 6 open reading frame 55, isoform CRA_b OS=Homo sapiens OX=9606 GN=VTA1 PE=1 SV=1;sp|Q9NP79|VTA1_HUMAN Vacuolar protein sorting-associated protein VTA1 homolog OS=Homo sapiens OX=9606 GN=VTA1 PE=1 SV=1;tr|Q5TGM0|Q5T	A0A087WY55	Chromosome 6 open reading frame 55, isoform CRA_b (Vacuolar protein sorting-associated protein VTA1 homolog)	VTA1	4	7	7	33.9	31.102	78865000	70767000	62207000	40184000	40035000	52862000
tr|A0A087WY71|A0A087WY71_HUMAN;sp|Q96CW1|AP2M1_HUMAN;tr|E9PFW3|E9PFW3_HUMAN;tr|B4DNB9|B4DNB9_HUMAN;tr|B4DFM1|B4DFM1_HUMAN;tr|B4DJB1|B4DJB1_HUMAN;tr|B4DTI4|B4DTI4_HUMAN;tr|B7Z4N2|B7Z4N2_HUMAN;tr|C9JJ47|C9JJ47_HUMAN;tr|C9JTK4|C9JTK4_HUMAN;tr|C9JGT8|C9JGT8_HUMAN;tr|C9JJD3|C9JJD3_HUMAN;tr|C9JPV8|C9JPV8_HUMAN;tr|H7C4C3|H7C4C3_HUMAN	tr|A0A087WY71|A0A087WY71_HUMAN;sp|Q96CW1|AP2M1_HUMAN;tr|E9PFW3|E9PFW3_HUMAN;tr|B4DNB9|B4DNB9_HUMAN;tr|B4DFM1|B4DFM1_HUMAN;tr|B4DJB1|B4DJB1_HUMAN;tr|B4DTI4|B4DTI4_HUMAN;tr|B7Z4N2|B7Z4N2_HUMAN;tr|C9JJ47|C9JJ47_HUMAN	tr|A0A087WY71|A0A087WY71_HUMAN AP-2 complex subunit mu OS=Homo sapiens OX=9606 GN=AP2M1 PE=1 SV=1;sp|Q96CW1|AP2M1_HUMAN AP-2 complex subunit mu OS=Homo sapiens OX=9606 GN=AP2M1 PE=1 SV=2;tr|E9PFW3|E9PFW3_HUMAN AP-2 complex subunit mu OS=Homo sapiens OX=960	A0A087WY71	AP-2 complex subunit mu	AP2M1	14	17	3	41.2	49.526	373720000	515770000	336050000	237290000	325990000	394340000
tr|A0A087WYE2|A0A087WYE2_HUMAN;tr|B4DNI4|B4DNI4_HUMAN;sp|Q5T4B2|GT253_HUMAN;tr|X6RL83|X6RL83_HUMAN	tr|A0A087WYE2|A0A087WYE2_HUMAN;tr|B4DNI4|B4DNI4_HUMAN;sp|Q5T4B2|GT253_HUMAN	tr|A0A087WYE2|A0A087WYE2_HUMAN Inactive glycosyltransferase 25 family member 3 OS=Homo sapiens OX=9606 GN=CERCAM PE=1 SV=1;tr|B4DNI4|B4DNI4_HUMAN cDNA FLJ57540, highly similar to Homo sapiens cerebral endothelial cell adhesion molecule 1 (CEECAM1), mRNA OS	A0A087WYE2	Inactive glycosyltransferase 25 family member 3	CERCAM	4	4	4	10.4	58.984	13645000	14481000	NaN	13692000	15740000	17800000
tr|A0A087WZA9|A0A087WZA9_HUMAN;tr|A0A024R4K9|A0A024R4K9_HUMAN;sp|Q9BXJ8|T120A_HUMAN;tr|A0A087X266|A0A087X266_HUMAN	tr|A0A087WZA9|A0A087WZA9_HUMAN;tr|A0A024R4K9|A0A024R4K9_HUMAN;sp|Q9BXJ8|T120A_HUMAN;tr|A0A087X266|A0A087X266_HUMAN	tr|A0A087WZA9|A0A087WZA9_HUMAN Transmembrane protein 120A (Fragment) OS=Homo sapiens OX=9606 GN=TMEM120A PE=1 SV=1;tr|A0A024R4K9|A0A024R4K9_HUMAN Transmembrane protein 120A OS=Homo sapiens OX=9606 GN=TMEM120A PE=1 SV=1;sp|Q9BXJ8|T120A_HUMAN Transmembrane p	A0A087WZA9	Transmembrane protein 120A (Fragment)	TMEM120A	4	4	4	28.7	20.459	NaN	NaN	27189000	NaN	NaN	NaN
tr|A0A087WZK6|A0A087WZK6_HUMAN;tr|A0A087X2C2|A0A087X2C2_HUMAN;tr|A0A087WZ97|A0A087WZ97_HUMAN;tr|B4E174|B4E174_HUMAN;sp|Q5T7M9|DIK1A_HUMAN	tr|A0A087WZK6|A0A087WZK6_HUMAN;tr|A0A087X2C2|A0A087X2C2_HUMAN;tr|A0A087WZ97|A0A087WZ97_HUMAN;tr|B4E174|B4E174_HUMAN;sp|Q5T7M9|DIK1A_HUMAN	tr|A0A087WZK6|A0A087WZK6_HUMAN Divergent protein kinase domain 1A OS=Homo sapiens OX=9606 GN=DIPK1A PE=1 SV=1;tr|A0A087X2C2|A0A087X2C2_HUMAN Divergent protein kinase domain 1A OS=Homo sapiens OX=9606 GN=DIPK1A PE=1 SV=1;tr|A0A087WZ97|A0A087WZ97_HUMAN Diver	A0A087WZK6	Divergent protein kinase domain 1A	DIPK1A	5	1	1	3.3	42.122	NaN	NaN	NaN	NaN	6731700	NaN
tr|A0A087X043|A0A087X043_HUMAN;sp|O43424|GRID2_HUMAN	tr|A0A087X043|A0A087X043_HUMAN;sp|O43424|GRID2_HUMAN	tr|A0A087X043|A0A087X043_HUMAN Glutamate receptor ionotropic, delta-2 OS=Homo sapiens OX=9606 GN=GRID2 PE=1 SV=1;sp|O43424|GRID2_HUMAN Glutamate receptor ionotropic, delta-2 OS=Homo sapiens OX=9606 GN=GRID2 PE=1 SV=2	A0A087X043	Glutamate receptor ionotropic, delta-2	GRID2	2	1	1	1.2	104.15	NaN	NaN	NaN	NaN	88205000	NaN
tr|A0A087X054|A0A087X054_HUMAN;tr|A0A384P5T6|A0A384P5T6_HUMAN;sp|Q9Y4L1|HYOU1_HUMAN;tr|A0A494C039|A0A494C039_HUMAN;tr|B7Z2N4|B7Z2N4_HUMAN;tr|B3KXH0|B3KXH0_HUMAN;tr|B7Z766|B7Z766_HUMAN;tr|E9PJ21|E9PJ21_HUMAN;tr|Q05D91|Q05D91_HUMAN;tr|A0A087WWI4|A0A087WWI4_HUMAN;tr|Q6IN67|Q6IN67_HUMAN;tr|K7EQK2|K7EQK2_HUMAN;tr|B7Z602|B7Z602_HUMAN;tr|A0A024R3G0|A0A024R3G0_HUMAN;tr|J3KTF1|J3KTF1_HUMAN;tr|J3QL06|J3QL0…	tr|A0A087X054|A0A087X054_HUMAN;tr|A0A384P5T6|A0A384P5T6_HUMAN;sp|Q9Y4L1|HYOU1_HUMAN;tr|A0A494C039|A0A494C039_HUMAN;tr|B7Z2N4|B7Z2N4_HUMAN;tr|B3KXH0|B3KXH0_HUMAN;tr|B7Z766|B7Z766_HUMAN;tr|E9PJ21|E9PJ21_HUMAN;tr|Q05D91|Q05D91_HUMAN;tr|A0A087WWI4|A0A087WWI4_HUMAN;tr|Q6IN67|Q6IN67_HUMAN;tr|K7EQK2|K7EQK2_HUMAN;tr|B7Z602|B7Z602_HUMAN	tr|A0A087X054|A0A087X054_HUMAN Hypoxia up-regulated protein 1 OS=Homo sapiens OX=9606 GN=HYOU1 PE=1 SV=1;tr|A0A384P5T6|A0A384P5T6_HUMAN Epididymis secretory sperm binding protein OS=Homo sapiens OX=9606 PE=2 SV=1;sp|Q9Y4L1|HYOU1_HUMAN Hypoxia up-regulated	A0A087X054	Hypoxia up-regulated protein 1	HYOU1	23	38	37	48.1	104.78	784560000	758160000	894260000	867390000	935820000	643640000
tr|A0A087X0K1|A0A087X0K1_HUMAN;tr|Q7Z4X0|Q7Z4X0_HUMAN;tr|A0A024R496|A0A024R496_HUMAN;sp|Q9Y376|CAB39_HUMAN;tr|B7ZBJ4|B7ZBJ4_HUMAN;tr|Q5TAW7|Q5TAW7_HUMAN;tr|A0A024RDT3|A0A024RDT3_HUMAN;sp|Q9H9S4|CB39L_HUMAN	tr|A0A087X0K1|A0A087X0K1_HUMAN;tr|Q7Z4X0|Q7Z4X0_HUMAN;tr|A0A024R496|A0A024R496_HUMAN;sp|Q9Y376|CAB39_HUMAN;tr|B7ZBJ4|B7ZBJ4_HUMAN;tr|Q5TAW7|Q5TAW7_HUMAN;tr|A0A024RDT3|A0A024RDT3_HUMAN;sp|Q9H9S4|CB39L_HUMAN	tr|A0A087X0K1|A0A087X0K1_HUMAN Calcium-binding protein 39 OS=Homo sapiens OX=9606 GN=CAB39 PE=1 SV=1;tr|Q7Z4X0|Q7Z4X0_HUMAN MO25-like protein OS=Homo sapiens OX=9606 PE=2 SV=1;tr|A0A024R496|A0A024R496_HUMAN Calcium binding protein 39, isoform CRA_a OS=Homo	A0A087X0K1	Calcium-binding protein 39	CAB39	8	2	2	5.9	39.452	7971700	NaN	2696800	3287200	NaN	NaN
tr|A0A087X0K8|A0A087X0K8_HUMAN;sp|Q6PRD1|GP179_HUMAN;tr|A0A087WW83|A0A087WW83_HUMAN	tr|A0A087X0K8|A0A087X0K8_HUMAN;sp|Q6PRD1|GP179_HUMAN;tr|A0A087WW83|A0A087WW83_HUMAN	tr|A0A087X0K8|A0A087X0K8_HUMAN Probable G-protein-coupled receptor 179 OS=Homo sapiens OX=9606 GN=GPR179 PE=1 SV=1;sp|Q6PRD1|GP179_HUMAN Probable G-protein coupled receptor 179 OS=Homo sapiens OX=9606 GN=GPR179 PE=1 SV=2;tr|A0A087WW83|A0A087WW83_HUMAN Prob	A0A087X0K8	Probable G-protein-coupled receptor 179	GPR179	3	2	2	0.8	257.34	NaN	NaN	NaN	NaN	61205000	NaN
tr|A0A087X0K9|A0A087X0K9_HUMAN;tr|G5E9E7|G5E9E7_HUMAN;sp|Q07157|ZO1_HUMAN;tr|A9CQZ8|A9CQZ8_HUMAN;tr|G3V1L9|G3V1L9_HUMAN;tr|Q6MZU1|Q6MZU1_HUMAN;tr|Q68DX9|Q68DX9_HUMAN;tr|B4DZK4|B4DZK4_HUMAN;tr|H0YKB1|H0YKB1_HUMAN;tr|H0Y3R8|H0Y3R8_HUMAN;tr|H0YLT6|H0YLT6_HUMAN;tr|Q9H317|Q9H317_HUMAN	tr|A0A087X0K9|A0A087X0K9_HUMAN;tr|G5E9E7|G5E9E7_HUMAN;sp|Q07157|ZO1_HUMAN;tr|A9CQZ8|A9CQZ8_HUMAN;tr|G3V1L9|G3V1L9_HUMAN;tr|Q6MZU1|Q6MZU1_HUMAN;tr|Q68DX9|Q68DX9_HUMAN	tr|A0A087X0K9|A0A087X0K9_HUMAN Tight junction protein ZO-1 OS=Homo sapiens OX=9606 GN=TJP1 PE=1 SV=1;tr|G5E9E7|G5E9E7_HUMAN Tight junction protein 1 (Zona occludens 1), isoform CRA_e OS=Homo sapiens OX=9606 GN=TJP1 PE=1 SV=1;sp|Q07157|ZO1_HUMAN Tight junct	A0A087X0K9	Tight junction protein ZO-1	TJP1	12	18	18	16.8	187.85	54927000	79518000	42006000	28561000	44048000	71620000
tr|A0A087X0Q1|A0A087X0Q1_HUMAN;sp|Q7Z739|YTHD3_HUMAN;tr|Q658Z6|Q658Z6_HUMAN;tr|Q8NA80|Q8NA80_HUMAN;tr|A0A024R7W5|A0A024R7W5_HUMAN;tr|B4DPX9|B4DPX9_HUMAN;tr|A0A087WY31|A0A087WY31_HUMAN;tr|Q8N3V9|Q8N3V9_HUMAN;tr|Q96MZ5|Q96MZ5_HUMAN;tr|B3KTL8|B3KTL8_HUMAN;sp|Q9BYJ9|YTHD1_HUMAN;tr|B4DT65|B4DT65_HUMAN;tr|A0A087X0C3|A0A087X0C3_HUMAN;tr|S4R373|S4R373_HUMAN	tr|A0A087X0Q1|A0A087X0Q1_HUMAN;sp|Q7Z739|YTHD3_HUMAN;tr|Q658Z6|Q658Z6_HUMAN;tr|Q8NA80|Q8NA80_HUMAN;tr|A0A024R7W5|A0A024R7W5_HUMAN;tr|B4DPX9|B4DPX9_HUMAN;tr|A0A087WY31|A0A087WY31_HUMAN;tr|Q8N3V9|Q8N3V9_HUMAN;tr|Q96MZ5|Q96MZ5_HUMAN;tr|B3KTL8|B3KTL8_HUMAN;sp|Q9BYJ9|YTHD1_HUMAN	tr|A0A087X0Q1|A0A087X0Q1_HUMAN YTH domain-containing family protein 3 OS=Homo sapiens OX=9606 GN=YTHDF3 PE=1 SV=1;sp|Q7Z739|YTHD3_HUMAN YTH domain-containing family protein 3 OS=Homo sapiens OX=9606 GN=YTHDF3 PE=1 SV=1;tr|Q658Z6|Q658Z6_HUMAN Uncharacterize	A0A087X0Q1	YTH domain-containing family protein 3	YTHDF3	14	6	3	11	63.674	36586000	37133000	NaN	NaN	28240000	58646000
tr|A0A087X0Q9|A0A087X0Q9_HUMAN;sp|Q9BVL4|SELO_HUMAN	tr|A0A087X0Q9|A0A087X0Q9_HUMAN;sp|Q9BVL4|SELO_HUMAN	tr|A0A087X0Q9|A0A087X0Q9_HUMAN Protein adenylyltransferase SelO, mitochondrial OS=Homo sapiens OX=9606 GN=SELENOO PE=1 SV=1;sp|Q9BVL4|SELO_HUMAN Protein adenylyltransferase SelO, mitochondrial OS=Homo sapiens OX=9606 GN=SELENOO PE=1 SV=3	A0A087X0Q9	Protein adenylyltransferase SelO, mitochondrial	SELENOO	2	1	1	3	73.338	2197400	NaN	NaN	2847700	4496600	NaN
tr|A0A087X142|A0A087X142_HUMAN;tr|B7ZVZ1|B7ZVZ1_HUMAN;tr|A6NMH6|A6NMH6_HUMAN;tr|A6NFQ9|A6NFQ9_HUMAN;tr|F8W8I8|F8W8I8_HUMAN;sp|Q92599|SEPT8_HUMAN;tr|C9JV02|C9JV02_HUMAN;tr|A0A0A0MRP8|A0A0A0MRP8_HUMAN;tr|C9J4G8|C9J4G8_HUMAN	tr|A0A087X142|A0A087X142_HUMAN;tr|B7ZVZ1|B7ZVZ1_HUMAN;tr|A6NMH6|A6NMH6_HUMAN;tr|A6NFQ9|A6NFQ9_HUMAN;tr|F8W8I8|F8W8I8_HUMAN;sp|Q92599|SEPT8_HUMAN	tr|A0A087X142|A0A087X142_HUMAN Septin-8 OS=Homo sapiens OX=9606 GN=SEPTIN8 PE=1 SV=1;tr|B7ZVZ1|B7ZVZ1_HUMAN SEPT8 protein OS=Homo sapiens OX=9606 GN=SEPT8 PE=2 SV=1;tr|A6NMH6|A6NMH6_HUMAN Septin-8 OS=Homo sapiens OX=9606 GN=SEPTIN8 PE=1 SV=1;tr|A6NFQ9|A6NF	A0A087X142	Septin-8	SEPTIN8	9	6	4	16.2	49.355	17930000	NaN	8130500	7728800	NaN	4833100
tr|A0A087X1G7|A0A087X1G7_HUMAN;sp|O60613|SEP15_HUMAN;tr|A0A0J9YX89|A0A0J9YX89_HUMAN;tr|D3DT21|D3DT21_HUMAN;tr|A0A087WXL0|A0A087WXL0_HUMAN;tr|A0A3B3IT39|A0A3B3IT39_HUMAN;tr|A8MZD0|A8MZD0_HUMAN	tr|A0A087X1G7|A0A087X1G7_HUMAN;sp|O60613|SEP15_HUMAN;tr|A0A0J9YX89|A0A0J9YX89_HUMAN;tr|D3DT21|D3DT21_HUMAN;tr|A0A087WXL0|A0A087WXL0_HUMAN;tr|A0A3B3IT39|A0A3B3IT39_HUMAN;tr|A8MZD0|A8MZD0_HUMAN	tr|A0A087X1G7|A0A087X1G7_HUMAN Selenoprotein F OS=Homo sapiens OX=9606 GN=SELENOF PE=1 SV=1;sp|O60613|SEP15_HUMAN Selenoprotein F OS=Homo sapiens OX=9606 GN=SELENOF PE=1 SV=4;tr|A0A0J9YX89|A0A0J9YX89_HUMAN Selenoprotein F (Fragment) OS=Homo sapiens OX=9606	A0A087X1G7	Selenoprotein F	SELENOF	7	4	4	25.6	17.942	34841000	48753000	40244000	44292000	57823000	45956000
tr|A0A087X1H5|A0A087X1H5_HUMAN;sp|Q15057|ACAP2_HUMAN;tr|A0A0U1RQT1|A0A0U1RQT1_HUMAN	tr|A0A087X1H5|A0A087X1H5_HUMAN;sp|Q15057|ACAP2_HUMAN;tr|A0A0U1RQT1|A0A0U1RQT1_HUMAN	tr|A0A087X1H5|A0A087X1H5_HUMAN Arf-GAP with coiled-coil, ANK repeat and PH domain-containing protein 2 OS=Homo sapiens OX=9606 GN=ACAP2 PE=1 SV=1;sp|Q15057|ACAP2_HUMAN Arf-GAP with coiled-coil, ANK repeat and PH domain-containing protein 2 OS=Homo sapiens	A0A087X1H5	Arf-GAP with coiled-coil, ANK repeat and PH domain-containing protein 2	ACAP2	3	2	2	5.4	88.02	5499500	NaN	NaN	NaN	NaN	NaN
tr|A0A087X1K9|A0A087X1K9_HUMAN;tr|B4DP64|B4DP64_HUMAN;tr|Q6IAQ1|Q6IAQ1_HUMAN;sp|O75608|LYPA1_HUMAN;tr|B4DJV9|B4DJV9_HUMAN;tr|E5RGR0|E5RGR0_HUMAN	tr|A0A087X1K9|A0A087X1K9_HUMAN;tr|B4DP64|B4DP64_HUMAN;tr|Q6IAQ1|Q6IAQ1_HUMAN;sp|O75608|LYPA1_HUMAN;tr|B4DJV9|B4DJV9_HUMAN;tr|E5RGR0|E5RGR0_HUMAN	tr|A0A087X1K9|A0A087X1K9_HUMAN Acyl-protein thioesterase 1 OS=Homo sapiens OX=9606 GN=LYPLA1 PE=1 SV=1;tr|B4DP64|B4DP64_HUMAN Acyl-protein thioesterase 1 OS=Homo sapiens OX=9606 GN=LYPLA1 PE=1 SV=1;tr|Q6IAQ1|Q6IAQ1_HUMAN LYPLA1 protein OS=Homo sapiens OX=9	A0A087X1K9	Acyl-protein thioesterase 1	LYPLA1	6	2	2	17.5	17.981	17800000	NaN	NaN	NaN	NaN	8512600
tr|A0A087X1T7|A0A087X1T7_HUMAN;sp|P16112|PGCA_HUMAN;tr|H0YMF1|H0YMF1_HUMAN;tr|Q6PID9|Q6PID9_HUMAN	tr|A0A087X1T7|A0A087X1T7_HUMAN;sp|P16112|PGCA_HUMAN;tr|H0YMF1|H0YMF1_HUMAN;tr|Q6PID9|Q6PID9_HUMAN	tr|A0A087X1T7|A0A087X1T7_HUMAN Aggrecan core protein OS=Homo sapiens OX=9606 GN=ACAN PE=1 SV=1;sp|P16112|PGCA_HUMAN Aggrecan core protein OS=Homo sapiens OX=9606 GN=ACAN PE=1 SV=3;tr|H0YMF1|H0YMF1_HUMAN Aggrecan core protein OS=Homo sapiens OX=9606 GN=ACAN	A0A087X1T7	Aggrecan core protein	ACAN	4	4	4	2.5	255.58	NaN	NaN	10380000	NaN	NaN	NaN
tr|A0A087X2D0|A0A087X2D0_HUMAN;tr|B2R6F3|B2R6F3_HUMAN;sp|P84103|SRSF3_HUMAN	tr|A0A087X2D0|A0A087X2D0_HUMAN;tr|B2R6F3|B2R6F3_HUMAN;sp|P84103|SRSF3_HUMAN	tr|A0A087X2D0|A0A087X2D0_HUMAN Serine/arginine-rich-splicing factor 3 OS=Homo sapiens OX=9606 GN=SRSF3 PE=1 SV=1;tr|B2R6F3|B2R6F3_HUMAN Epididymis secretory sperm binding protein OS=Homo sapiens OX=9606 GN=SFRS3 PE=2 SV=1;sp|P84103|SRSF3_HUMAN Serine/argin	A0A087X2D0	Serine/arginine-rich-splicing factor 3	SRSF3	3	6	5	57.9	10.32	141890000	89010000	75546000	74894000	120490000	142080000
tr|A0A087X2D5|A0A087X2D5_HUMAN;sp|Q9BRJ2|RM45_HUMAN;tr|B4DEF8|B4DEF8_HUMAN;tr|A0A0G2JMS5|A0A0G2JMS5_HUMAN;tr|A0A087WU62|A0A087WU62_HUMAN;tr|Q3MHC5|Q3MHC5_HUMAN	tr|A0A087X2D5|A0A087X2D5_HUMAN;sp|Q9BRJ2|RM45_HUMAN;tr|B4DEF8|B4DEF8_HUMAN;tr|A0A0G2JMS5|A0A0G2JMS5_HUMAN;tr|A0A087WU62|A0A087WU62_HUMAN	tr|A0A087X2D5|A0A087X2D5_HUMAN 39S ribosomal protein L45, mitochondrial OS=Homo sapiens OX=9606 GN=MRPL45 PE=1 SV=1;sp|Q9BRJ2|RM45_HUMAN 39S ribosomal protein L45, mitochondrial OS=Homo sapiens OX=9606 GN=MRPL45 PE=1 SV=2;tr|B4DEF8|B4DEF8_HUMAN cDNA FLJ611	A0A087X2D5	39S ribosomal protein L45, mitochondrial	MRPL45	6	10	10	40.8	35.29	363380000	416190000	279400000	362280000	292610000	173610000
tr|A0A087X2D8|A0A087X2D8_HUMAN;sp|O60271|JIP4_HUMAN;tr|B4DS36|B4DS36_HUMAN;tr|Q5JB53|Q5JB53_HUMAN;tr|H0YBE9|H0YBE9_HUMAN;tr|A0A060L980|A0A060L980_HUMAN;tr|Q719J0|Q719J0_HUMAN;tr|D6RHI8|D6RHI8_HUMAN;tr|Q7Z5Q8|Q7Z5Q8_HUMAN;tr|H0YBS5|H0YBS5_HUMAN;tr|E9PFH7|E9PFH7_HUMAN;sp|Q9UPT6|JIP3_HUMAN;tr|B7ZMF3|B7ZMF3_HUMAN;tr|A0A087WYG2|A0A087WYG2_HUMAN	tr|A0A087X2D8|A0A087X2D8_HUMAN;sp|O60271|JIP4_HUMAN;tr|B4DS36|B4DS36_HUMAN	tr|A0A087X2D8|A0A087X2D8_HUMAN C-Jun-amino-terminal kinase-interacting protein 4 OS=Homo sapiens OX=9606 GN=SPAG9 PE=1 SV=1;sp|O60271|JIP4_HUMAN C-Jun-amino-terminal kinase-interacting protein 4 OS=Homo sapiens OX=9606 GN=SPAG9 PE=1 SV=4;tr|B4DS36|B4DS36_H	A0A087X2D8	C-Jun-amino-terminal kinase-interacting protein 4	SPAG9	14	7	7	8.5	145.17	29999000	18054000	15045000	NaN	13309000	36961000
tr|A0A088QF11|A0A088QF11_HUMAN;tr|A0A024R798|A0A024R798_HUMAN;tr|A0A024R7D2|A0A024R7D2_HUMAN;tr|A0A088QCU6|A0A088QCU6_HUMAN;sp|Q8IWA5|CTL2_HUMAN;tr|K7ER17|K7ER17_HUMAN;tr|A0A0S2YRM7|A0A0S2YRM7_HUMAN;tr|K7EPV6|K7EPV6_HUMAN;tr|K7ESF5|K7ESF5_HUMAN	tr|A0A088QF11|A0A088QF11_HUMAN;tr|A0A024R798|A0A024R798_HUMAN;tr|A0A024R7D2|A0A024R7D2_HUMAN;tr|A0A088QCU6|A0A088QCU6_HUMAN;sp|Q8IWA5|CTL2_HUMAN	tr|A0A088QF11|A0A088QF11_HUMAN Choline transporter-like protein 2 isoform 2 OS=Homo sapiens OX=9606 GN=SLC44A2 PE=3 SV=1;tr|A0A024R798|A0A024R798_HUMAN Choline transporter-like protein 2 isoform 2 OS=Homo sapiens OX=9606 GN=SLC44A2 PE=3 SV=1;tr|A0A024R7D2|	A0A088QF11	Choline transporter-like protein 2 isoform 2	SLC44A2	9	6	6	8.7	79.907	37180000	53168000	33669000	60429000	46248000	57400000
tr|A0A090N7V8|A0A090N7V8_HUMAN;sp|Q9NWM8|FKB14_HUMAN;tr|H9XW20|H9XW20_HUMAN;tr|H7C1Z9|H7C1Z9_HUMAN;tr|F8WBZ0|F8WBZ0_HUMAN	tr|A0A090N7V8|A0A090N7V8_HUMAN;sp|Q9NWM8|FKB14_HUMAN;tr|H9XW20|H9XW20_HUMAN	tr|A0A090N7V8|A0A090N7V8_HUMAN Peptidylprolyl isomerase OS=Homo sapiens OX=9606 GN=FKBP14 PE=4 SV=1;sp|Q9NWM8|FKB14_HUMAN Peptidyl-prolyl cis-trans isomerase FKBP14 OS=Homo sapiens OX=9606 GN=FKBP14 PE=1 SV=1;tr|H9XW20|H9XW20_HUMAN Peptidylprolyl isomerase	A0A090N7V8	Peptidylprolyl isomerase (EC 5.2.1.8)	FKBP14	5	6	6	30.3	24.171	78500000	16781000	34428000	68435000	94491000	24298000
tr|A0A090N7X1|A0A090N7X1_HUMAN;sp|Q9UG63|ABCF2_HUMAN;tr|A0A090N7Y2|A0A090N7Y2_HUMAN;tr|C9JHK9|C9JHK9_HUMAN;tr|C9JZV3|C9JZV3_HUMAN	tr|A0A090N7X1|A0A090N7X1_HUMAN;sp|Q9UG63|ABCF2_HUMAN;tr|A0A090N7Y2|A0A090N7Y2_HUMAN	tr|A0A090N7X1|A0A090N7X1_HUMAN ATP-binding cassette, sub-family F (GCN20), member 2 OS=Homo sapiens OX=9606 GN=ABCF2 PE=4 SV=1;sp|Q9UG63|ABCF2_HUMAN ATP-binding cassette sub-family F member 2 OS=Homo sapiens OX=9606 GN=ABCF2 PE=1 SV=2;tr|A0A090N7Y2|A0A090N	A0A090N7X1	ATP-binding cassette, sub-family F (GCN20), member 2	ABCF2	5	10	10	21.2	71.289	32346000	29609000	23768000	25152000	NaN	43509000
tr|A0A090N8G0|A0A090N8G0_HUMAN	tr|A0A090N8G0|A0A090N8G0_HUMAN	tr|A0A090N8G0|A0A090N8G0_HUMAN Glycyl-tRNA synthetase OS=Homo sapiens OX=9606 GN=GARS PE=4 SV=1	A0A090N8G0	Glycyl-tRNA synthetase	GARS	1	34	1	53.4	77.53	886470000	595460000	512760000	509050000	395610000	462880000
tr|A0A090N8Y2|A0A090N8Y2_HUMAN;sp|P13667|PDIA4_HUMAN;tr|A0A499FI48|A0A499FI48_HUMAN;tr|C9JMN9|C9JMN9_HUMAN	tr|A0A090N8Y2|A0A090N8Y2_HUMAN;sp|P13667|PDIA4_HUMAN;tr|A0A499FI48|A0A499FI48_HUMAN	tr|A0A090N8Y2|A0A090N8Y2_HUMAN Protein disulfide-isomerase A4 OS=Homo sapiens OX=9606 GN=ERP70 PE=2 SV=1;sp|P13667|PDIA4_HUMAN Protein disulfide-isomerase A4 OS=Homo sapiens OX=9606 GN=PDIA4 PE=1 SV=2;tr|A0A499FI48|A0A499FI48_HUMAN Protein disulfide-isomer	A0A090N8Y2	Protein disulfide-isomerase A4 (EC 5.3.4.1) (Endoplasmic reticulum resident protein 72)	ERP70	4	47	47	57.5	72.932	1876800000	2816500000	2124500000	1832800000	2426900000	1823500000
tr|A0A096LNV3|A0A096LNV3_HUMAN;tr|A0A096LP02|A0A096LP02_HUMAN;sp|Q9Y508|RN114_HUMAN	tr|A0A096LNV3|A0A096LNV3_HUMAN;tr|A0A096LP02|A0A096LP02_HUMAN;sp|Q9Y508|RN114_HUMAN	tr|A0A096LNV3|A0A096LNV3_HUMAN E3 ubiquitin-protein ligase RNF114 (Fragment) OS=Homo sapiens OX=9606 GN=RNF114 PE=1 SV=1;tr|A0A096LP02|A0A096LP02_HUMAN E3 ubiquitin-protein ligase RNF114 OS=Homo sapiens OX=9606 GN=RNF114 PE=1 SV=1;sp|Q9Y508|RN114_HUMAN E3	A0A096LNV3	E3 ubiquitin-protein ligase RNF114 (Fragment)	RNF114	3	1	1	4.3	20.885	NaN	1495300	NaN	NaN	NaN	NaN
tr|A0A096LNZ9|A0A096LNZ9_HUMAN;tr|A0A096LPJ4|A0A096LPJ4_HUMAN;sp|P05161|ISG15_HUMAN	tr|A0A096LNZ9|A0A096LNZ9_HUMAN;tr|A0A096LPJ4|A0A096LPJ4_HUMAN;sp|P05161|ISG15_HUMAN	tr|A0A096LNZ9|A0A096LNZ9_HUMAN Ubiquitin-like protein ISG15 (Fragment) OS=Homo sapiens OX=9606 GN=ISG15 PE=1 SV=6;tr|A0A096LPJ4|A0A096LPJ4_HUMAN Ubiquitin-like protein ISG15 OS=Homo sapiens OX=9606 GN=ISG15 PE=1 SV=1;sp|P05161|ISG15_HUMAN Ubiquitin-like pr	A0A096LNZ9	Ubiquitin-like protein ISG15 (Fragment)	ISG15	3	1	1	6.3	15.562	NaN	NaN	NaN	NaN	8001800	NaN
tr|A0A096LP69|A0A096LP69_HUMAN	tr|A0A096LP69|A0A096LP69_HUMAN	tr|A0A096LP69|A0A096LP69_HUMAN CD99 antigen OS=Homo sapiens OX=9606 GN=CD99 PE=1 SV=1	A0A096LP69	CD99 antigen	CD99	1	3	1	29.3	18.777	NaN	NaN	NaN	NaN	4752600	NaN
tr|A0A096LPI6|A0A096LPI6_HUMAN;tr|A0A140VKB0|A0A140VKB0_HUMAN;sp|P0DPI2|GAL3A_HUMAN;sp|A0A0B4J2D5|GAL3B_HUMAN;tr|A0A096LNH5|A0A096LNH5_HUMAN;tr|H7C1F6|H7C1F6_HUMAN;tr|H7C2G3|H7C2G3_HUMAN;tr|A0A096LP73|A0A096LP73_HUMAN;tr|A0A2R8YDR7|A0A2R8YDR7_HUMAN;tr|F2Z2Q0|F2Z2Q0_HUMAN;tr|A0A096LP12|A0A096LP12_HUMAN;tr|A0A096LNJ1|A0A096LNJ1_HUMAN;tr|A0A2R8Y6K9|A0A2R8Y6K9_HUMAN	tr|A0A096LPI6|A0A096LPI6_HUMAN;tr|A0A140VKB0|A0A140VKB0_HUMAN;sp|P0DPI2|GAL3A_HUMAN;sp|A0A0B4J2D5|GAL3B_HUMAN;tr|A0A096LNH5|A0A096LNH5_HUMAN;tr|H7C1F6|H7C1F6_HUMAN;tr|H7C2G3|H7C2G3_HUMAN	tr|A0A096LPI6|A0A096LPI6_HUMAN Utp12 domain-containing protein (Fragment) OS=Homo sapiens OX=9606 PE=4 SV=2;tr|A0A140VKB0|A0A140VKB0_HUMAN Testis secretory sperm-binding protein Li 237E OS=Homo sapiens OX=9606 PE=2 SV=1;sp|P0DPI2|GAL3A_HUMAN Glutamine amid	A0A096LPI6	Utp12 domain-containing protein (Fragment)		13	12	11	61.3	30.376	228930000	245760000	159100000	250510000	241750000	120600000
tr|A0A098CL77|A0A098CL77_HUMAN;tr|A0A098CJX4|A0A098CJX4_HUMAN;tr|Q14XY3|Q14XY3_HUMAN;tr|A0A3G9IAW8|A0A3G9IAW8_HUMAN;tr|A0A3G9IWZ4|A0A3G9IWZ4_HUMAN;tr|A0A0D4WP22|A0A0D4WP22_HUMAN;tr|A0A344AJB1|A0A344AJB1_HUMAN;tr|A0A343HXH2|A0A343HXH2_HUMAN;tr|A0A344AJW9|A0A344AJW9_HUMAN;tr|A0A344AJ98|A0A344AJ98_HUMAN;tr|A0A343KKH2|A0A343KKH2_HUMAN;tr|G9LC49|G9LC49_HUMAN;tr|A0A0Y0GJV2|A0A0Y0GJV2_HUMAN;tr|X5CIF1|X5…	tr|A0A098CL77|A0A098CL77_HUMAN;tr|A0A098CJX4|A0A098CJX4_HUMAN;tr|Q14XY3|Q14XY3_HUMAN;tr|A0A3G9IAW8|A0A3G9IAW8_HUMAN;tr|A0A3G9IWZ4|A0A3G9IWZ4_HUMAN;tr|A0A0D4WP22|A0A0D4WP22_HUMAN;tr|A0A344AJB1|A0A344AJB1_HUMAN;tr|A0A343HXH2|A0A343HXH2_HUMAN;tr|A0A344AJW9|A0A344AJW9_HUMAN;tr|A0A344AJ98|A0A344AJ98_HUMAN;tr|A0A343KKH2|A0A343KKH2_HUMAN;tr|G9LC49|G9LC49_HUMAN;tr|A0A0Y0GJV2|A0A0Y0GJV2_HUMAN;tr|X5CIF1|X5…	tr|A0A098CL77|A0A098CL77_HUMAN ATP synthase 6 (Fragment) OS=Homo sapiens OX=9606 GN=ATP6 PE=4 SV=1;tr|A0A098CJX4|A0A098CJX4_HUMAN ATP synthase 6 (Fragment) OS=Homo sapiens OX=9606 GN=ATP6 PE=4 SV=1;tr|Q14XY3|Q14XY3_HUMAN ATP synthase F0 subunit 6 (Fragment	A0A098CL77	ATP synthase 6 (Fragment)	ATP6	464	2	1	21.3	9.9941	NaN	NaN	NaN	NaN	162880000	NaN
tr|A0A0A0MQR7|A0A0A0MQR7_HUMAN;tr|E5KT65|E5KT65_HUMAN;sp|P19388|RPAB1_HUMAN;tr|A0A087WVN5|A0A087WVN5_HUMAN;tr|B4DJ89|B4DJ89_HUMAN;tr|A0A087WWX0|A0A087WWX0_HUMAN;tr|A0A087WVZ9|A0A087WVZ9_HUMAN	tr|A0A0A0MQR7|A0A0A0MQR7_HUMAN;tr|E5KT65|E5KT65_HUMAN;sp|P19388|RPAB1_HUMAN;tr|A0A087WVN5|A0A087WVN5_HUMAN;tr|B4DJ89|B4DJ89_HUMAN;tr|A0A087WWX0|A0A087WWX0_HUMAN;tr|A0A087WVZ9|A0A087WVZ9_HUMAN	tr|A0A0A0MQR7|A0A0A0MQR7_HUMAN DNA-directed RNA polymerases I, II, and III subunit RPABC1 OS=Homo sapiens OX=9606 GN=POLR2E PE=1 SV=1;tr|E5KT65|E5KT65_HUMAN DNA-directed RNA polymerase subunit RPABC1 OS=Homo sapiens OX=9606 PE=3 SV=1;sp|P19388|RPAB1_HUMAN	A0A0A0MQR7	DNA-directed RNA polymerases I, II, and III subunit RPABC1	POLR2E	7	2	2	12.7	23.566	NaN	NaN	NaN	NaN	5597100	NaN
tr|A0A0A0MR02|A0A0A0MR02_HUMAN;tr|A0A024QZT0|A0A024QZT0_HUMAN;sp|P45880|VDAC2_HUMAN;tr|A0A024QZN9|A0A024QZN9_HUMAN;tr|Q5JSD2|Q5JSD2_HUMAN;tr|Q5JSD1|Q5JSD1_HUMAN;tr|B4DKM5|B4DKM5_HUMAN;tr|A2A3S1|A2A3S1_HUMAN	tr|A0A0A0MR02|A0A0A0MR02_HUMAN;tr|A0A024QZT0|A0A024QZT0_HUMAN;sp|P45880|VDAC2_HUMAN;tr|A0A024QZN9|A0A024QZN9_HUMAN;tr|Q5JSD2|Q5JSD2_HUMAN;tr|Q5JSD1|Q5JSD1_HUMAN;tr|B4DKM5|B4DKM5_HUMAN	tr|A0A0A0MR02|A0A0A0MR02_HUMAN Voltage-dependent anion-selective channel protein 2 (Fragment) OS=Homo sapiens OX=9606 GN=VDAC2 PE=1 SV=1;tr|A0A024QZT0|A0A024QZT0_HUMAN Epididymis secretory sperm binding protein OS=Homo sapiens OX=9606 GN=VDAC2 PE=2 SV=1;sp	A0A0A0MR02	Voltage-dependent anion-selective channel protein 2 (Fragment)	VDAC2	8	19	19	71.6	30.348	1625800000	2738100000	2056600000	2919600000	3083100000	2072100000
tr|A0A0A0MRA8|A0A0A0MRA8_HUMAN;sp|Q9Y2J2|E41L3_HUMAN;tr|A0A0A0MSA4|A0A0A0MSA4_HUMAN;tr|B3KY28|B3KY28_HUMAN;tr|A8K968|A8K968_HUMAN;tr|B2RB02|B2RB02_HUMAN;tr|A0A1B0GTF8|A0A1B0GTF8_HUMAN;tr|B7Z8M8|B7Z8M8_HUMAN;tr|J3QS55|J3QS55_HUMAN;tr|Q96HL7|Q96HL7_HUMAN;tr|B3KT50|B3KT50_HUMAN;tr|A0A0J9YY18|A0A0J9YY18_HUMAN;tr|B7Z2D7|B7Z2D7_HUMAN;tr|B7Z2G3|B7Z2G3_HUMAN;tr|J3QRQ6|J3QRQ6_HUMAN;tr|J3KS70|J3KS70_HUMAN;…	tr|A0A0A0MRA8|A0A0A0MRA8_HUMAN;sp|Q9Y2J2|E41L3_HUMAN;tr|A0A0A0MSA4|A0A0A0MSA4_HUMAN;tr|B3KY28|B3KY28_HUMAN;tr|A8K968|A8K968_HUMAN	tr|A0A0A0MRA8|A0A0A0MRA8_HUMAN Band 4.1-like protein 3 OS=Homo sapiens OX=9606 GN=EPB41L3 PE=1 SV=1;sp|Q9Y2J2|E41L3_HUMAN Band 4.1-like protein 3 OS=Homo sapiens OX=9606 GN=EPB41L3 PE=1 SV=2;tr|A0A0A0MSA4|A0A0A0MSA4_HUMAN Band 4.1-like protein 3 OS=Homo sa	A0A0A0MRA8	Band 4.1-like protein 3	EPB41L3	25	13	11	17.3	102.29	39516000	NaN	NaN	72551000	19992000	NaN
tr|A0A0A0MRM8|A0A0A0MRM8_HUMAN;tr|A0A1Y0BRN0|A0A1Y0BRN0_HUMAN;tr|A0A1Y0BRN3|A0A1Y0BRN3_HUMAN;tr|A0A590UJ40|A0A590UJ40_HUMAN;sp|Q9UM54|MYO6_HUMAN;tr|E7EW20|E7EW20_HUMAN;tr|A0A590UKB0|A0A590UKB0_HUMAN;tr|A0A590UJ75|A0A590UJ75_HUMAN;tr|A0A0D9SGC1|A0A0D9SGC1_HUMAN;tr|A0A590UK22|A0A590UK22_HUMAN;tr|A0A590UK71|A0A590UK71_HUMAN;tr|A0A590UJW9|A0A590UJW9_HUMAN;tr|A0A590UJY4|A0A590UJY4_HUMAN;tr|A0A590UK86|…	tr|A0A0A0MRM8|A0A0A0MRM8_HUMAN;tr|A0A1Y0BRN0|A0A1Y0BRN0_HUMAN;tr|A0A1Y0BRN3|A0A1Y0BRN3_HUMAN;tr|A0A590UJ40|A0A590UJ40_HUMAN;sp|Q9UM54|MYO6_HUMAN;tr|E7EW20|E7EW20_HUMAN;tr|A0A590UKB0|A0A590UKB0_HUMAN;tr|A0A590UJ75|A0A590UJ75_HUMAN;tr|A0A0D9SGC1|A0A0D9SGC1_HUMAN;tr|A0A590UK22|A0A590UK22_HUMAN;tr|A0A590UK71|A0A590UK71_HUMAN;tr|A0A590UJW9|A0A590UJW9_HUMAN;tr|A0A590UJY4|A0A590UJY4_HUMAN;tr|A0A590UK86|…	tr|A0A0A0MRM8|A0A0A0MRM8_HUMAN Unconventional myosin-VI OS=Homo sapiens OX=9606 GN=MYO6 PE=1 SV=1;tr|A0A1Y0BRN0|A0A1Y0BRN0_HUMAN Myosin VI transcript variant 008 OS=Homo sapiens OX=9606 GN=Myo6-008 PE=2 SV=1;tr|A0A1Y0BRN3|A0A1Y0BRN3_HUMAN Myosin VI transcr	A0A0A0MRM8	Unconventional myosin-VI	MYO6	16	20	20	21.4	145.01	56805000	101230000	76117000	96946000	84355000	84343000
tr|A0A0A0MRW6|A0A0A0MRW6_HUMAN;sp|Q9H6R4|NOL6_HUMAN;tr|B4DF80|B4DF80_HUMAN;tr|B3KPN5|B3KPN5_HUMAN	tr|A0A0A0MRW6|A0A0A0MRW6_HUMAN;sp|Q9H6R4|NOL6_HUMAN;tr|B4DF80|B4DF80_HUMAN	tr|A0A0A0MRW6|A0A0A0MRW6_HUMAN Nucleolar protein 6 OS=Homo sapiens OX=9606 GN=NOL6 PE=1 SV=1;sp|Q9H6R4|NOL6_HUMAN Nucleolar protein 6 OS=Homo sapiens OX=9606 GN=NOL6 PE=1 SV=2;tr|B4DF80|B4DF80_HUMAN Nucleolar protein 6 OS=Homo sapiens OX=9606 PE=2 SV=1	A0A0A0MRW6	Nucleolar protein 6	NOL6	4	7	7	9.3	112.16	18995000	NaN	18823000	16730000	15242000	NaN
tr|A0A0A0MSY1|A0A0A0MSY1_HUMAN;sp|B1ANS9|WDR64_HUMAN	tr|A0A0A0MSY1|A0A0A0MSY1_HUMAN;sp|B1ANS9|WDR64_HUMAN	tr|A0A0A0MSY1|A0A0A0MSY1_HUMAN WD repeat-containing protein 64 (Fragment) OS=Homo sapiens OX=9606 GN=WDR64 PE=1 SV=1;sp|B1ANS9|WDR64_HUMAN WD repeat-containing protein 64 OS=Homo sapiens OX=9606 GN=WDR64 PE=2 SV=1	A0A0A0MSY1	WD repeat-containing protein 64 (Fragment)	WDR64	2	1	1	1.8	78.416	NaN	NaN	NaN	NaN	20510000	NaN
tr|A0A0A0MTB8|A0A0A0MTB8_HUMAN;sp|Q8NI36|WDR36_HUMAN	tr|A0A0A0MTB8|A0A0A0MTB8_HUMAN;sp|Q8NI36|WDR36_HUMAN	tr|A0A0A0MTB8|A0A0A0MTB8_HUMAN WD repeat-containing protein 36 OS=Homo sapiens OX=9606 GN=WDR36 PE=1 SV=1;sp|Q8NI36|WDR36_HUMAN WD repeat-containing protein 36 OS=Homo sapiens OX=9606 GN=WDR36 PE=1 SV=1	A0A0A0MTB8	WD repeat-containing protein 36	WDR36	2	4	4	5.6	99.365	8532700	NaN	15232000	15250000	13040000	NaN
tr|A0A0A0MTI6|A0A0A0MTI6_HUMAN;tr|B4DSC2|B4DSC2_HUMAN;tr|B3KWH9|B3KWH9_HUMAN;tr|A0A024RD35|A0A024RD35_HUMAN;sp|Q9NYP7|ELOV5_HUMAN	tr|A0A0A0MTI6|A0A0A0MTI6_HUMAN;tr|B4DSC2|B4DSC2_HUMAN;tr|B3KWH9|B3KWH9_HUMAN;tr|A0A024RD35|A0A024RD35_HUMAN;sp|Q9NYP7|ELOV5_HUMAN	tr|A0A0A0MTI6|A0A0A0MTI6_HUMAN Elongation of very long chain fatty acids protein OS=Homo sapiens OX=9606 GN=ELOVL5 PE=1 SV=1;tr|B4DSC2|B4DSC2_HUMAN Elongation of very long chain fatty acids protein OS=Homo sapiens OX=9606 PE=2 SV=1;tr|B3KWH9|B3KWH9_HUMAN E	A0A0A0MTI6	Elongation of very long chain fatty acids protein (EC 2.3.1.199) (Very-long-chain 3-oxoacyl-CoA synthase)	ELOVL5	5	2	2	8.4	30.742	33030000	NaN	NaN	69323000	34422000	NaN
tr|A0A0A0MTP6|A0A0A0MTP6_HUMAN;sp|O15357|SHIP2_HUMAN;tr|F5GY16|F5GY16_HUMAN	tr|A0A0A0MTP6|A0A0A0MTP6_HUMAN;sp|O15357|SHIP2_HUMAN;tr|F5GY16|F5GY16_HUMAN	tr|A0A0A0MTP6|A0A0A0MTP6_HUMAN Phosphatidylinositol 3,4,5-trisphosphate 5-phosphatase 2 OS=Homo sapiens OX=9606 GN=INPPL1 PE=1 SV=1;sp|O15357|SHIP2_HUMAN Phosphatidylinositol 3,4,5-trisphosphate 5-phosphatase 2 OS=Homo sapiens OX=9606 GN=INPPL1 PE=1 SV=2;t	A0A0A0MTP6	Phosphatidylinositol 3,4,5-trisphosphate 5-phosphatase 2	INPPL1	3	2	2	1.8	126.52	NaN	2776400	NaN	NaN	NaN	NaN
tr|A0A0A0MTU3|A0A0A0MTU3_HUMAN;tr|B3KTL0|B3KTL0_HUMAN;tr|U3KPY4|U3KPY4_HUMAN;sp|Q4ZIN3|MBRL_HUMAN	tr|A0A0A0MTU3|A0A0A0MTU3_HUMAN;tr|B3KTL0|B3KTL0_HUMAN;tr|U3KPY4|U3KPY4_HUMAN;sp|Q4ZIN3|MBRL_HUMAN	tr|A0A0A0MTU3|A0A0A0MTU3_HUMAN Membralin OS=Homo sapiens OX=9606 GN=TMEM259 PE=1 SV=2;tr|B3KTL0|B3KTL0_HUMAN cDNA FLJ38437 fis, clone FEBRA2016572, highly similar to Membralin OS=Homo sapiens OX=9606 PE=2 SV=1;tr|U3KPY4|U3KPY4_HUMAN Membralin OS=Homo sapie	A0A0A0MTU3	Membralin	TMEM259	4	1	1	3.2	46.22	NaN	NaN	NaN	3613900	NaN	NaN
tr|A0A0A0N0L2|A0A0A0N0L2_HUMAN;tr|A0A0A0N0L5|A0A0A0N0L5_HUMAN;tr|Q17RA0|Q17RA0_HUMAN;sp|P40189|IL6RB_HUMAN;tr|D6RH03|D6RH03_HUMAN;tr|A0A494BZU0|A0A494BZU0_HUMAN	tr|A0A0A0N0L2|A0A0A0N0L2_HUMAN;tr|A0A0A0N0L5|A0A0A0N0L5_HUMAN;tr|Q17RA0|Q17RA0_HUMAN;sp|P40189|IL6RB_HUMAN	tr|A0A0A0N0L2|A0A0A0N0L2_HUMAN IL6ST isoform 4 OS=Homo sapiens OX=9606 GN=IL6ST PE=2 SV=1;tr|A0A0A0N0L5|A0A0A0N0L5_HUMAN IL6ST isoform 3 OS=Homo sapiens OX=9606 GN=IL6ST PE=2 SV=1;tr|Q17RA0|Q17RA0_HUMAN Interleukin 6 signal transducer (Gp130, oncostatin M	A0A0A0N0L2	IL6ST isoform 4	IL6ST	6	3	3	3.7	96.275	11677000	NaN	19536000	18247000	NaN	NaN
tr|A0A0A0N0L3|A0A0A0N0L3_HUMAN;tr|A0A024R4E2|A0A024R4E2_HUMAN;sp|Q13148|TADBP_HUMAN;tr|K7EJM5|K7EJM5_HUMAN;tr|A0A087WX29|A0A087WX29_HUMAN;tr|A0A0A0N0N3|A0A0A0N0N3_HUMAN;tr|A0A0A0N0M3|A0A0A0N0M3_HUMAN;tr|K7EN94|K7EN94_HUMAN;tr|B1AKP7|B1AKP7_HUMAN;tr|G3V162|G3V162_HUMAN;tr|A0A087X260|A0A087X260_HUMAN;tr|A0A087WYY0|A0A087WYY0_HUMAN;tr|B4DRW3|B4DRW3_HUMAN;tr|A0A087WXQ5|A0A087WXQ5_HUMAN;tr|A0A087WV68|…	tr|A0A0A0N0L3|A0A0A0N0L3_HUMAN;tr|A0A024R4E2|A0A024R4E2_HUMAN;sp|Q13148|TADBP_HUMAN;tr|K7EJM5|K7EJM5_HUMAN;tr|A0A087WX29|A0A087WX29_HUMAN;tr|A0A0A0N0N3|A0A0A0N0N3_HUMAN;tr|A0A0A0N0M3|A0A0A0N0M3_HUMAN;tr|K7EN94|K7EN94_HUMAN;tr|B1AKP7|B1AKP7_HUMAN;tr|G3V162|G3V162_HUMAN;tr|A0A087X260|A0A087X260_HUMAN;tr|A0A087WYY0|A0A087WYY0_HUMAN;tr|B4DRW3|B4DRW3_HUMAN	tr|A0A0A0N0L3|A0A0A0N0L3_HUMAN TDP43 isoform H OS=Homo sapiens OX=9606 GN=TDP43 PE=2 SV=1;tr|A0A024R4E2|A0A024R4E2_HUMAN TAR DNA binding protein, isoform CRA_b OS=Homo sapiens OX=9606 GN=TARDBP PE=4 SV=1;sp|Q13148|TADBP_HUMAN TAR DNA-binding protein 43 OS=	A0A0A0N0L3	TDP43 isoform H	TDP43	22	7	7	18.5	41.632	87485000	99611000	64537000	65351000	56988000	135560000
tr|A0A0A0N0M2|A0A0A0N0M2_HUMAN;sp|P23458|JAK1_HUMAN;tr|Q4LDX3|Q4LDX3_HUMAN;tr|Q8IV82|Q8IV82_HUMAN;tr|Q0VGA4|Q0VGA4_HUMAN;tr|Q6P669|Q6P669_HUMAN	tr|A0A0A0N0M2|A0A0A0N0M2_HUMAN;sp|P23458|JAK1_HUMAN;tr|Q4LDX3|Q4LDX3_HUMAN	tr|A0A0A0N0M2|A0A0A0N0M2_HUMAN Tyrosine-protein kinase OS=Homo sapiens OX=9606 GN=JAK1 PE=2 SV=1;sp|P23458|JAK1_HUMAN Tyrosine-protein kinase JAK1 OS=Homo sapiens OX=9606 GN=JAK1 PE=1 SV=2;tr|Q4LDX3|Q4LDX3_HUMAN Tyrosine-protein kinase OS=Homo sapiens OX=9	A0A0A0N0M2	Tyrosine-protein kinase (EC 2.7.10.2)	JAK1	6	7	7	7.6	133.09	12931000	29469000	40506000	12202000	15777000	22270000
tr|A0A0A1HAV9|A0A0A1HAV9_HUMAN;tr|Q53GC2|Q53GC2_HUMAN;tr|A0A024R3U9|A0A024R3U9_HUMAN;sp|P20338|RAB4A_HUMAN;tr|A0A087WYT5|A0A087WYT5_HUMAN	tr|A0A0A1HAV9|A0A0A1HAV9_HUMAN;tr|Q53GC2|Q53GC2_HUMAN;tr|A0A024R3U9|A0A024R3U9_HUMAN;sp|P20338|RAB4A_HUMAN	tr|A0A0A1HAV9|A0A0A1HAV9_HUMAN H.sapiens ras-related Hrab4 protein OS=Homo sapiens OX=9606 PE=2 SV=1;tr|Q53GC2|Q53GC2_HUMAN RAB4A, member RAS oncogene family variant (Fragment) OS=Homo sapiens OX=9606 PE=2 SV=1;tr|A0A024R3U9|A0A024R3U9_HUMAN RAB4A, member	A0A0A1HAV9	H.sapiens ras-related Hrab4 protein		5	5	3	27.2	23.902	11010000	11861000	18287000	21611000	12969000	NaN
tr|A0A0A6YYC7|A0A0A6YYC7_HUMAN;tr|A0A024R4Z4|A0A024R4Z4_HUMAN;tr|A0A024R4Z1|A0A024R4Z1_HUMAN;sp|Q96JP5|ZFP91_HUMAN	tr|A0A0A6YYC7|A0A0A6YYC7_HUMAN;tr|A0A024R4Z4|A0A024R4Z4_HUMAN;tr|A0A024R4Z1|A0A024R4Z1_HUMAN;sp|Q96JP5|ZFP91_HUMAN	tr|A0A0A6YYC7|A0A0A6YYC7_HUMAN HCG2042749, isoform CRA_d OS=Homo sapiens OX=9606 GN=ZFP91-CNTF PE=4 SV=1;tr|A0A024R4Z4|A0A024R4Z4_HUMAN HCG2039447, isoform CRA_d OS=Homo sapiens OX=9606 GN=hCG_2039447 PE=4 SV=1;tr|A0A024R4Z1|A0A024R4Z1_HUMAN HCG2042749, is	A0A0A6YYC7	HCG2042749, isoform CRA_d (Protein ZFP91-CNTF)	ZFP91-CNTF	4	2	2	7	59.57	NaN	NaN	NaN	NaN	NaN	13569000
tr|A0A0A7E7X3|A0A0A7E7X3_HUMAN;sp|Q9NZ08|ERAP1_HUMAN;tr|A8K6H1|A8K6H1_HUMAN;tr|A0A0A7E6D8|A0A0A7E6D8_HUMAN;tr|A0A024RAR8|A0A024RAR8_HUMAN;tr|A0A0A7E7W5|A0A0A7E7W5_HUMAN;tr|A0A0A7E7S5|A0A0A7E7S5_HUMAN;tr|A0A0A7E6P9|A0A0A7E6P9_HUMAN;tr|A0A0A7E6P0|A0A0A7E6P0_HUMAN;tr|A0A0A7E6D4|A0A0A7E6D4_HUMAN;tr|A0A0A7E6K0|A0A0A7E6K0_HUMAN;tr|A0A0A7E6J5|A0A0A7E6J5_HUMAN;tr|A0A0A7E6I2|A0A0A7E6I2_HUMAN;tr|A0A075BSP6…	tr|A0A0A7E7X3|A0A0A7E7X3_HUMAN;sp|Q9NZ08|ERAP1_HUMAN;tr|A8K6H1|A8K6H1_HUMAN;tr|A0A0A7E6D8|A0A0A7E6D8_HUMAN;tr|A0A024RAR8|A0A024RAR8_HUMAN;tr|A0A0A7E7W5|A0A0A7E7W5_HUMAN;tr|A0A0A7E7S5|A0A0A7E7S5_HUMAN;tr|A0A0A7E6P9|A0A0A7E6P9_HUMAN;tr|A0A0A7E6P0|A0A0A7E6P0_HUMAN;tr|A0A0A7E6D4|A0A0A7E6D4_HUMAN;tr|A0A0A7E6K0|A0A0A7E6K0_HUMAN;tr|A0A0A7E6J5|A0A0A7E6J5_HUMAN;tr|A0A0A7E6I2|A0A0A7E6I2_HUMAN;tr|A0A075BSP6…	tr|A0A0A7E7X3|A0A0A7E7X3_HUMAN Aminopeptidase (Fragment) OS=Homo sapiens OX=9606 GN=ERAP1 PE=2 SV=1;sp|Q9NZ08|ERAP1_HUMAN Endoplasmic reticulum aminopeptidase 1 OS=Homo sapiens OX=9606 GN=ERAP1 PE=1 SV=3;tr|A8K6H1|A8K6H1_HUMAN Aminopeptidase OS=Homo sapien	A0A0A7E7X3	Aminopeptidase (EC 3.4.11.-) (Fragment)	ERAP1	25	17	17	23.9	107.23	66094000	97061000	102200000	97635000	100020000	73782000
tr|A0A0A8JCD0|A0A0A8JCD0_HUMAN;tr|Q59GR1|Q59GR1_HUMAN;tr|A0A193DRS0|A0A193DRS0_HUMAN;sp|O15118|NPC1_HUMAN;tr|B4DIP7|B4DIP7_HUMAN;tr|A0A0S2A5C8|A0A0S2A5C8_HUMAN;tr|K7EQ23|K7EQ23_HUMAN;tr|K7ERM4|K7ERM4_HUMAN;tr|K7ERW2|K7ERW2_HUMAN	tr|A0A0A8JCD0|A0A0A8JCD0_HUMAN;tr|Q59GR1|Q59GR1_HUMAN;tr|A0A193DRS0|A0A193DRS0_HUMAN;sp|O15118|NPC1_HUMAN;tr|B4DIP7|B4DIP7_HUMAN;tr|A0A0S2A5C8|A0A0S2A5C8_HUMAN;tr|K7EQ23|K7EQ23_HUMAN	tr|A0A0A8JCD0|A0A0A8JCD0_HUMAN Niemann-Pick C1 protein OS=Homo sapiens OX=9606 GN=NPC1 PE=2 SV=1;tr|Q59GR1|Q59GR1_HUMAN Niemann-Pick disease, type C1 variant (Fragment) OS=Homo sapiens OX=9606 PE=4 SV=1;tr|A0A193DRS0|A0A193DRS0_HUMAN Niemann-Pick C1 OS=Hom	A0A0A8JCD0	Niemann-Pick C1 protein	NPC1	9	17	17	17.6	142.15	680350000	554230000	454580000	599690000	259810000	277420000
tr|A0A0A8K9B7|A0A0A8K9B7_HUMAN;tr|B2R728|B2R728_HUMAN;tr|A0A024RDQ9|A0A024RDQ9_HUMAN;sp|P30825|CTR1_HUMAN;tr|Q5JR49|Q5JR49_HUMAN;sp|P52569|CTR2_HUMAN;tr|A0A1W2PR06|A0A1W2PR06_HUMAN	tr|A0A0A8K9B7|A0A0A8K9B7_HUMAN;tr|B2R728|B2R728_HUMAN;tr|A0A024RDQ9|A0A024RDQ9_HUMAN;sp|P30825|CTR1_HUMAN	tr|A0A0A8K9B7|A0A0A8K9B7_HUMAN Solute carrier family 7 (Cationic amino acid transporter, y+ system), member 1 OS=Homo sapiens OX=9606 GN=SLC7A1 PE=2 SV=1;tr|B2R728|B2R728_HUMAN cDNA, FLJ93255, highly similar to Homo sapiens solute carrier family 7 (cationi	A0A0A8K9B7	Solute carrier family 7 (Cationic amino acid transporter, y+ system), member 1	SLC7A1	7	3	3	5	66.352	NaN	NaN	13369000	NaN	25425000	NaN
tr|A0A0B4J1R2|A0A0B4J1R2_HUMAN;sp|Q9H6R3|ACSS3_HUMAN;tr|F8VZB4|F8VZB4_HUMAN	tr|A0A0B4J1R2|A0A0B4J1R2_HUMAN;sp|Q9H6R3|ACSS3_HUMAN	tr|A0A0B4J1R2|A0A0B4J1R2_HUMAN Acyl-CoA synthetase short-chain family member 3, mitochondrial OS=Homo sapiens OX=9606 GN=ACSS3 PE=1 SV=1;sp|Q9H6R3|ACSS3_HUMAN Acyl-CoA synthetase short-chain family member 3, mitochondrial OS=Homo sapiens OX=9606 GN=ACSS3 P	A0A0B4J1R2	Acyl-CoA synthetase short-chain family member 3, mitochondrial (FLJ21963 protein, isoform CRA_b)	ACSS3	3	3	3	6.3	74.591	NaN	NaN	16874000	NaN	NaN	NaN
tr|A0A0B4J1Z1|A0A0B4J1Z1_HUMAN;tr|B4DEK2|B4DEK2_HUMAN;tr|C9JAB2|C9JAB2_HUMAN;sp|Q16629|SRSF7_HUMAN;tr|Q8NB80|Q8NB80_HUMAN;tr|F8WEA1|F8WEA1_HUMAN	tr|A0A0B4J1Z1|A0A0B4J1Z1_HUMAN;tr|B4DEK2|B4DEK2_HUMAN;tr|C9JAB2|C9JAB2_HUMAN;sp|Q16629|SRSF7_HUMAN;tr|Q8NB80|Q8NB80_HUMAN	tr|A0A0B4J1Z1|A0A0B4J1Z1_HUMAN Serine/arginine-rich-splicing factor 7 OS=Homo sapiens OX=9606 GN=SRSF7 PE=1 SV=1;tr|B4DEK2|B4DEK2_HUMAN cDNA FLJ59182, highly similar to Splicing factor, arginine/serine-rich 7 OS=Homo sapiens OX=9606 PE=2 SV=1;tr|C9JAB2|C9J	A0A0B4J1Z1	Serine/arginine-rich-splicing factor 7 (Splicing factor, arginine/serine-rich 7, 35kDa, isoform CRA_a)	SRSF7	6	9	8	59.9	15.763	95059000	53304000	105780000	47979000	129480000	95853000
tr|A0A0B4J203|A0A0B4J203_HUMAN;tr|A0A4P8K7E7|A0A4P8K7E7_HUMAN;tr|E7ER61|E7ER61_HUMAN;sp|P36888|FLT3_HUMAN	tr|A0A0B4J203|A0A0B4J203_HUMAN	tr|A0A0B4J203|A0A0B4J203_HUMAN Protein kinase domain-containing protein OS=Homo sapiens OX=9606 PE=3 SV=1	A0A0B4J203	Protein kinase domain-containing protein		4	12	0	17.7	94.702	NaN	NaN	NaN	NaN	15540000	NaN
tr|A0A0B4J287|A0A0B4J287_HUMAN;sp|Q9H0A8|COMD4_HUMAN;tr|H3BM91|H3BM91_HUMAN;tr|H3BTV9|H3BTV9_HUMAN;tr|H3BRX0|H3BRX0_HUMAN;tr|B4DEN0|B4DEN0_HUMAN	tr|A0A0B4J287|A0A0B4J287_HUMAN;sp|Q9H0A8|COMD4_HUMAN;tr|H3BM91|H3BM91_HUMAN;tr|H3BTV9|H3BTV9_HUMAN;tr|H3BRX0|H3BRX0_HUMAN;tr|B4DEN0|B4DEN0_HUMAN	tr|A0A0B4J287|A0A0B4J287_HUMAN COMM domain-containing protein 4 OS=Homo sapiens OX=9606 GN=COMMD4 PE=1 SV=1;sp|Q9H0A8|COMD4_HUMAN COMM domain-containing protein 4 OS=Homo sapiens OX=9606 GN=COMMD4 PE=1 SV=1;tr|H3BM91|H3BM91_HUMAN COMM domain-containing pro	A0A0B4J287	COMM domain-containing protein 4	COMMD4	6	2	2	23.2	19.382	5475900	NaN	NaN	1576200	NaN	NaN
tr|A0A0B4J2E5|A0A0B4J2E5_HUMAN;sp|Q15269|PWP2_HUMAN;tr|C9J544|C9J544_HUMAN;tr|Q59FM2|Q59FM2_HUMAN	tr|A0A0B4J2E5|A0A0B4J2E5_HUMAN;sp|Q15269|PWP2_HUMAN	tr|A0A0B4J2E5|A0A0B4J2E5_HUMAN Uncharacterized protein OS=Homo sapiens OX=9606 GN=LOC102724159 PE=1 SV=1;sp|Q15269|PWP2_HUMAN Periodic tryptophan protein 2 homolog OS=Homo sapiens OX=9606 GN=PWP2 PE=2 SV=2	A0A0B4J2E5	Uncharacterized protein	LOC102724159	4	5	4	6.4	102.45	7630900	12078000	NaN	8977200	NaN	14358000
tr|A0A0C4DFM1|A0A0C4DFM1_HUMAN;tr|A0A024QYR3|A0A024QYR3_HUMAN;sp|Q92544|TM9S4_HUMAN;tr|B4DH88|B4DH88_HUMAN;tr|B4DKC1|B4DKC1_HUMAN;tr|B4DYH6|B4DYH6_HUMAN;tr|Q6ZTK5|Q6ZTK5_HUMAN;tr|F8WCN2|F8WCN2_HUMAN;tr|F2Z2L1|F2Z2L1_HUMAN	tr|A0A0C4DFM1|A0A0C4DFM1_HUMAN;tr|A0A024QYR3|A0A024QYR3_HUMAN;sp|Q92544|TM9S4_HUMAN;tr|B4DH88|B4DH88_HUMAN;tr|B4DKC1|B4DKC1_HUMAN;tr|B4DYH6|B4DYH6_HUMAN	tr|A0A0C4DFM1|A0A0C4DFM1_HUMAN Transmembrane 9 superfamily member OS=Homo sapiens OX=9606 GN=TM9SF4 PE=1 SV=1;tr|A0A024QYR3|A0A024QYR3_HUMAN Transmembrane 9 superfamily member OS=Homo sapiens OX=9606 PE=2 SV=1;sp|Q92544|TM9S4_HUMAN Transmembrane 9 superfam	A0A0C4DFM1	Transmembrane 9 superfamily member	TM9SF4	9	10	10	19.2	72.54	106040000	134510000	198670000	161020000	149020000	70859000
tr|A0A0C4DFV9|A0A0C4DFV9_HUMAN;tr|B2RCX0|B2RCX0_HUMAN;tr|A0A024R895|A0A024R895_HUMAN;tr|Q5VXV3|Q5VXV3_HUMAN;sp|Q01105|SET_HUMAN;tr|A0A087X027|A0A087X027_HUMAN;sp|P0DME0|SETLP_HUMAN	tr|A0A0C4DFV9|A0A0C4DFV9_HUMAN;tr|B2RCX0|B2RCX0_HUMAN;tr|A0A024R895|A0A024R895_HUMAN;tr|Q5VXV3|Q5VXV3_HUMAN;sp|Q01105|SET_HUMAN;tr|A0A087X027|A0A087X027_HUMAN;sp|P0DME0|SETLP_HUMAN	tr|A0A0C4DFV9|A0A0C4DFV9_HUMAN Protein SET OS=Homo sapiens OX=9606 GN=SET PE=1 SV=1;tr|B2RCX0|B2RCX0_HUMAN cDNA, FLJ96345, Homo sapiens SET translocation (myeloid leukemia-associated) (SET),mRNA OS=Homo sapiens OX=9606 PE=2 SV=1;tr|A0A024R895|A0A024R895_HU	A0A0C4DFV9	Protein SET	SET	7	5	5	19.5	31.124	137100000	59225000	126410000	132270000	95708000	208000000
tr|A0A0C4DGB1|A0A0C4DGB1_HUMAN;tr|A8K9K8|A8K9K8_HUMAN;sp|Q9UNQ2|DIM1_HUMAN;tr|A0A494C0G7|A0A494C0G7_HUMAN	tr|A0A0C4DGB1|A0A0C4DGB1_HUMAN;tr|A8K9K8|A8K9K8_HUMAN;sp|Q9UNQ2|DIM1_HUMAN;tr|A0A494C0G7|A0A494C0G7_HUMAN	tr|A0A0C4DGB1|A0A0C4DGB1_HUMAN rRNA adenine N(6)-methyltransferase OS=Homo sapiens OX=9606 GN=DIMT1 PE=1 SV=1;tr|A8K9K8|A8K9K8_HUMAN rRNA adenine N(6)-methyltransferase OS=Homo sapiens OX=9606 PE=2 SV=1;sp|Q9UNQ2|DIM1_HUMAN Probable dimethyladenosine trans	A0A0C4DGB1	rRNA adenine N(6)-methyltransferase (EC 2.1.1.-)	DIMT1	4	1	1	3.6	30.843	NaN	NaN	NaN	NaN	4179800	NaN
tr|A0A0C4DGG6|A0A0C4DGG6_HUMAN;tr|A0A0C4DFX6|A0A0C4DFX6_HUMAN;sp|Q9UHC9|NPCL1_HUMAN	tr|A0A0C4DGG6|A0A0C4DGG6_HUMAN;tr|A0A0C4DFX6|A0A0C4DFX6_HUMAN;sp|Q9UHC9|NPCL1_HUMAN	tr|A0A0C4DGG6|A0A0C4DGG6_HUMAN NPC1-like intracellular cholesterol transporter 1 OS=Homo sapiens OX=9606 GN=NPC1L1 PE=1 SV=1;tr|A0A0C4DFX6|A0A0C4DFX6_HUMAN NPC1-like intracellular cholesterol transporter 1 OS=Homo sapiens OX=9606 GN=NPC1L1 PE=1 SV=1;sp|Q9U	A0A0C4DGG6	NPC1-like intracellular cholesterol transporter 1	NPC1L1	3	1	1	0.6	140.39	NaN	NaN	NaN	NaN	10180000	NaN
tr|A0A0C4DGH0|A0A0C4DGH0_HUMAN;tr|B4DK26|B4DK26_HUMAN;sp|Q5ZPR3|CD276_HUMAN;tr|A8K9J6|A8K9J6_HUMAN;tr|A8K6Q6|A8K6Q6_HUMAN;tr|H0YL10|H0YL10_HUMAN;tr|H0YN29|H0YN29_HUMAN;tr|H0YK40|H0YK40_HUMAN;tr|H0YK59|H0YK59_HUMAN;tr|H0YLT8|H0YLT8_HUMAN;tr|H0YN85|H0YN85_HUMAN	tr|A0A0C4DGH0|A0A0C4DGH0_HUMAN;tr|B4DK26|B4DK26_HUMAN;sp|Q5ZPR3|CD276_HUMAN;tr|A8K9J6|A8K9J6_HUMAN;tr|A8K6Q6|A8K6Q6_HUMAN;tr|H0YL10|H0YL10_HUMAN	tr|A0A0C4DGH0|A0A0C4DGH0_HUMAN CD276 antigen OS=Homo sapiens OX=9606 GN=CD276 PE=1 SV=1;tr|B4DK26|B4DK26_HUMAN cDNA FLJ61301, highly similar to CD276 antigen OS=Homo sapiens OX=9606 PE=2 SV=1;sp|Q5ZPR3|CD276_HUMAN CD276 antigen OS=Homo sapiens OX=9606 GN=C	A0A0C4DGH0	CD276 antigen	CD276	11	9	9	39.7	41.767	132600000	159010000	184480000	86574000	108060000	99452000
tr|A0A0C4DGQ8|A0A0C4DGQ8_HUMAN;sp|Q6IAN0|DRS7B_HUMAN;tr|J3QKT1|J3QKT1_HUMAN;tr|J3QLK1|J3QLK1_HUMAN;tr|J3KRS1|J3KRS1_HUMAN	tr|A0A0C4DGQ8|A0A0C4DGQ8_HUMAN;sp|Q6IAN0|DRS7B_HUMAN	tr|A0A0C4DGQ8|A0A0C4DGQ8_HUMAN Dehydrogenase/reductase SDR family member 7B OS=Homo sapiens OX=9606 GN=DHRS7B PE=1 SV=1;sp|Q6IAN0|DRS7B_HUMAN Dehydrogenase/reductase SDR family member 7B OS=Homo sapiens OX=9606 GN=DHRS7B PE=1 SV=2	A0A0C4DGQ8	Dehydrogenase/reductase SDR family member 7B	DHRS7B	5	5	5	20.6	33.524	24167000	34501000	30490000	43093000	55125000	28496000
tr|A0A0C4DGS1|A0A0C4DGS1_HUMAN;tr|A0A024RAD5|A0A024RAD5_HUMAN;sp|P39656|OST48_HUMAN;tr|U3KQ84|U3KQ84_HUMAN	tr|A0A0C4DGS1|A0A0C4DGS1_HUMAN;tr|A0A024RAD5|A0A024RAD5_HUMAN;sp|P39656|OST48_HUMAN;tr|U3KQ84|U3KQ84_HUMAN	tr|A0A0C4DGS1|A0A0C4DGS1_HUMAN Dolichyl-diphosphooligosaccharide--protein glycosyltransferase 48 kDa subunit OS=Homo sapiens OX=9606 GN=DDOST PE=1 SV=1;tr|A0A024RAD5|A0A024RAD5_HUMAN Dolichyl-diphosphooligosaccharide--protein glycosyltransferase 48 kDa sub	A0A0C4DGS1	Dolichyl-diphosphooligosaccharide--protein glycosyltransferase 48 kDa subunit (Oligosaccharyl transferase 48 kDa subunit)	DDOST	4	12	12	39.9	48.799	559920000	433810000	661760000	778990000	750120000	302440000
tr|A0A0C4DGW6|A0A0C4DGW6_HUMAN;sp|A6NDU8|CE051_HUMAN	tr|A0A0C4DGW6|A0A0C4DGW6_HUMAN;sp|A6NDU8|CE051_HUMAN	tr|A0A0C4DGW6|A0A0C4DGW6_HUMAN UPF0600 protein C5orf51 OS=Homo sapiens OX=9606 GN=C5orf51 PE=1 SV=1;sp|A6NDU8|CE051_HUMAN UPF0600 protein C5orf51 OS=Homo sapiens OX=9606 GN=C5orf51 PE=1 SV=1	A0A0C4DGW6	UPF0600 protein C5orf51	C5orf51	2	2	2	15.1	16.961	NaN	3974200	NaN	NaN	NaN	NaN
tr|A0A0D9SEN1|A0A0D9SEN1_HUMAN;sp|Q12884|SEPR_HUMAN;tr|A0A172Q3A0|A0A172Q3A0_HUMAN;tr|B4DLR2|B4DLR2_HUMAN;tr|A0A140GPP7|A0A140GPP7_HUMAN;tr|B2RD89|B2RD89_HUMAN;tr|C9J131|C9J131_HUMAN;tr|F8WF29|F8WF29_HUMAN;tr|H7C4D9|H7C4D9_HUMAN;tr|H0YG61|H0YG61_HUMAN	tr|A0A0D9SEN1|A0A0D9SEN1_HUMAN;sp|Q12884|SEPR_HUMAN;tr|A0A172Q3A0|A0A172Q3A0_HUMAN;tr|B4DLR2|B4DLR2_HUMAN;tr|A0A140GPP7|A0A140GPP7_HUMAN;tr|B2RD89|B2RD89_HUMAN	tr|A0A0D9SEN1|A0A0D9SEN1_HUMAN Prolyl endopeptidase FAP OS=Homo sapiens OX=9606 GN=FAP PE=1 SV=1;sp|Q12884|SEPR_HUMAN Prolyl endopeptidase FAP OS=Homo sapiens OX=9606 GN=FAP PE=1 SV=5;tr|A0A172Q3A0|A0A172Q3A0_HUMAN Fibroblast activation protein (Fragment)	A0A0D9SEN1	Prolyl endopeptidase FAP	FAP	10	25	25	38.2	87.583	464080000	910280000	533100000	341420000	626730000	254010000
tr|A0A0D9SFB3|A0A0D9SFB3_HUMAN;tr|A0A2R8YF78|A0A2R8YF78_HUMAN;tr|A0A2R8YCW1|A0A2R8YCW1_HUMAN;tr|A0A0D9SG12|A0A0D9SG12_HUMAN;tr|A0A2R8YFR4|A0A2R8YFR4_HUMAN;tr|A0A2U3TZJ9|A0A2U3TZJ9_HUMAN;tr|A0A2R8YFS5|A0A2R8YFS5_HUMAN;tr|B5BTY4|B5BTY4_HUMAN;tr|A0A2R8Y4A4|A0A2R8Y4A4_HUMAN;sp|O00571|DDX3X_HUMAN;tr|Q59GX6|Q59GX6_HUMAN;tr|A0A2R8Y645|A0A2R8Y645_HUMAN;tr|A0A0D9SF53|A0A0D9SF53_HUMAN;tr|A0A2R8Y5G6|A0A2R8Y…	tr|A0A0D9SFB3|A0A0D9SFB3_HUMAN;tr|A0A2R8YF78|A0A2R8YF78_HUMAN;tr|A0A2R8YCW1|A0A2R8YCW1_HUMAN;tr|A0A0D9SG12|A0A0D9SG12_HUMAN;tr|A0A2R8YFR4|A0A2R8YFR4_HUMAN;tr|A0A2U3TZJ9|A0A2U3TZJ9_HUMAN;tr|A0A2R8YFS5|A0A2R8YFS5_HUMAN;tr|B5BTY4|B5BTY4_HUMAN;tr|A0A2R8Y4A4|A0A2R8Y4A4_HUMAN;sp|O00571|DDX3X_HUMAN;tr|Q59GX6|Q59GX6_HUMAN;tr|A0A2R8Y645|A0A2R8Y645_HUMAN;tr|A0A0D9SF53|A0A0D9SF53_HUMAN;tr|A0A2R8Y5G6|A0A2R8Y…	tr|A0A0D9SFB3|A0A0D9SFB3_HUMAN ATP-dependent RNA helicase DDX3X OS=Homo sapiens OX=9606 GN=DDX3X PE=1 SV=1;tr|A0A2R8YF78|A0A2R8YF78_HUMAN ATP-dependent RNA helicase DDX3X OS=Homo sapiens OX=9606 GN=DDX3X PE=1 SV=1;tr|A0A2R8YCW1|A0A2R8YCW1_HUMAN ATP-depende	A0A0D9SFB3	ATP-dependent RNA helicase DDX3X	DDX3X	38	23	22	42.3	70.839	278410000	139660000	168810000	122030000	154790000	170770000
tr|A0A0D9SG77|A0A0D9SG77_HUMAN;tr|A0A1B0GVL3|A0A1B0GVL3_HUMAN;tr|Q9H2G0|Q9H2G0_HUMAN;tr|Q9BUI6|Q9BUI6_HUMAN;sp|Q05086|UBE3A_HUMAN;tr|A0A0D9SFU3|A0A0D9SFU3_HUMAN;tr|A0A0D9SG54|A0A0D9SG54_HUMAN;tr|A0A0D9SES7|A0A0D9SES7_HUMAN;tr|A0A0D9SF91|A0A0D9SF91_HUMAN;tr|Q5W7F7|Q5W7F7_HUMAN	tr|A0A0D9SG77|A0A0D9SG77_HUMAN;tr|A0A1B0GVL3|A0A1B0GVL3_HUMAN;tr|Q9H2G0|Q9H2G0_HUMAN;tr|Q9BUI6|Q9BUI6_HUMAN;sp|Q05086|UBE3A_HUMAN;tr|A0A0D9SFU3|A0A0D9SFU3_HUMAN;tr|A0A0D9SG54|A0A0D9SG54_HUMAN;tr|A0A0D9SES7|A0A0D9SES7_HUMAN;tr|A0A0D9SF91|A0A0D9SF91_HUMAN;tr|Q5W7F7|Q5W7F7_HUMAN	tr|A0A0D9SG77|A0A0D9SG77_HUMAN Ubiquitin-protein ligase E3A OS=Homo sapiens OX=9606 GN=UBE3A PE=1 SV=1;tr|A0A1B0GVL3|A0A1B0GVL3_HUMAN Ubiquitin-protein ligase E3A OS=Homo sapiens OX=9606 GN=UBE3A PE=1 SV=1;tr|Q9H2G0|Q9H2G0_HUMAN Ubiquitin-protein ligase E3	A0A0D9SG77	Ubiquitin-protein ligase E3A	UBE3A	10	2	2	5.9	88.082	4331700	NaN	NaN	NaN	NaN	NaN
tr|A0A0F7L0Q8|A0A0F7L0Q8_HUMAN;tr|A0A0F7KYT8|A0A0F7KYT8_HUMAN;sp|P51114|FXR1_HUMAN;tr|A0A0F7L1S3|A0A0F7L1S3_HUMAN;tr|B4DXZ6|B4DXZ6_HUMAN;tr|E9PFF5|E9PFF5_HUMAN;tr|B4DM21|B4DM21_HUMAN;tr|B4DM78|B4DM78_HUMAN;tr|E7EU85|E7EU85_HUMAN;tr|B4DGH9|B4DGH9_HUMAN;tr|C9JAJ4|C9JAJ4_HUMAN;tr|C9JZE0|C9JZE0_HUMAN;tr|C9JY20|C9JY20_HUMAN;tr|C9JYQ6|C9JYQ6_HUMAN;tr|A0A0F7L2Z7|A0A0F7L2Z7_HUMAN;tr|Q14341|Q14341_HUMAN;t…	tr|A0A0F7L0Q8|A0A0F7L0Q8_HUMAN;tr|A0A0F7KYT8|A0A0F7KYT8_HUMAN;sp|P51114|FXR1_HUMAN;tr|A0A0F7L1S3|A0A0F7L1S3_HUMAN;tr|B4DXZ6|B4DXZ6_HUMAN;tr|E9PFF5|E9PFF5_HUMAN;tr|B4DM21|B4DM21_HUMAN;tr|B4DM78|B4DM78_HUMAN;tr|E7EU85|E7EU85_HUMAN;tr|B4DGH9|B4DGH9_HUMAN	tr|A0A0F7L0Q8|A0A0F7L0Q8_HUMAN Fragile X mental retardation autosomal homolog variant p5FK OS=Homo sapiens OX=9606 GN=FXR1 PE=2 SV=1;tr|A0A0F7KYT8|A0A0F7KYT8_HUMAN Fragile X mental retardation autosomal homolog variant p2K OS=Homo sapiens OX=9606 GN=FXR1 P	A0A0F7L0Q8	Fragile X mental retardation autosomal homolog variant p5FK	FXR1	18	16	14	28.9	67.27	89783000	133330000	119980000	68702000	73235000	86074000
tr|A0A0F7NGI8|A0A0F7NGI8_HUMAN;tr|Q05D04|Q05D04_HUMAN;sp|Q32MZ4|LRRF1_HUMAN;tr|B4DPC0|B4DPC0_HUMAN;tr|Q9H3B7|Q9H3B7_HUMAN	tr|A0A0F7NGI8|A0A0F7NGI8_HUMAN;tr|Q05D04|Q05D04_HUMAN;sp|Q32MZ4|LRRF1_HUMAN;tr|B4DPC0|B4DPC0_HUMAN	tr|A0A0F7NGI8|A0A0F7NGI8_HUMAN Leucine rich repeat (In FLII) interacting protein 1, isoform CRA_c OS=Homo sapiens OX=9606 GN=LRRFIP1 PE=2 SV=1;tr|Q05D04|Q05D04_HUMAN LRRFIP1 protein (Fragment) OS=Homo sapiens OX=9606 GN=LRRFIP1 PE=2 SV=1;sp|Q32MZ4|LRRF1_HU	A0A0F7NGI8	Leucine rich repeat (In FLII) interacting protein 1, isoform CRA_c (Leucine-rich repeat flightless-interacting protein 1)	LRRFIP1	5	5	4	7.7	82.688	50339000	NaN	NaN	NaN	NaN	69864000
tr|A0A0G2JIS2|A0A0G2JIS2_HUMAN;tr|A0A1U9X7P8|A0A1U9X7P8_HUMAN;tr|A0A024RCN9|A0A024RCN9_HUMAN;sp|Q96KQ7|EHMT2_HUMAN	tr|A0A0G2JIS2|A0A0G2JIS2_HUMAN;tr|A0A1U9X7P8|A0A1U9X7P8_HUMAN;tr|A0A024RCN9|A0A024RCN9_HUMAN;sp|Q96KQ7|EHMT2_HUMAN	tr|A0A0G2JIS2|A0A0G2JIS2_HUMAN Histone-lysine N-methyltransferase EHMT2 OS=Homo sapiens OX=9606 GN=EHMT2 PE=1 SV=1;tr|A0A1U9X7P8|A0A1U9X7P8_HUMAN EHMT2 OS=Homo sapiens OX=9606 PE=4 SV=1;tr|A0A024RCN9|A0A024RCN9_HUMAN EHMT2 OS=Homo sapiens OX=9606 GN=EHMT2	A0A0G2JIS2	Histone-lysine N-methyltransferase EHMT2	EHMT2	4	1	1	2.3	129.03	NaN	NaN	NaN	NaN	7289000	NaN
tr|A0A0G2JL47|A0A0G2JL47_HUMAN;tr|A0A1U9X7A9|A0A1U9X7A9_HUMAN;tr|A0A1U9X7A6|A0A1U9X7A6_HUMAN;tr|A0A024RCR6|A0A024RCR6_HUMAN;tr|A0A0G2JK23|A0A0G2JK23_HUMAN;sp|P46379|BAG6_HUMAN;tr|F6S6P2|F6S6P2_HUMAN;tr|X6REW1|X6REW1_HUMAN;tr|A0A0G2JJM1|A0A0G2JJM1_HUMAN;tr|F6UR09|F6UR09_HUMAN;tr|F6U1F2|F6U1F2_HUMAN;tr|F6XTU0|F6XTU0_HUMAN;tr|A0A0G2JJR8|A0A0G2JJR8_HUMAN;tr|A0A1B0GX79|A0A1B0GX79_HUMAN;tr|F6WML8|F6WML…	tr|A0A0G2JL47|A0A0G2JL47_HUMAN;tr|A0A1U9X7A9|A0A1U9X7A9_HUMAN;tr|A0A1U9X7A6|A0A1U9X7A6_HUMAN;tr|A0A024RCR6|A0A024RCR6_HUMAN;tr|A0A0G2JK23|A0A0G2JK23_HUMAN;sp|P46379|BAG6_HUMAN;tr|F6S6P2|F6S6P2_HUMAN;tr|X6REW1|X6REW1_HUMAN;tr|A0A0G2JJM1|A0A0G2JJM1_HUMAN	tr|A0A0G2JL47|A0A0G2JL47_HUMAN Large proline-rich protein BAG6 OS=Homo sapiens OX=9606 GN=BAG6 PE=1 SV=1;tr|A0A1U9X7A9|A0A1U9X7A9_HUMAN BAG6 OS=Homo sapiens OX=9606 PE=4 SV=1;tr|A0A1U9X7A6|A0A1U9X7A6_HUMAN BAG6 OS=Homo sapiens OX=9606 PE=4 SV=1;tr|A0A024RC	A0A0G2JL47	Large proline-rich protein BAG6	BAG6	19	7	7	9.8	113.46	21327000	NaN	18371000	NaN	NaN	23642000
tr|A0A0G2JMS7|A0A0G2JMS7_HUMAN;tr|A0A0G2JNZ2|A0A0G2JNZ2_HUMAN;sp|Q14160|SCRIB_HUMAN;tr|A0A0G2JPP5|A0A0G2JPP5_HUMAN;tr|H0YCG0|H0YCG0_HUMAN	tr|A0A0G2JMS7|A0A0G2JMS7_HUMAN;tr|A0A0G2JNZ2|A0A0G2JNZ2_HUMAN;sp|Q14160|SCRIB_HUMAN;tr|A0A0G2JPP5|A0A0G2JPP5_HUMAN	tr|A0A0G2JMS7|A0A0G2JMS7_HUMAN Protein scribble homolog OS=Homo sapiens OX=9606 GN=SCRIB PE=1 SV=1;tr|A0A0G2JNZ2|A0A0G2JNZ2_HUMAN Protein scribble homolog OS=Homo sapiens OX=9606 GN=SCRIB PE=1 SV=1;sp|Q14160|SCRIB_HUMAN Protein scribble homolog OS=Homo sap	A0A0G2JMS7	Protein scribble homolog	SCRIB	5	6	5	4.7	165.27	15084000	NaN	14095000	12097000	11290000	NaN
tr|A0A0G2JNL9|A0A0G2JNL9_HUMAN;tr|E9PDM0|E9PDM0_HUMAN;tr|A0A0G2JM79|A0A0G2JM79_HUMAN;tr|D3DPB9|D3DPB9_HUMAN;sp|Q8IVI9|NOSTN_HUMAN	tr|A0A0G2JNL9|A0A0G2JNL9_HUMAN;tr|E9PDM0|E9PDM0_HUMAN;tr|A0A0G2JM79|A0A0G2JM79_HUMAN;tr|D3DPB9|D3DPB9_HUMAN;sp|Q8IVI9|NOSTN_HUMAN	tr|A0A0G2JNL9|A0A0G2JNL9_HUMAN Nostrin (Fragment) OS=Homo sapiens OX=9606 GN=NOSTRIN PE=1 SV=1;tr|E9PDM0|E9PDM0_HUMAN Nostrin (Fragment) OS=Homo sapiens OX=9606 GN=NOSTRIN PE=1 SV=2;tr|A0A0G2JM79|A0A0G2JM79_HUMAN Nostrin (Fragment) OS=Homo sapiens OX=9606	A0A0G2JNL9	Nostrin (Fragment)	NOSTRIN	5	1	1	14.7	15.247	NaN	NaN	119380000	NaN	216930000	NaN
tr|A0A0G2JNZ5|A0A0G2JNZ5_HUMAN;tr|B7Z7G9|B7Z7G9_HUMAN;tr|D3DV87|D3DV87_HUMAN;tr|B2R6A7|B2R6A7_HUMAN;tr|A0A0G2JLB3|A0A0G2JLB3_HUMAN;tr|A0A068F658|A0A068F658_HUMAN;sp|P04062|GLCM_HUMAN;tr|B7Z6S9|B7Z6S9_HUMAN;tr|B7Z6E6|B7Z6E6_HUMAN;tr|A0A223PQI4|A0A223PQI4_HUMAN;tr|B7Z731|B7Z731_HUMAN;tr|A0A068FB60|A0A068FB60_HUMAN;tr|A0A068F579|A0A068F579_HUMAN;tr|A0A068F753|A0A068F753_HUMAN;tr|A0A068F4C8|A0A068F4C…	tr|A0A0G2JNZ5|A0A0G2JNZ5_HUMAN;tr|B7Z7G9|B7Z7G9_HUMAN;tr|D3DV87|D3DV87_HUMAN;tr|B2R6A7|B2R6A7_HUMAN;tr|A0A0G2JLB3|A0A0G2JLB3_HUMAN;tr|A0A068F658|A0A068F658_HUMAN;sp|P04062|GLCM_HUMAN;tr|B7Z6S9|B7Z6S9_HUMAN;tr|B7Z6E6|B7Z6E6_HUMAN;tr|A0A223PQI4|A0A223PQI4_HUMAN;tr|B7Z731|B7Z731_HUMAN;tr|A0A068FB60|A0A068FB60_HUMAN;tr|A0A068F579|A0A068F579_HUMAN;tr|A0A068F753|A0A068F753_HUMAN;tr|A0A068F4C8|A0A068F4C…	tr|A0A0G2JNZ5|A0A0G2JNZ5_HUMAN Glucosylceramidase OS=Homo sapiens OX=9606 GN=GBA PE=1 SV=1;tr|B7Z7G9|B7Z7G9_HUMAN Glucosylceramidase OS=Homo sapiens OX=9606 PE=2 SV=1;tr|D3DV87|D3DV87_HUMAN Glucosylceramidase OS=Homo sapiens OX=9606 GN=GBA PE=3 SV=1;tr|B2R	A0A0G2JNZ5	Glucosylceramidase (EC 3.2.1.45)	GBA	19	14	2	35.9	50.263	420660000	837200000	566050000	614300000	628420000	491280000
tr|A0A0G2JRD1|A0A0G2JRD1_HUMAN;tr|S4R3K7|S4R3K7_HUMAN;tr|B0QYV1|B0QYV1_HUMAN;tr|A0A0G2JRA5|A0A0G2JRA5_HUMAN;sp|O43251|RFOX2_HUMAN;tr|A0A0G2JSB3|A0A0G2JSB3_HUMAN;tr|I3L1D4|I3L1D4_HUMAN;tr|B0QYY7|B0QYY7_HUMAN;tr|S4R469|S4R469_HUMAN;tr|Q8TCM0|Q8TCM0_HUMAN;tr|F8VR27|F8VR27_HUMAN;tr|F8VZY7|F8VZY7_HUMAN;tr|Q59HD3|Q59HD3_HUMAN;tr|X5DP44|X5DP44_HUMAN;tr|B7ZLH9|B7ZLH9_HUMAN;tr|B0QYY4|B0QYY4_HUMAN;tr|A0A08…	tr|A0A0G2JRD1|A0A0G2JRD1_HUMAN;tr|S4R3K7|S4R3K7_HUMAN;tr|B0QYV1|B0QYV1_HUMAN;tr|A0A0G2JRA5|A0A0G2JRA5_HUMAN;sp|O43251|RFOX2_HUMAN;tr|A0A0G2JSB3|A0A0G2JSB3_HUMAN;tr|I3L1D4|I3L1D4_HUMAN;tr|B0QYY7|B0QYY7_HUMAN;tr|S4R469|S4R469_HUMAN;tr|Q8TCM0|Q8TCM0_HUMAN;tr|F8VR27|F8VR27_HUMAN;tr|F8VZY7|F8VZY7_HUMAN;tr|Q59HD3|Q59HD3_HUMAN;tr|X5DP44|X5DP44_HUMAN;tr|B7ZLH9|B7ZLH9_HUMAN;tr|B0QYY4|B0QYY4_HUMAN;tr|A0A08…	tr|A0A0G2JRD1|A0A0G2JRD1_HUMAN RNA-binding protein fox-1 homolog 2 (Fragment) OS=Homo sapiens OX=9606 GN=RBFOX2 PE=1 SV=1;tr|S4R3K7|S4R3K7_HUMAN RNA-binding protein fox-1 homolog 2 (Fragment) OS=Homo sapiens OX=9606 GN=RBFOX2 PE=1 SV=1;tr|B0QYV1|B0QYV1_HUM	A0A0G2JRD1	RNA-binding protein fox-1 homolog 2 (Fragment)	RBFOX2	25	2	2	18.1	23.543	NaN	NaN	NaN	6259900	NaN	NaN
tr|A0A0G2JS92|A0A0G2JS92_HUMAN;tr|B7Z879|B7Z879_HUMAN;tr|Q658K0|Q658K0_HUMAN;tr|Q53FX3|Q53FX3_HUMAN;tr|A0A087WXL6|A0A087WXL6_HUMAN;sp|Q9H270|VPS11_HUMAN;tr|B3KPS8|B3KPS8_HUMAN	tr|A0A0G2JS92|A0A0G2JS92_HUMAN;tr|B7Z879|B7Z879_HUMAN;tr|Q658K0|Q658K0_HUMAN;tr|Q53FX3|Q53FX3_HUMAN;tr|A0A087WXL6|A0A087WXL6_HUMAN;sp|Q9H270|VPS11_HUMAN;tr|B3KPS8|B3KPS8_HUMAN	tr|A0A0G2JS92|A0A0G2JS92_HUMAN Vacuolar protein sorting-associated protein 11 homolog OS=Homo sapiens OX=9606 GN=VPS11 PE=1 SV=1;tr|B7Z879|B7Z879_HUMAN Vacuolar protein sorting-associated protein 11 homolog OS=Homo sapiens OX=9606 GN=VPS11 PE=1 SV=1;tr|Q65	A0A0G2JS92	Vacuolar protein sorting-associated protein 11 homolog	VPS11	7	2	2	5.2	55.361	28368000	NaN	NaN	NaN	NaN	NaN
tr|A0A0J9YWR7|A0A0J9YWR7_HUMAN;tr|A0A0J9YXE4|A0A0J9YXE4_HUMAN;sp|Q8N2F6|ARM10_HUMAN;tr|H7C2M7|H7C2M7_HUMAN;tr|A0A0J9YY38|A0A0J9YY38_HUMAN;tr|A0A0J9YXV5|A0A0J9YXV5_HUMAN;tr|H7BXQ8|H7BXQ8_HUMAN;tr|C9J5N7|C9J5N7_HUMAN	tr|A0A0J9YWR7|A0A0J9YWR7_HUMAN;tr|A0A0J9YXE4|A0A0J9YXE4_HUMAN;sp|Q8N2F6|ARM10_HUMAN;tr|H7C2M7|H7C2M7_HUMAN	tr|A0A0J9YWR7|A0A0J9YWR7_HUMAN Armadillo repeat-containing protein 10 (Fragment) OS=Homo sapiens OX=9606 GN=ARMC10 PE=1 SV=1;tr|A0A0J9YXE4|A0A0J9YXE4_HUMAN Armadillo repeat-containing protein 10 (Fragment) OS=Homo sapiens OX=9606 GN=ARMC10 PE=1 SV=1;sp|Q8N	A0A0J9YWR7	Armadillo repeat-containing protein 10 (Fragment)	ARMC10	8	3	3	26.8	17.035	11038000	NaN	NaN	12547000	11921000	NaN
tr|A0A0J9YXZ0|A0A0J9YXZ0_HUMAN;tr|A0A0J9YXE3|A0A0J9YXE3_HUMAN;tr|J3QQP1|J3QQP1_HUMAN;tr|A0A0J9YXX3|A0A0J9YXX3_HUMAN;tr|J3KS66|J3KS66_HUMAN;tr|J3QLB2|J3QLB2_HUMAN;tr|J3KRX2|J3KRX2_HUMAN;tr|J3QS49|J3QS49_HUMAN;sp|Q8N1S5|S39AB_HUMAN	tr|A0A0J9YXZ0|A0A0J9YXZ0_HUMAN;tr|A0A0J9YXE3|A0A0J9YXE3_HUMAN;tr|J3QQP1|J3QQP1_HUMAN;tr|A0A0J9YXX3|A0A0J9YXX3_HUMAN;tr|J3KS66|J3KS66_HUMAN;tr|J3QLB2|J3QLB2_HUMAN;tr|J3KRX2|J3KRX2_HUMAN;tr|J3QS49|J3QS49_HUMAN;sp|Q8N1S5|S39AB_HUMAN	tr|A0A0J9YXZ0|A0A0J9YXZ0_HUMAN Zinc transporter ZIP11 (Fragment) OS=Homo sapiens OX=9606 GN=SLC39A11 PE=1 SV=1;tr|A0A0J9YXE3|A0A0J9YXE3_HUMAN Zinc transporter ZIP11 (Fragment) OS=Homo sapiens OX=9606 GN=SLC39A11 PE=1 SV=1;tr|J3QQP1|J3QQP1_HUMAN Zinc transp	A0A0J9YXZ0	Zinc transporter ZIP11 (Fragment)	SLC39A11	9	1	1	35.4	4.8526	NaN	NaN	NaN	NaN	4379000	NaN
tr|A0A0J9YYJ0|A0A0J9YYJ0_HUMAN;sp|Q8N129|CNPY4_HUMAN	tr|A0A0J9YYJ0|A0A0J9YYJ0_HUMAN;sp|Q8N129|CNPY4_HUMAN	tr|A0A0J9YYJ0|A0A0J9YYJ0_HUMAN Protein canopy homolog 4 (Fragment) OS=Homo sapiens OX=9606 GN=CNPY4 PE=1 SV=1;sp|Q8N129|CNPY4_HUMAN Protein canopy homolog 4 OS=Homo sapiens OX=9606 GN=CNPY4 PE=2 SV=1	A0A0J9YYJ0	Protein canopy homolog 4 (Fragment)	CNPY4	2	3	3	28	13.171	NaN	NaN	NaN	NaN	28759000	NaN
tr|A0A0J9YYL3|A0A0J9YYL3_HUMAN;tr|A0A0J9YVP6|A0A0J9YVP6_HUMAN;tr|A0A0J9YXJ8|A0A0J9YXJ8_HUMAN;tr|A0A0J9YXX5|A0A0J9YXX5_HUMAN;sp|Q9UHX1|PUF60_HUMAN;tr|A0A0J9YVR6|A0A0J9YVR6_HUMAN;tr|E9PQ56|E9PQ56_HUMAN;tr|A0A0J9YWM1|A0A0J9YWM1_HUMAN;tr|H0YEM1|H0YEM1_HUMAN;tr|E9PN18|E9PN18_HUMAN;tr|E9PMU7|E9PMU7_HUMAN;tr|H0YCP8|H0YCP8_HUMAN;tr|E9PL19|E9PL19_HUMAN	tr|A0A0J9YYL3|A0A0J9YYL3_HUMAN;tr|A0A0J9YVP6|A0A0J9YVP6_HUMAN;tr|A0A0J9YXJ8|A0A0J9YXJ8_HUMAN;tr|A0A0J9YXX5|A0A0J9YXX5_HUMAN;sp|Q9UHX1|PUF60_HUMAN;tr|A0A0J9YVR6|A0A0J9YVR6_HUMAN;tr|E9PQ56|E9PQ56_HUMAN;tr|A0A0J9YWM1|A0A0J9YWM1_HUMAN;tr|H0YEM1|H0YEM1_HUMAN	tr|A0A0J9YYL3|A0A0J9YYL3_HUMAN Poly(U)-binding-splicing factor PUF60 (Fragment) OS=Homo sapiens OX=9606 GN=PUF60 PE=1 SV=1;tr|A0A0J9YVP6|A0A0J9YVP6_HUMAN Poly(U)-binding-splicing factor PUF60 (Fragment) OS=Homo sapiens OX=9606 GN=PUF60 PE=1 SV=1;tr|A0A0J9Y	A0A0J9YYL3	Poly(U)-binding-splicing factor PUF60 (Fragment)	PUF60	13	15	15	43.2	54.626	221460000	69597000	269570000	450200000	380320000	294220000
tr|A0A0K0K1J1|A0A0K0K1J1_HUMAN;sp|P01034|CYTC_HUMAN	tr|A0A0K0K1J1|A0A0K0K1J1_HUMAN;sp|P01034|CYTC_HUMAN	tr|A0A0K0K1J1|A0A0K0K1J1_HUMAN Epididymis secretory protein Li 2 OS=Homo sapiens OX=9606 GN=HEL-S-2 PE=2 SV=1;sp|P01034|CYTC_HUMAN Cystatin-C OS=Homo sapiens OX=9606 GN=CST3 PE=1 SV=1	A0A0K0K1J1	Epididymis secretory protein Li 2	HEL-S-2	2	3	3	25.3	15.799	NaN	22225000	12717000	19153000	30787000	18196000
tr|A0A0K0K1K4|A0A0K0K1K4_HUMAN;sp|O14818|PSA7_HUMAN;tr|Q05DH1|Q05DH1_HUMAN;tr|H0Y586|H0Y586_HUMAN;tr|H0UI83|H0UI83_HUMAN;tr|B0YJ74|B0YJ74_HUMAN;sp|Q8TAA3|PSMA8_HUMAN;tr|A0A087WYS6|A0A087WYS6_HUMAN;tr|Q4G1B8|Q4G1B8_HUMAN;tr|F5GY34|F5GY34_HUMAN	tr|A0A0K0K1K4|A0A0K0K1K4_HUMAN;sp|O14818|PSA7_HUMAN;tr|Q05DH1|Q05DH1_HUMAN;tr|H0Y586|H0Y586_HUMAN	tr|A0A0K0K1K4|A0A0K0K1K4_HUMAN Proteasome subunit alpha type OS=Homo sapiens OX=9606 GN=HEL-S-276 PE=2 SV=1;sp|O14818|PSA7_HUMAN Proteasome subunit alpha type-7 OS=Homo sapiens OX=9606 GN=PSMA7 PE=1 SV=1;tr|Q05DH1|Q05DH1_HUMAN Proteasome subunit alpha type	A0A0K0K1K4	Proteasome subunit alpha type (EC 3.4.25.1)	HEL-S-276	10	11	11	55.2	27.887	302780000	210630000	213880000	212160000	165650000	128830000
tr|A0A0K0K1K7|A0A0K0K1K7_HUMAN;sp|O95336|6PGL_HUMAN;tr|M0R261|M0R261_HUMAN;tr|M0R1L2|M0R1L2_HUMAN;tr|M0R0U3|M0R0U3_HUMAN	tr|A0A0K0K1K7|A0A0K0K1K7_HUMAN;sp|O95336|6PGL_HUMAN;tr|M0R261|M0R261_HUMAN	tr|A0A0K0K1K7|A0A0K0K1K7_HUMAN 6-phosphogluconolactonase OS=Homo sapiens OX=9606 GN=HEL-S-304 PE=2 SV=1;sp|O95336|6PGL_HUMAN 6-phosphogluconolactonase OS=Homo sapiens OX=9606 GN=PGLS PE=1 SV=2;tr|M0R261|M0R261_HUMAN 6-phosphogluconolactonase (Fragment) OS=	A0A0K0K1K7	6-phosphogluconolactonase (6PGL) (EC 3.1.1.31)	HEL-S-304	5	11	11	61.2	27.547	141980000	97284000	45867000	80037000	58190000	114720000
tr|A0A0P1J1R0|A0A0P1J1R0_HUMAN;sp|P13693|TCTP_HUMAN;tr|J3KPG2|J3KPG2_HUMAN;tr|Q5W0H4|Q5W0H4_HUMAN;tr|A0A0B4J2C3|A0A0B4J2C3_HUMAN;tr|A0A024RDY2|A0A024RDY2_HUMAN;tr|B4DKJ4|B4DKJ4_HUMAN;tr|E9PJF7|E9PJF7_HUMAN;tr|Q9UP43|Q9UP43_HUMAN;tr|B4DLD6|B4DLD6_HUMAN;sp|Q9HAU6|TCTP8_HUMAN;tr|Q9NXW1|Q9NXW1_HUMAN;tr|Q86YH5|Q86YH5_HUMAN;tr|H0YCX0|H0YCX0_HUMAN	tr|A0A0P1J1R0|A0A0P1J1R0_HUMAN;sp|P13693|TCTP_HUMAN;tr|J3KPG2|J3KPG2_HUMAN;tr|Q5W0H4|Q5W0H4_HUMAN;tr|A0A0B4J2C3|A0A0B4J2C3_HUMAN;tr|A0A024RDY2|A0A024RDY2_HUMAN;tr|B4DKJ4|B4DKJ4_HUMAN;tr|E9PJF7|E9PJF7_HUMAN	tr|A0A0P1J1R0|A0A0P1J1R0_HUMAN Translationally-controlled tumor protein OS=Homo sapiens OX=9606 GN=seTCTP PE=3 SV=1;sp|P13693|TCTP_HUMAN Translationally-controlled tumor protein OS=Homo sapiens OX=9606 GN=TPT1 PE=1 SV=1;tr|J3KPG2|J3KPG2_HUMAN Translational	A0A0P1J1R0	Translationally-controlled tumor protein	seTCTP	14	8	8	38.4	19.595	578830000	95213000	220270000	173630000	155420000	129730000
tr|A0A0R4J2E8|A0A0R4J2E8_HUMAN;sp|P43243|MATR3_HUMAN;tr|A8MXP9|A8MXP9_HUMAN;tr|D6REM6|D6REM6_HUMAN;tr|Q68D11|Q68D11_HUMAN;tr|D6R991|D6R991_HUMAN;tr|Q5CZA7|Q5CZA7_HUMAN;tr|B3KM87|B3KM87_HUMAN;tr|B4DRS1|B4DRS1_HUMAN;tr|B4DF66|B4DF66_HUMAN;tr|H0Y8T4|H0Y8T4_HUMAN;tr|Q9H4N1|Q9H4N1_HUMAN;tr|Q68E03|Q68E03_HUMAN;tr|D6R8Z5|D6R8Z5_HUMAN;tr|D6RB45|D6RB45_HUMAN;tr|A0A1B0GX04|A0A1B0GX04_HUMAN;tr|D6R9F3|D6R9F3…	tr|A0A0R4J2E8|A0A0R4J2E8_HUMAN;sp|P43243|MATR3_HUMAN;tr|A8MXP9|A8MXP9_HUMAN;tr|D6REM6|D6REM6_HUMAN;tr|Q68D11|Q68D11_HUMAN;tr|D6R991|D6R991_HUMAN	tr|A0A0R4J2E8|A0A0R4J2E8_HUMAN Matrin-3 OS=Homo sapiens OX=9606 GN=MATR3 PE=1 SV=1;sp|P43243|MATR3_HUMAN Matrin-3 OS=Homo sapiens OX=9606 GN=MATR3 PE=1 SV=2;tr|A8MXP9|A8MXP9_HUMAN Matrin-3 OS=Homo sapiens OX=9606 GN=MATR3 PE=1 SV=1;tr|D6REM6|D6REM6_HUMAN M	A0A0R4J2E8	Matrin-3	MATR3	26	34	34	41	94.622	1122000000	1050600000	1675300000	1531000000	1482100000	1300200000
tr|A0A0S2VEL3|A0A0S2VEL3_HUMAN;tr|A0A0A0MSP4|A0A0A0MSP4_HUMAN;sp|Q86WC4|OSTM1_HUMAN	tr|A0A0S2VEL3|A0A0S2VEL3_HUMAN;tr|A0A0A0MSP4|A0A0A0MSP4_HUMAN;sp|Q86WC4|OSTM1_HUMAN	tr|A0A0S2VEL3|A0A0S2VEL3_HUMAN Osteopetrosis associated transmembrane protein 1 (Fragment) OS=Homo sapiens OX=9606 GN=OSTM1 PE=4 SV=1;tr|A0A0A0MSP4|A0A0A0MSP4_HUMAN Osteopetrosis-associated transmembrane protein 1 (Fragment) OS=Homo sapiens OX=9606 GN=OSTM	A0A0S2VEL3	Osteopetrosis associated transmembrane protein 1 (Fragment)	OSTM1	3	2	2	32.1	6.336	NaN	22888000	NaN	NaN	NaN	NaN
tr|A0A0S2Z2Z6|A0A0S2Z2Z6_HUMAN;sp|P08133|ANXA6_HUMAN;tr|A8K3Q7|A8K3Q7_HUMAN;tr|B7Z582|B7Z582_HUMAN;tr|Q6ZP35|Q6ZP35_HUMAN;tr|E7EMC6|E7EMC6_HUMAN;tr|A0A0S2Z301|A0A0S2Z301_HUMAN;tr|E5RFF0|E5RFF0_HUMAN;tr|E5RJF5|E5RJF5_HUMAN;tr|E5RI05|E5RI05_HUMAN;tr|E5RK63|E5RK63_HUMAN;tr|E5RJR0|E5RJR0_HUMAN;tr|E5RIU8|E5RIU8_HUMAN;tr|H0YC77|H0YC77_HUMAN	tr|A0A0S2Z2Z6|A0A0S2Z2Z6_HUMAN;sp|P08133|ANXA6_HUMAN;tr|A8K3Q7|A8K3Q7_HUMAN;tr|B7Z582|B7Z582_HUMAN;tr|Q6ZP35|Q6ZP35_HUMAN;tr|E7EMC6|E7EMC6_HUMAN	tr|A0A0S2Z2Z6|A0A0S2Z2Z6_HUMAN Annexin (Fragment) OS=Homo sapiens OX=9606 GN=ANXA6 PE=2 SV=1;sp|P08133|ANXA6_HUMAN Annexin A6 OS=Homo sapiens OX=9606 GN=ANXA6 PE=1 SV=3;tr|A8K3Q7|A8K3Q7_HUMAN Annexin OS=Homo sapiens OX=9606 PE=2 SV=1;tr|B7Z582|B7Z582_HUMAN	A0A0S2Z2Z6	Annexin (Fragment)	ANXA6	14	52	2	71.8	75.872	2765700000	938030000	1508300000	4485500000	2339200000	1259900000
tr|A0A0S2Z377|A0A0S2Z377_HUMAN;tr|E5RK69|E5RK69_HUMAN	tr|A0A0S2Z377|A0A0S2Z377_HUMAN;tr|E5RK69|E5RK69_HUMAN	tr|A0A0S2Z377|A0A0S2Z377_HUMAN Annexin (Fragment) OS=Homo sapiens OX=9606 GN=ANXA6 PE=2 SV=1;tr|E5RK69|E5RK69_HUMAN Annexin OS=Homo sapiens OX=9606 GN=ANXA6 PE=1 SV=1	A0A0S2Z377	Annexin (Fragment)	ANXA6	2	51	1	71.5	75.276	13350000	NaN	6857700	36642000	12540000	14859000
tr|A0A0S2Z382|A0A0S2Z382_HUMAN;sp|Q9UBX3|DIC_HUMAN;tr|A0A0S2Z3G3|A0A0S2Z3G3_HUMAN;tr|B4E1E9|B4E1E9_HUMAN;tr|A0A0S2Z3I3|A0A0S2Z3I3_HUMAN;tr|F6RGN5|F6RGN5_HUMAN;tr|I3L1E8|I3L1E8_HUMAN	tr|A0A0S2Z382|A0A0S2Z382_HUMAN;sp|Q9UBX3|DIC_HUMAN;tr|A0A0S2Z3G3|A0A0S2Z3G3_HUMAN;tr|B4E1E9|B4E1E9_HUMAN;tr|A0A0S2Z3I3|A0A0S2Z3I3_HUMAN;tr|F6RGN5|F6RGN5_HUMAN	tr|A0A0S2Z382|A0A0S2Z382_HUMAN Solute carrier family 25 member 10 isoform 2 (Fragment) OS=Homo sapiens OX=9606 GN=SLC25A10 PE=2 SV=1;sp|Q9UBX3|DIC_HUMAN Mitochondrial dicarboxylate carrier OS=Homo sapiens OX=9606 GN=SLC25A10 PE=1 SV=2;tr|A0A0S2Z3G3|A0A0S2Z	A0A0S2Z382	Solute carrier family 25 member 10 isoform 2 (Fragment)	SLC25A10	7	9	1	39.7	31.282	NaN	NaN	NaN	NaN	16931000	NaN
tr|A0A0S2Z3D2|A0A0S2Z3D2_HUMAN;tr|Q5TE63|Q5TE63_HUMAN;tr|Q5QP56|Q5QP56_HUMAN;tr|Q9H1R6|Q9H1R6_HUMAN;tr|Q5TE64|Q5TE64_HUMAN;tr|A0A0S2Z3C5|A0A0S2Z3C5_HUMAN;sp|Q07817|B2CL1_HUMAN	tr|A0A0S2Z3D2|A0A0S2Z3D2_HUMAN;tr|Q5TE63|Q5TE63_HUMAN;tr|Q5QP56|Q5QP56_HUMAN;tr|Q9H1R6|Q9H1R6_HUMAN;tr|Q5TE64|Q5TE64_HUMAN;tr|A0A0S2Z3C5|A0A0S2Z3C5_HUMAN;sp|Q07817|B2CL1_HUMAN	tr|A0A0S2Z3D2|A0A0S2Z3D2_HUMAN BCL2-like 1 isoform 3 OS=Homo sapiens OX=9606 GN=BCL2L1 PE=1 SV=1;tr|Q5TE63|Q5TE63_HUMAN BCL2-like 1 isoform 2 OS=Homo sapiens OX=9606 GN=BCL2L1 PE=2 SV=1;tr|Q5QP56|Q5QP56_HUMAN Bcl-2-like protein 1 (Fragment) OS=Homo sapiens	A0A0S2Z3D2	BCL2-like 1 isoform 3	BCL2L1	7	2	2	11.9	16.703	NaN	NaN	NaN	NaN	6293000	NaN
tr|A0A0S2Z3G9|A0A0S2Z3G9_HUMAN;sp|O43707|ACTN4_HUMAN;tr|Q96BG6|Q96BG6_HUMAN;tr|B4E337|B4E337_HUMAN;tr|F5GXS2|F5GXS2_HUMAN;tr|B4DSX0|B4DSX0_HUMAN;tr|H7C144|H7C144_HUMAN;tr|A0A0S2Z3X3|A0A0S2Z3X3_HUMAN;tr|A0A0S2Z3C0|A0A0S2Z3C0_HUMAN;tr|K7EJH8|K7EJH8_HUMAN;tr|B3W6H4|B3W6H4_HUMAN;tr|K7EP19|K7EP19_HUMAN	tr|A0A0S2Z3G9|A0A0S2Z3G9_HUMAN;sp|O43707|ACTN4_HUMAN;tr|Q96BG6|Q96BG6_HUMAN;tr|B4E337|B4E337_HUMAN	tr|A0A0S2Z3G9|A0A0S2Z3G9_HUMAN Actinin alpha 4 isoform 1 (Fragment) OS=Homo sapiens OX=9606 GN=ACTN4 PE=2 SV=1;sp|O43707|ACTN4_HUMAN Alpha-actinin-4 OS=Homo sapiens OX=9606 GN=ACTN4 PE=1 SV=2;tr|Q96BG6|Q96BG6_HUMAN ACTN4 protein (Fragment) OS=Homo sapiens	A0A0S2Z3G9	Actinin alpha 4 isoform 1 (Fragment)	ACTN4	12	65	45	73.3	104.85	7550000000	4033900000	4606400000	3276600000	2964800000	2587100000
tr|A0A0S2Z3H2|A0A0S2Z3H2_HUMAN;sp|O96005|CLPT1_HUMAN;tr|A0A0S2Z3H6|A0A0S2Z3H6_HUMAN;tr|K7EQQ1|K7EQQ1_HUMAN;tr|K7EJ16|K7EJ16_HUMAN;tr|K7ERL5|K7ERL5_HUMAN	tr|A0A0S2Z3H2|A0A0S2Z3H2_HUMAN;sp|O96005|CLPT1_HUMAN;tr|A0A0S2Z3H6|A0A0S2Z3H6_HUMAN	tr|A0A0S2Z3H2|A0A0S2Z3H2_HUMAN Cleft lip and palate associated transmembrane protein 1 isoform 2 OS=Homo sapiens OX=9606 GN=CLPTM1 PE=2 SV=1;sp|O96005|CLPT1_HUMAN Cleft lip and palate transmembrane protein 1 OS=Homo sapiens OX=9606 GN=CLPTM1 PE=1 SV=1;tr|A	A0A0S2Z3H2	Cleft lip and palate associated transmembrane protein 1 isoform 2 (Cleft lip and palate associated transmembrane protein 1, isoform CRA_b)	CLPTM1	6	12	12	24.1	76.096	53853000	73214000	64179000	102130000	99136000	86214000
tr|A0A0S2Z3H3|A0A0S2Z3H3_HUMAN;sp|P12235|ADT1_HUMAN;tr|A8K787|A8K787_HUMAN;tr|V9GYG0|V9GYG0_HUMAN;tr|A0A0S2Z359|A0A0S2Z359_HUMAN;tr|A0A0S2Z3C4|A0A0S2Z3C4_HUMAN;tr|Q59EP7|Q59EP7_HUMAN	tr|A0A0S2Z3H3|A0A0S2Z3H3_HUMAN;sp|P12235|ADT1_HUMAN;tr|A8K787|A8K787_HUMAN;tr|V9GYG0|V9GYG0_HUMAN;tr|A0A0S2Z359|A0A0S2Z359_HUMAN;tr|A0A0S2Z3C4|A0A0S2Z3C4_HUMAN	tr|A0A0S2Z3H3|A0A0S2Z3H3_HUMAN Solute carrier family 25 member 4 isoform 1 (Fragment) OS=Homo sapiens OX=9606 GN=SLC25A4 PE=2 SV=1;sp|P12235|ADT1_HUMAN ADP/ATP translocase 1 OS=Homo sapiens OX=9606 GN=SLC25A4 PE=1 SV=4;tr|A8K787|A8K787_HUMAN cDNA FLJ75273,	A0A0S2Z3H3	Solute carrier family 25 member 4 isoform 1 (Fragment)	SLC25A4	7	16	5	55	33.064	44708000	17852000	32779000	175100000	141470000	13372000
tr|A0A0S2Z3L0|A0A0S2Z3L0_HUMAN;sp|P13804|ETFA_HUMAN;tr|A0A0S2Z3M4|A0A0S2Z3M4_HUMAN;tr|H0YLU7|H0YLU7_HUMAN;tr|H0YL12|H0YL12_HUMAN;tr|H0YKF0|H0YKF0_HUMAN;tr|H0YK49|H0YK49_HUMAN;tr|H0YNX6|H0YNX6_HUMAN;tr|J3KN60|J3KN60_HUMAN;tr|H0YL83|H0YL83_HUMAN	tr|A0A0S2Z3L0|A0A0S2Z3L0_HUMAN;sp|P13804|ETFA_HUMAN;tr|A0A0S2Z3M4|A0A0S2Z3M4_HUMAN;tr|H0YLU7|H0YLU7_HUMAN;tr|H0YL12|H0YL12_HUMAN;tr|H0YKF0|H0YKF0_HUMAN;tr|H0YK49|H0YK49_HUMAN;tr|H0YNX6|H0YNX6_HUMAN	tr|A0A0S2Z3L0|A0A0S2Z3L0_HUMAN Electron-transfer-flavoprotein alpha polypeptide isoform 1 (Fragment) OS=Homo sapiens OX=9606 GN=ETFA PE=2 SV=1;sp|P13804|ETFA_HUMAN Electron transfer flavoprotein subunit alpha, mitochondrial OS=Homo sapiens OX=9606 GN=ETFA	A0A0S2Z3L0	Electron-transfer-flavoprotein alpha polypeptide isoform 1 (Epididymis secretory sperm binding protein) (Fragment)	ETFA	10	14	14	56.2	35.079	456270000	1049700000	566510000	1060400000	678310000	634280000
tr|A0A0S2Z3L2|A0A0S2Z3L2_HUMAN;sp|P16615|AT2A2_HUMAN;tr|H7C5W9|H7C5W9_HUMAN;tr|Q8N3X5|Q8N3X5_HUMAN;tr|Q7Z675|Q7Z675_HUMAN;sp|O14983|AT2A1_HUMAN;tr|Q7Z6E5|Q7Z6E5_HUMAN;tr|A8K9K1|A8K9K1_HUMAN;sp|Q93084|AT2A3_HUMAN;tr|J3QSY6|J3QSY6_HUMAN;tr|A0A0S2Z3H0|A0A0S2Z3H0_HUMAN;tr|A0A0S2Z425|A0A0S2Z425_HUMAN;tr|B3KS35|B3KS35_HUMAN;tr|A0A0C4DH86|A0A0C4DH86_HUMAN;tr|B1PM99|B1PM99_HUMAN;tr|H3BVB2|H3BVB2_HUMAN;tr…	tr|A0A0S2Z3L2|A0A0S2Z3L2_HUMAN;sp|P16615|AT2A2_HUMAN;tr|H7C5W9|H7C5W9_HUMAN	tr|A0A0S2Z3L2|A0A0S2Z3L2_HUMAN ATPase Ca++ transporting cardiac muscle slow twitch 2 isoform 1 (Fragment) OS=Homo sapiens OX=9606 GN=ATP2A2 PE=2 SV=1;sp|P16615|AT2A2_HUMAN Sarcoplasmic/endoplasmic reticulum calcium ATPase 2 OS=Homo sapiens OX=9606 GN=ATP2A	A0A0S2Z3L2	ATPase Ca++ transporting cardiac muscle slow twitch 2 isoform 1 (ATPase, Ca++ transporting, cardiac muscle, slow twitch 2, isoform CRA_e) (Fragment)	ATP2A2	17	41	41	44.4	114.76	1384500000	1488400000	1586900000	1753700000	1542100000	1406100000
tr|A0A0S2Z3P9|A0A0S2Z3P9_HUMAN;sp|P45954|ACDSB_HUMAN	tr|A0A0S2Z3P9|A0A0S2Z3P9_HUMAN;sp|P45954|ACDSB_HUMAN	tr|A0A0S2Z3P9|A0A0S2Z3P9_HUMAN Acyl-CoA dehydrogenase short/branched chain isoform 1 (Fragment) OS=Homo sapiens OX=9606 GN=ACADSB PE=2 SV=1;sp|P45954|ACDSB_HUMAN Short/branched chain specific acyl-CoA dehydrogenase, mitochondrial OS=Homo sapiens OX=9606 GN	A0A0S2Z3P9	Acyl-CoA dehydrogenase short/branched chain isoform 1 (Fragment)	ACADSB	2	10	10	27.1	47.485	24920000	75401000	41983000	46101000	40741000	30661000
tr|A0A0S2Z3X8|A0A0S2Z3X8_HUMAN;sp|P31150|GDIA_HUMAN;tr|B4DHX4|B4DHX4_HUMAN;tr|B4DH24|B4DH24_HUMAN;tr|B4E070|B4E070_HUMAN;tr|G5E9U5|G5E9U5_HUMAN;tr|A0A0S2Z426|A0A0S2Z426_HUMAN	tr|A0A0S2Z3X8|A0A0S2Z3X8_HUMAN;sp|P31150|GDIA_HUMAN;tr|B4DHX4|B4DHX4_HUMAN	tr|A0A0S2Z3X8|A0A0S2Z3X8_HUMAN Rab GDP dissociation inhibitor (Fragment) OS=Homo sapiens OX=9606 GN=GDI1 PE=2 SV=1;sp|P31150|GDIA_HUMAN Rab GDP dissociation inhibitor alpha OS=Homo sapiens OX=9606 GN=GDI1 PE=1 SV=2;tr|B4DHX4|B4DHX4_HUMAN Rab GDP dissociati	A0A0S2Z3X8	Rab GDP dissociation inhibitor (Fragment)	GDI1	7	14	9	44.1	50.582	82176000	NaN	22391000	29382000	16987000	NaN
tr|A0A0S2Z410|A0A0S2Z410_HUMAN;sp|Q99714|HCD2_HUMAN;tr|Q5H928|Q5H928_HUMAN;tr|A0A0S2Z434|A0A0S2Z434_HUMAN	tr|A0A0S2Z410|A0A0S2Z410_HUMAN;sp|Q99714|HCD2_HUMAN;tr|Q5H928|Q5H928_HUMAN;tr|A0A0S2Z434|A0A0S2Z434_HUMAN	tr|A0A0S2Z410|A0A0S2Z410_HUMAN Epididymis secretory sperm binding protein (Fragment) OS=Homo sapiens OX=9606 GN=HSD17B10 PE=2 SV=1;sp|Q99714|HCD2_HUMAN 3-hydroxyacyl-CoA dehydrogenase type-2 OS=Homo sapiens OX=9606 GN=HSD17B10 PE=1 SV=3;tr|Q5H928|Q5H928_HU	A0A0S2Z410	Epididymis secretory sperm binding protein (Hydroxysteroid dehydrogenase 10 isoform 1) (Fragment)	HSD17B10	4	14	14	73.6	26.923	436800000	639260000	539180000	643980000	530290000	422610000
tr|A0A0S2Z433|A0A0S2Z433_HUMAN;sp|O43181|NDUS4_HUMAN;tr|H0Y9M8|H0Y9M8_HUMAN	tr|A0A0S2Z433|A0A0S2Z433_HUMAN;sp|O43181|NDUS4_HUMAN;tr|H0Y9M8|H0Y9M8_HUMAN	tr|A0A0S2Z433|A0A0S2Z433_HUMAN NADH dehydrogenase (Ubiquinone) Fe-S protein 4, 18kDa (NADH-coenzyme Q reductase) (Fragment) OS=Homo sapiens OX=9606 GN=NDUFS4 PE=2 SV=1;sp|O43181|NDUS4_HUMAN NADH dehydrogenase [ubiquinone] iron-sulfur protein 4, mitochondri	A0A0S2Z433	NADH dehydrogenase (Ubiquinone) Fe-S protein 4, 18kDa (NADH-coenzyme Q reductase) (NADH dehydrogenase Fe-S protein 4 18kDa (NADH-coenzyme Q reductase) isoform 1) (Fragment)	NDUFS4	3	4	4	21.1	20.108	NaN	NaN	NaN	46162000	51071000	NaN
tr|A0A0S2Z455|A0A0S2Z455_HUMAN;sp|Q99574|NEUS_HUMAN	tr|A0A0S2Z455|A0A0S2Z455_HUMAN;sp|Q99574|NEUS_HUMAN	tr|A0A0S2Z455|A0A0S2Z455_HUMAN Serpin peptidase inhibitor clade I member 1 isoform 1 (Fragment) OS=Homo sapiens OX=9606 GN=SERPINI1 PE=2 SV=1;sp|Q99574|NEUS_HUMAN Neuroserpin OS=Homo sapiens OX=9606 GN=SERPINI1 PE=1 SV=1	A0A0S2Z455	Serpin peptidase inhibitor clade I member 1 isoform 1 (Fragment)	SERPINI1	2	1	1	3.2	46.426	NaN	NaN	NaN	NaN	9133300	NaN
tr|A0A0S2Z469|A0A0S2Z469_HUMAN;tr|B5MC53|B5MC53_HUMAN;tr|B5MCF8|B5MCF8_HUMAN;tr|A0A0S2Z3Z9|A0A0S2Z3Z9_HUMAN;sp|P39210|MPV17_HUMAN;tr|G5E9F5|G5E9F5_HUMAN;tr|E7EX18|E7EX18_HUMAN;tr|C9J473|C9J473_HUMAN;tr|H0Y6M5|H0Y6M5_HUMAN;tr|A0A0S2Z466|A0A0S2Z466_HUMAN;tr|F8WEL3|F8WEL3_HUMAN;tr|B5MC10|B5MC10_HUMAN;tr|A8MTD3|A8MTD3_HUMAN;tr|A8MPV4|A8MPV4_HUMAN	tr|A0A0S2Z469|A0A0S2Z469_HUMAN;tr|B5MC53|B5MC53_HUMAN;tr|B5MCF8|B5MCF8_HUMAN;tr|A0A0S2Z3Z9|A0A0S2Z3Z9_HUMAN;sp|P39210|MPV17_HUMAN;tr|G5E9F5|G5E9F5_HUMAN;tr|E7EX18|E7EX18_HUMAN;tr|C9J473|C9J473_HUMAN;tr|H0Y6M5|H0Y6M5_HUMAN	tr|A0A0S2Z469|A0A0S2Z469_HUMAN MpV17 mitochondrial inner membrane protein isoform 3 (Fragment) OS=Homo sapiens OX=9606 GN=MPV17 PE=2 SV=1;tr|B5MC53|B5MC53_HUMAN MpV17 transgene, murine homolog, glomerulosclerosis, isoform CRA_f OS=Homo sapiens OX=9606 GN=M	A0A0S2Z469	MpV17 mitochondrial inner membrane protein isoform 3 (Fragment)	MPV17	14	4	4	30.6	16.022	NaN	NaN	NaN	47541000	26591000	NaN
tr|A0A0S2Z489|A0A0S2Z489_HUMAN;sp|O00232|PSD12_HUMAN;tr|A0A0S2Z476|A0A0S2Z476_HUMAN;tr|J3KTJ5|J3KTJ5_HUMAN;tr|J3KSK1|J3KSK1_HUMAN	tr|A0A0S2Z489|A0A0S2Z489_HUMAN;sp|O00232|PSD12_HUMAN;tr|A0A0S2Z476|A0A0S2Z476_HUMAN	tr|A0A0S2Z489|A0A0S2Z489_HUMAN Proteasome (Prosome, macropain) 26S subunit, non-ATPase, 12, isoform CRA_a (Fragment) OS=Homo sapiens OX=9606 GN=PSMD12 PE=2 SV=1;sp|O00232|PSD12_HUMAN 26S proteasome non-ATPase regulatory subunit 12 OS=Homo sapiens OX=9606 G	A0A0S2Z489	Proteasome (Prosome, macropain) 26S subunit, non-ATPase, 12, isoform CRA_a (Proteasome 26S subunit non-ATPase 12 isoform 1) (Fragment)	PSMD12	5	19	19	44.3	52.904	324610000	141890000	255090000	264190000	237230000	215460000
tr|A0A0S2Z491|A0A0S2Z491_HUMAN;sp|P06748|NPM_HUMAN;tr|A4ZU86|A4ZU86_HUMAN;tr|A0A140VJQ2|A0A140VJQ2_HUMAN;tr|A0A0S2Z4G7|A0A0S2Z4G7_HUMAN;tr|Q9BTI9|Q9BTI9_HUMAN;tr|Q9NX34|Q9NX34_HUMAN;tr|V9HVU7|V9HVU7_HUMAN;tr|A0A024RAP1|A0A024RAP1_HUMAN;tr|A0A024R3V9|A0A024R3V9_HUMAN;tr|E5RI98|E5RI98_HUMAN;tr|E5RGW4|E5RGW4_HUMAN	tr|A0A0S2Z491|A0A0S2Z491_HUMAN;sp|P06748|NPM_HUMAN;tr|A4ZU86|A4ZU86_HUMAN;tr|A0A140VJQ2|A0A140VJQ2_HUMAN;tr|A0A0S2Z4G7|A0A0S2Z4G7_HUMAN;tr|Q9BTI9|Q9BTI9_HUMAN;tr|Q9NX34|Q9NX34_HUMAN	tr|A0A0S2Z491|A0A0S2Z491_HUMAN Nucleophosmin isoform 2 (Fragment) OS=Homo sapiens OX=9606 GN=NPM1 PE=2 SV=1;sp|P06748|NPM_HUMAN Nucleophosmin OS=Homo sapiens OX=9606 GN=NPM1 PE=1 SV=2;tr|A4ZU86|A4ZU86_HUMAN Truncated nucleolar phosphoprotein B23 OS=Homo sa	A0A0S2Z491	Nucleophosmin isoform 2 (Fragment)	NPM1	12	19	19	71.1	32.575	2662300000	3936400000	3088500000	3813100000	3074100000	3278200000
tr|A0A0S2Z4A1|A0A0S2Z4A1_HUMAN;tr|A0A024R0Y5|A0A024R0Y5_HUMAN;sp|P08237|PFKAM_HUMAN;tr|A0A2R8Y891|A0A2R8Y891_HUMAN;tr|F8VZI0|F8VZI0_HUMAN;tr|Q96I60|Q96I60_HUMAN;tr|A0A0S2Z4I1|A0A0S2Z4I1_HUMAN;tr|B4E162|B4E162_HUMAN;tr|F8VZQ1|F8VZQ1_HUMAN;tr|A0A0S2Z4A8|A0A0S2Z4A8_HUMAN;tr|Q7KYX9|Q7KYX9_HUMAN;tr|Q7Z683|Q7Z683_HUMAN;tr|F8VX13|F8VX13_HUMAN;tr|F8VSF7|F8VSF7_HUMAN;tr|F8VTQ3|F8VTQ3_HUMAN;tr|F8VW30|F8VW3…	tr|A0A0S2Z4A1|A0A0S2Z4A1_HUMAN;tr|A0A024R0Y5|A0A024R0Y5_HUMAN;sp|P08237|PFKAM_HUMAN;tr|A0A2R8Y891|A0A2R8Y891_HUMAN;tr|F8VZI0|F8VZI0_HUMAN;tr|Q96I60|Q96I60_HUMAN;tr|A0A0S2Z4I1|A0A0S2Z4I1_HUMAN;tr|B4E162|B4E162_HUMAN	tr|A0A0S2Z4A1|A0A0S2Z4A1_HUMAN Phosphofructokinase muscle isoform 3 (Fragment) OS=Homo sapiens OX=9606 GN=PFKM PE=2 SV=1;tr|A0A024R0Y5|A0A024R0Y5_HUMAN ATP-dependent 6-phosphofructokinase OS=Homo sapiens OX=9606 GN=PFKM PE=2 SV=1;sp|P08237|PFKAM_HUMAN ATP-	A0A0S2Z4A1	Phosphofructokinase muscle isoform 3 (Fragment)	PFKM	20	8	7	17	79.236	54720000	NaN	23417000	NaN	NaN	NaN
tr|A0A0S2Z4B5|A0A0S2Z4B5_HUMAN;tr|A0A0S2Z4C6|A0A0S2Z4C6_HUMAN;sp|Q08209|PP2BA_HUMAN;tr|E7ETC2|E7ETC2_HUMAN;tr|Q9UMM5|Q9UMM5_HUMAN;tr|Q5F2F8|Q5F2F8_HUMAN;sp|P16298|PP2BB_HUMAN;tr|E9PPC8|E9PPC8_HUMAN;tr|E9PK68|E9PK68_HUMAN;tr|H0YC26|H0YC26_HUMAN;tr|B7Z781|B7Z781_HUMAN;sp|P48454|PP2BC_HUMAN;tr|Q9UMB2|Q9UMB2_HUMAN;tr|E5RJH4|E5RJH4_HUMAN;tr|H0YB04|H0YB04_HUMAN;tr|G3V111|G3V111_HUMAN	tr|A0A0S2Z4B5|A0A0S2Z4B5_HUMAN;tr|A0A0S2Z4C6|A0A0S2Z4C6_HUMAN;sp|Q08209|PP2BA_HUMAN;tr|E7ETC2|E7ETC2_HUMAN;tr|Q9UMM5|Q9UMM5_HUMAN;tr|Q5F2F8|Q5F2F8_HUMAN;sp|P16298|PP2BB_HUMAN	tr|A0A0S2Z4B5|A0A0S2Z4B5_HUMAN Serine/threonine-protein phosphatase (Fragment) OS=Homo sapiens OX=9606 GN=PPP3CA PE=2 SV=1;tr|A0A0S2Z4C6|A0A0S2Z4C6_HUMAN Serine/threonine-protein phosphatase (Fragment) OS=Homo sapiens OX=9606 GN=PPP3CA PE=2 SV=1;sp|Q08209|	A0A0S2Z4B5	Serine/threonine-protein phosphatase (EC 3.1.3.16) (Fragment)	PPP3CA	16	6	6	12.5	57.658	65824000	36994000	21493000	17695000	20623000	42280000
tr|A0A0S2Z4C3|A0A0S2Z4C3_HUMAN;sp|P07954|FUMH_HUMAN;tr|A0A0S2Z3X6|A0A0S2Z3X6_HUMAN;tr|A0A0S2Z4H0|A0A0S2Z4H0_HUMAN;tr|A0A0S2Z3S9|A0A0S2Z3S9_HUMAN;tr|A0A0S2Z3W2|A0A0S2Z3W2_HUMAN;tr|A0A0S2Z408|A0A0S2Z408_HUMAN	tr|A0A0S2Z4C3|A0A0S2Z4C3_HUMAN;sp|P07954|FUMH_HUMAN	tr|A0A0S2Z4C3|A0A0S2Z4C3_HUMAN Epididymis secretory sperm binding protein (Fragment) OS=Homo sapiens OX=9606 GN=FH PE=2 SV=1;sp|P07954|FUMH_HUMAN Fumarate hydratase, mitochondrial OS=Homo sapiens OX=9606 GN=FH PE=1 SV=3	A0A0S2Z4C3	Epididymis secretory sperm binding protein (Fumarate hydratase isoform 1) (Fragment)	FH	7	25	25	63.7	54.636	1156700000	1004100000	1411200000	2038300000	1379100000	724420000
tr|A0A0S2Z4G4|A0A0S2Z4G4_HUMAN;tr|B2RDE1|B2RDE1_HUMAN;tr|A0A087WWU8|A0A087WWU8_HUMAN;tr|Q5HYB6|Q5HYB6_HUMAN;tr|B4DWT5|B4DWT5_HUMAN;tr|Q8NAG3|Q8NAG3_HUMAN;tr|B4DQ80|B4DQ80_HUMAN;tr|D6R904|D6R904_HUMAN;tr|Q6LDX7|Q6LDX7_HUMAN;tr|A0A494C0G0|A0A494C0G0_HUMAN;tr|Q8NI98|Q8NI98_HUMAN;tr|A0A024R4K5|A0A024R4K5_HUMAN;tr|Q5VU61|Q5VU61_HUMAN	tr|A0A0S2Z4G4|A0A0S2Z4G4_HUMAN;tr|B2RDE1|B2RDE1_HUMAN;tr|A0A087WWU8|A0A087WWU8_HUMAN;tr|Q5HYB6|Q5HYB6_HUMAN;tr|B4DWT5|B4DWT5_HUMAN;tr|Q8NAG3|Q8NAG3_HUMAN;tr|B4DQ80|B4DQ80_HUMAN	tr|A0A0S2Z4G4|A0A0S2Z4G4_HUMAN Tropomyosin 3 isoform 1 (Fragment) OS=Homo sapiens OX=9606 GN=TPM3 PE=2 SV=1;tr|B2RDE1|B2RDE1_HUMAN cDNA, FLJ96568, highly similar to Homo sapiens tropomyosin 3 (TPM3), mRNA OS=Homo sapiens OX=9606 PE=2 SV=1;tr|A0A087WWU8|A0A	A0A0S2Z4G4	Tropomyosin 3 isoform 1 (Fragment)	TPM3	13	43	0	92.3	29.032	2615100000	2435000000	2143600000	1633500000	2201200000	2758700000
tr|A0A0S2Z4I9|A0A0S2Z4I9_HUMAN;tr|A0A0S2Z4N8|A0A0S2Z4N8_HUMAN;tr|A0A024R0V4|A0A024R0V4_HUMAN;sp|P50552|VASP_HUMAN;tr|A0A0S2Z4I7|A0A0S2Z4I7_HUMAN;tr|K7ENL7|K7ENL7_HUMAN;tr|A0A0S2Z4H6|A0A0S2Z4H6_HUMAN;tr|K7EM16|K7EM16_HUMAN;tr|K7ENR7|K7ENR7_HUMAN;tr|K7EIG8|K7EIG8_HUMAN;tr|K7EQD0|K7EQD0_HUMAN	tr|A0A0S2Z4I9|A0A0S2Z4I9_HUMAN;tr|A0A0S2Z4N8|A0A0S2Z4N8_HUMAN;tr|A0A024R0V4|A0A024R0V4_HUMAN;sp|P50552|VASP_HUMAN;tr|A0A0S2Z4I7|A0A0S2Z4I7_HUMAN	tr|A0A0S2Z4I9|A0A0S2Z4I9_HUMAN Vasodilator-stimulated phosphoprotein isoform 3 (Fragment) OS=Homo sapiens OX=9606 GN=VASP PE=2 SV=1;tr|A0A0S2Z4N8|A0A0S2Z4N8_HUMAN Vasodilator-stimulated phosphoprotein isoform 2 (Fragment) OS=Homo sapiens OX=9606 GN=VASP PE	A0A0S2Z4I9	Vasodilator-stimulated phosphoprotein isoform 3 (Fragment)	VASP	11	13	13	46.2	35.299	99250000	220150000	108390000	53299000	58123000	154110000
tr|A0A0S2Z4Q2|A0A0S2Z4Q2_HUMAN;sp|Q15582|BGH3_HUMAN;tr|Q53GU8|Q53GU8_HUMAN;tr|A0A0S2Z4K6|A0A0S2Z4K6_HUMAN;tr|H0Y8L3|H0Y8L3_HUMAN;tr|S4R3C6|S4R3C6_HUMAN;tr|Q59F63|Q59F63_HUMAN;tr|H0Y9D7|H0Y9D7_HUMAN;tr|H0Y8M8|H0Y8M8_HUMAN;tr|H0YAB8|H0YAB8_HUMAN;tr|D6RBX4|D6RBX4_HUMAN;tr|H0YAH8|H0YAH8_HUMAN;tr|C7FFS5|C7FFS5_HUMAN	tr|A0A0S2Z4Q2|A0A0S2Z4Q2_HUMAN;sp|Q15582|BGH3_HUMAN;tr|Q53GU8|Q53GU8_HUMAN;tr|A0A0S2Z4K6|A0A0S2Z4K6_HUMAN;tr|H0Y8L3|H0Y8L3_HUMAN	tr|A0A0S2Z4Q2|A0A0S2Z4Q2_HUMAN Transforming growth factor beta-induced 68kDa isoform 1 (Fragment) OS=Homo sapiens OX=9606 GN=TGFBI PE=2 SV=1;sp|Q15582|BGH3_HUMAN Transforming growth factor-beta-induced protein ig-h3 OS=Homo sapiens OX=9606 GN=TGFBI PE=1 SV	A0A0S2Z4Q2	Transforming growth factor beta-induced 68kDa isoform 1 (Fragment)	TGFBI	13	30	30	58.1	74.68	237830000	295240000	292020000	225020000	525920000	135900000
tr|A0A0S2Z4Q3|A0A0S2Z4Q3_HUMAN;tr|A0A0S2Z4K2|A0A0S2Z4K2_HUMAN;sp|P62633|CNBP_HUMAN;tr|Q6T598|Q6T598_HUMAN;tr|A0A0S2Z4P7|A0A0S2Z4P7_HUMAN;tr|D6RAT4|D6RAT4_HUMAN	tr|A0A0S2Z4Q3|A0A0S2Z4Q3_HUMAN;tr|A0A0S2Z4K2|A0A0S2Z4K2_HUMAN;sp|P62633|CNBP_HUMAN	tr|A0A0S2Z4Q3|A0A0S2Z4Q3_HUMAN CCHC-type zinc finger nucleic acid binding protein isoform 1 (Fragment) OS=Homo sapiens OX=9606 GN=CNBP PE=2 SV=1;tr|A0A0S2Z4K2|A0A0S2Z4K2_HUMAN CCHC-type zinc finger nucleic acid binding protein isoform 3 (Fragment) OS=Homo	A0A0S2Z4Q3	CCHC-type zinc finger nucleic acid binding protein isoform 1 (Fragment)	CNBP	6	7	7	45.9	18.742	114250000	120880000	60362000	31938000	29355000	69636000
tr|A0A0S2Z4R1|A0A0S2Z4R1_HUMAN;sp|P54577|SYYC_HUMAN;tr|A0A0C4DGZ5|A0A0C4DGZ5_HUMAN;tr|A0A0S2Z4P3|A0A0S2Z4P3_HUMAN	tr|A0A0S2Z4R1|A0A0S2Z4R1_HUMAN;sp|P54577|SYYC_HUMAN;tr|A0A0C4DGZ5|A0A0C4DGZ5_HUMAN	tr|A0A0S2Z4R1|A0A0S2Z4R1_HUMAN Tyrosine--tRNA ligase (Fragment) OS=Homo sapiens OX=9606 GN=YARS PE=2 SV=1;sp|P54577|SYYC_HUMAN Tyrosine--tRNA ligase, cytoplasmic OS=Homo sapiens OX=9606 GN=YARS PE=1 SV=4;tr|A0A0C4DGZ5|A0A0C4DGZ5_HUMAN Tyrosine--tRNA ligase	A0A0S2Z4R1	Tyrosine--tRNA ligase (EC 6.1.1.1) (Tyrosyl-tRNA synthetase) (Fragment)	YARS	4	22	22	48.5	59.143	348530000	176240000	137440000	71538000	58567000	177120000
tr|A0A0S2Z4V5|A0A0S2Z4V5_HUMAN;sp|O60828|PQBP1_HUMAN;tr|A0A0S2Z556|A0A0S2Z556_HUMAN	tr|A0A0S2Z4V5|A0A0S2Z4V5_HUMAN;sp|O60828|PQBP1_HUMAN;tr|A0A0S2Z556|A0A0S2Z556_HUMAN	tr|A0A0S2Z4V5|A0A0S2Z4V5_HUMAN Polyglutamine binding protein 1 isoform 1 (Fragment) OS=Homo sapiens OX=9606 GN=PQBP1 PE=2 SV=1;sp|O60828|PQBP1_HUMAN Polyglutamine-binding protein 1 OS=Homo sapiens OX=9606 GN=PQBP1 PE=1 SV=1;tr|A0A0S2Z556|A0A0S2Z556_HUMAN P	A0A0S2Z4V5	Polyglutamine binding protein 1 isoform 1 (Polyglutamine binding protein 1, isoform CRA_c) (Fragment)	PQBP1	3	1	1	3.4	30.472	NaN	NaN	NaN	NaN	4076200	NaN
tr|A0A0S2Z4V6|A0A0S2Z4V6_HUMAN;sp|O76024|WFS1_HUMAN;tr|A0A0E3H6T4|A0A0E3H6T4_HUMAN;tr|B4DJ99|B4DJ99_HUMAN;tr|H0Y9G5|H0Y9G5_HUMAN	tr|A0A0S2Z4V6|A0A0S2Z4V6_HUMAN;sp|O76024|WFS1_HUMAN;tr|A0A0E3H6T4|A0A0E3H6T4_HUMAN	tr|A0A0S2Z4V6|A0A0S2Z4V6_HUMAN Wolfram syndrome 1 isoform 1 (Fragment) OS=Homo sapiens OX=9606 GN=WFS1 PE=2 SV=1;sp|O76024|WFS1_HUMAN Wolframin OS=Homo sapiens OX=9606 GN=WFS1 PE=1 SV=2;tr|A0A0E3H6T4|A0A0E3H6T4_HUMAN Wolframin (Fragment) OS=Homo sapiens OX	A0A0S2Z4V6	Wolfram syndrome 1 isoform 1 (Fragment)	WFS1	5	12	12	16.9	100.29	30616000	52657000	45767000	56578000	54344000	54331000
tr|A0A0S2Z4W1|A0A0S2Z4W1_HUMAN;sp|Q8IYB3|SRRM1_HUMAN;tr|A9Z1X7|A9Z1X7_HUMAN;tr|B7Z7U0|B7Z7U0_HUMAN;tr|A0A0S2Z4Z6|A0A0S2Z4Z6_HUMAN;tr|M0R088|M0R088_HUMAN;tr|E9PCT1|E9PCT1_HUMAN;tr|B4DED5|B4DED5_HUMAN	tr|A0A0S2Z4W1|A0A0S2Z4W1_HUMAN;sp|Q8IYB3|SRRM1_HUMAN;tr|A9Z1X7|A9Z1X7_HUMAN;tr|B7Z7U0|B7Z7U0_HUMAN;tr|A0A0S2Z4Z6|A0A0S2Z4Z6_HUMAN;tr|M0R088|M0R088_HUMAN;tr|E9PCT1|E9PCT1_HUMAN	tr|A0A0S2Z4W1|A0A0S2Z4W1_HUMAN Serine/arginine repetitive matrix 1 isoform 1 (Fragment) OS=Homo sapiens OX=9606 GN=SRRM1 PE=2 SV=1;sp|Q8IYB3|SRRM1_HUMAN Serine/arginine repetitive matrix protein 1 OS=Homo sapiens OX=9606 GN=SRRM1 PE=1 SV=2;tr|A9Z1X7|A9Z1X7	A0A0S2Z4W1	Serine/arginine repetitive matrix 1 isoform 1 (Serine/arginine repetitive matrix 1, isoform CRA_a) (Fragment)	SRRM1	8	3	3	6.7	102.33	13725000	NaN	20632000	14082000	27003000	NaN
tr|A0A0S2Z4Y4|A0A0S2Z4Y4_HUMAN;sp|Q14677|EPN4_HUMAN;tr|A0A0S2Z5H3|A0A0S2Z5H3_HUMAN	tr|A0A0S2Z4Y4|A0A0S2Z4Y4_HUMAN;sp|Q14677|EPN4_HUMAN;tr|A0A0S2Z5H3|A0A0S2Z5H3_HUMAN	tr|A0A0S2Z4Y4|A0A0S2Z4Y4_HUMAN Clathrin interactor 1 isoform 1 (Fragment) OS=Homo sapiens OX=9606 GN=CLINT1 PE=2 SV=1;sp|Q14677|EPN4_HUMAN Clathrin interactor 1 OS=Homo sapiens OX=9606 GN=CLINT1 PE=1 SV=1;tr|A0A0S2Z5H3|A0A0S2Z5H3_HUMAN Clathrin interactor	A0A0S2Z4Y4	Clathrin interactor 1 isoform 1 (Fragment)	CLINT1	3	7	7	15.7	68.259	71980000	21328000	31371000	20102000	20320000	21947000
tr|A0A0S2Z4Y5|A0A0S2Z4Y5_HUMAN;sp|O60762|DPM1_HUMAN;tr|Q5QPK2|Q5QPK2_HUMAN;tr|H0Y368|H0Y368_HUMAN;tr|A0A0S2Z4U1|A0A0S2Z4U1_HUMAN;tr|Q5QPJ9|Q5QPJ9_HUMAN	tr|A0A0S2Z4Y5|A0A0S2Z4Y5_HUMAN;sp|O60762|DPM1_HUMAN;tr|Q5QPK2|Q5QPK2_HUMAN;tr|H0Y368|H0Y368_HUMAN	tr|A0A0S2Z4Y5|A0A0S2Z4Y5_HUMAN Dolichol-phosphate mannosyltransferase subunit 1 (Fragment) OS=Homo sapiens OX=9606 GN=DPM1 PE=2 SV=1;sp|O60762|DPM1_HUMAN Dolichol-phosphate mannosyltransferase subunit 1 OS=Homo sapiens OX=9606 GN=DPM1 PE=1 SV=1;tr|Q5QPK2|Q	A0A0S2Z4Y5	Dolichol-phosphate mannosyltransferase subunit 1 (EC 2.4.1.83) (Fragment)	DPM1	6	7	7	25.8	29.634	70208000	52618000	56245000	84574000	62542000	62763000
tr|A0A0S2Z4Z0|A0A0S2Z4Z0_HUMAN;sp|Q96PK6|RBM14_HUMAN;tr|Q59GV2|Q59GV2_HUMAN;tr|B4DNG4|B4DNG4_HUMAN;tr|A0A0S2Z567|A0A0S2Z567_HUMAN;tr|A0A0A6YYI9|A0A0A6YYI9_HUMAN;tr|A0A0S2Z5V2|A0A0S2Z5V2_HUMAN;tr|F8WDX3|F8WDX3_HUMAN;tr|A0A0A0MSL8|A0A0A0MSL8_HUMAN;tr|B8ZZ74|B8ZZ74_HUMAN	tr|A0A0S2Z4Z0|A0A0S2Z4Z0_HUMAN;sp|Q96PK6|RBM14_HUMAN;tr|Q59GV2|Q59GV2_HUMAN	tr|A0A0S2Z4Z0|A0A0S2Z4Z0_HUMAN RNA binding motif protein 14 isoform 1 (Fragment) OS=Homo sapiens OX=9606 GN=RBM14 PE=2 SV=1;sp|Q96PK6|RBM14_HUMAN RNA-binding protein 14 OS=Homo sapiens OX=9606 GN=RBM14 PE=1 SV=2;tr|Q59GV2|Q59GV2_HUMAN RNA binding motif pro	A0A0S2Z4Z0	RNA binding motif protein 14 isoform 1 (Fragment)	RBM14	10	18	18	39	69.491	179160000	167800000	228040000	218170000	269040000	346540000
tr|A0A0S2Z523|A0A0S2Z523_HUMAN;tr|E5KRX5|E5KRX5_HUMAN;sp|Q15526|SURF1_HUMAN;tr|A0A087WYS9|A0A087WYS9_HUMAN	tr|A0A0S2Z523|A0A0S2Z523_HUMAN;tr|E5KRX5|E5KRX5_HUMAN;sp|Q15526|SURF1_HUMAN;tr|A0A087WYS9|A0A087WYS9_HUMAN	tr|A0A0S2Z523|A0A0S2Z523_HUMAN SURF1-like protein (Fragment) OS=Homo sapiens OX=9606 GN=SURF1 PE=2 SV=1;tr|E5KRX5|E5KRX5_HUMAN SURF1-like protein OS=Homo sapiens OX=9606 GN=SURF1 PE=2 SV=1;sp|Q15526|SURF1_HUMAN Surfeit locus protein 1 OS=Homo sapiens OX=96	A0A0S2Z523	SURF1-like protein (Fragment)	SURF1	4	2	2	11.3	26.752	NaN	21724000	26735000	20687000	28709000	NaN
tr|A0A0S2Z580|A0A0S2Z580_HUMAN;tr|A0A0S2Z5B3|A0A0S2Z5B3_HUMAN;sp|O95571|ETHE1_HUMAN;tr|M0QXB5|M0QXB5_HUMAN;tr|B2RCZ7|B2RCZ7_HUMAN;tr|M0QY80|M0QY80_HUMAN;tr|A0A0S2Z5N8|A0A0S2Z5N8_HUMAN;tr|M0QX80|M0QX80_HUMAN	tr|A0A0S2Z580|A0A0S2Z580_HUMAN;tr|A0A0S2Z5B3|A0A0S2Z5B3_HUMAN;sp|O95571|ETHE1_HUMAN;tr|M0QXB5|M0QXB5_HUMAN;tr|B2RCZ7|B2RCZ7_HUMAN;tr|M0QY80|M0QY80_HUMAN	tr|A0A0S2Z580|A0A0S2Z580_HUMAN Ethylmalonic encephalopathy 1 isoform 2 (Fragment) OS=Homo sapiens OX=9606 GN=ETHE1 PE=2 SV=1;tr|A0A0S2Z5B3|A0A0S2Z5B3_HUMAN Ethylmalonic encephalopathy 1 isoform 1 (Fragment) OS=Homo sapiens OX=9606 GN=ETHE1 PE=2 SV=1;sp|O95	A0A0S2Z580	Ethylmalonic encephalopathy 1 isoform 2 (Fragment)	ETHE1	8	6	6	32.5	26.643	194050000	72908000	131650000	282290000	153400000	37356000
tr|A0A0S2Z583|A0A0S2Z583_HUMAN;sp|Q8TC12|RDH11_HUMAN;tr|G3V2G6|G3V2G6_HUMAN;tr|B3KQ19|B3KQ19_HUMAN;tr|H0YJ46|H0YJ46_HUMAN;tr|H0YIZ8|H0YIZ8_HUMAN	tr|A0A0S2Z583|A0A0S2Z583_HUMAN;sp|Q8TC12|RDH11_HUMAN;tr|G3V2G6|G3V2G6_HUMAN	tr|A0A0S2Z583|A0A0S2Z583_HUMAN Retinol dehydrogenase 11 isoform 1 (Fragment) OS=Homo sapiens OX=9606 GN=RDH11 PE=2 SV=1;sp|Q8TC12|RDH11_HUMAN Retinol dehydrogenase 11 OS=Homo sapiens OX=9606 GN=RDH11 PE=1 SV=2;tr|G3V2G6|G3V2G6_HUMAN Retinol dehydrogenase 1	A0A0S2Z583	Retinol dehydrogenase 11 isoform 1 (Fragment)	RDH11	6	11	2	43.4	35.386	154840000	267630000	234730000	211900000	263060000	218290000
tr|A0A0S2Z5A2|A0A0S2Z5A2_HUMAN;tr|Q53F53|Q53F53_HUMAN;tr|A0A0S2Z5B0|A0A0S2Z5B0_HUMAN;sp|Q8WXF7|ATLA1_HUMAN;tr|A0A0S2Z5B4|A0A0S2Z5B4_HUMAN;tr|Q6IAK1|Q6IAK1_HUMAN;tr|G3V5T4|G3V5T4_HUMAN;tr|A0A0S2Z581|A0A0S2Z581_HUMAN	tr|A0A0S2Z5A2|A0A0S2Z5A2_HUMAN;tr|Q53F53|Q53F53_HUMAN;tr|A0A0S2Z5B0|A0A0S2Z5B0_HUMAN;sp|Q8WXF7|ATLA1_HUMAN;tr|A0A0S2Z5B4|A0A0S2Z5B4_HUMAN;tr|Q6IAK1|Q6IAK1_HUMAN	tr|A0A0S2Z5A2|A0A0S2Z5A2_HUMAN Atlastin GTPase 1 isoform 2 (Fragment) OS=Homo sapiens OX=9606 GN=ATL1 PE=2 SV=1;tr|Q53F53|Q53F53_HUMAN Atlastin variant (Fragment) OS=Homo sapiens OX=9606 PE=2 SV=1;tr|A0A0S2Z5B0|A0A0S2Z5B0_HUMAN Atlastin GTPase 1 isoform 1	A0A0S2Z5A2	Atlastin GTPase 1 isoform 2 (Fragment)	ATL1	8	9	8	21.3	63.054	321820000	NaN	304020000	460550000	314210000	402480000
tr|A0A0S2Z5A5|A0A0S2Z5A5_HUMAN;tr|A0A024R8V0|A0A024R8V0_HUMAN;sp|Q9UHD8|SEPT9_HUMAN;tr|A0A024R8Q0|A0A024R8Q0_HUMAN;tr|A0A0S2Z5W9|A0A0S2Z5W9_HUMAN;tr|K7EL40|K7EL40_HUMAN;tr|K7EK18|K7EK18_HUMAN;tr|Q1WWK5|Q1WWK5_HUMAN;tr|K7ER52|K7ER52_HUMAN;tr|K7EIE4|K7EIE4_HUMAN;tr|K7EQD7|K7EQD7_HUMAN;tr|K7ELJ9|K7ELJ9_HUMAN;tr|K7EJZ2|K7EJZ2_HUMAN;tr|K7ER14|K7ER14_HUMAN;tr|K7EIR4|K7EIR4_HUMAN;tr|K7EKN4|K7EKN4_HUMAN;…	tr|A0A0S2Z5A5|A0A0S2Z5A5_HUMAN;tr|A0A024R8V0|A0A024R8V0_HUMAN;sp|Q9UHD8|SEPT9_HUMAN;tr|A0A024R8Q0|A0A024R8Q0_HUMAN;tr|A0A0S2Z5W9|A0A0S2Z5W9_HUMAN	tr|A0A0S2Z5A5|A0A0S2Z5A5_HUMAN Septin 9 isoform 1 (Fragment) OS=Homo sapiens OX=9606 GN=SEPT9 PE=2 SV=1;tr|A0A024R8V0|A0A024R8V0_HUMAN Septin 9, isoform CRA_a OS=Homo sapiens OX=9606 GN=SEPT9 PE=3 SV=1;sp|Q9UHD8|SEPT9_HUMAN Septin-9 OS=Homo sapiens OX=9606	A0A0S2Z5A5	Septin 9 isoform 1 (Fragment)	2019-09-09	28	28	27	60	63.665	437530000	432660000	344380000	271560000	206540000	738920000
tr|A0A0S2Z5B8|A0A0S2Z5B8_HUMAN;tr|A0A0S2Z5D4|A0A0S2Z5D4_HUMAN;sp|Q9UJW0|DCTN4_HUMAN;tr|B4DL03|B4DL03_HUMAN;tr|E5RGG1|E5RGG1_HUMAN;tr|H9KVE0|H9KVE0_HUMAN;tr|A0A0S2Z5D5|A0A0S2Z5D5_HUMAN;tr|E5RI97|E5RI97_HUMAN;tr|B4DS07|B4DS07_HUMAN	tr|A0A0S2Z5B8|A0A0S2Z5B8_HUMAN;tr|A0A0S2Z5D4|A0A0S2Z5D4_HUMAN;sp|Q9UJW0|DCTN4_HUMAN;tr|B4DL03|B4DL03_HUMAN;tr|E5RGG1|E5RGG1_HUMAN;tr|H9KVE0|H9KVE0_HUMAN	tr|A0A0S2Z5B8|A0A0S2Z5B8_HUMAN Dynactin 4 isoform 2 (Fragment) OS=Homo sapiens OX=9606 GN=DCTN4 PE=2 SV=1;tr|A0A0S2Z5D4|A0A0S2Z5D4_HUMAN Dynactin 4 isoform 1 (Fragment) OS=Homo sapiens OX=9606 GN=DCTN4 PE=2 SV=1;sp|Q9UJW0|DCTN4_HUMAN Dynactin subunit 4 OS=	A0A0S2Z5B8	Dynactin 4 isoform 2 (Fragment)	DCTN4	9	6	6	18.6	50.462	24367000	41631000	28188000	NaN	NaN	44107000
tr|A0A0S2Z5C3|A0A0S2Z5C3_HUMAN;sp|Q9NWT1|PK1IP_HUMAN	tr|A0A0S2Z5C3|A0A0S2Z5C3_HUMAN;sp|Q9NWT1|PK1IP_HUMAN	tr|A0A0S2Z5C3|A0A0S2Z5C3_HUMAN PAK1 interacting protein 1 isoform 1 (Fragment) OS=Homo sapiens OX=9606 GN=PAK1IP1 PE=2 SV=1;sp|Q9NWT1|PK1IP_HUMAN p21-activated protein kinase-interacting protein 1 OS=Homo sapiens OX=9606 GN=PAK1IP1 PE=1 SV=2	A0A0S2Z5C3	PAK1 interacting protein 1 isoform 1 (Fragment)	PAK1IP1	2	1	1	2.3	43.963	NaN	NaN	4674300	NaN	NaN	NaN
tr|A0A0S2Z5D2|A0A0S2Z5D2_HUMAN;tr|A0A0S2Z563|A0A0S2Z563_HUMAN;sp|Q9Y2Q9|RT28_HUMAN;tr|A0A0S2Z5H0|A0A0S2Z5H0_HUMAN;tr|Q53G62|Q53G62_HUMAN;tr|H0YAT2|H0YAT2_HUMAN;tr|H7C5V3|H7C5V3_HUMAN;tr|E5RGC7|E5RGC7_HUMAN;tr|E5RFH3|E5RFH3_HUMAN;tr|E5RFT8|E5RFT8_HUMAN;tr|E5RK86|E5RK86_HUMAN;tr|H0YC42|H0YC42_HUMAN;tr|A5Y5A3|A5Y5A3_HUMAN	tr|A0A0S2Z5D2|A0A0S2Z5D2_HUMAN;tr|A0A0S2Z563|A0A0S2Z563_HUMAN;sp|Q9Y2Q9|RT28_HUMAN;tr|A0A0S2Z5H0|A0A0S2Z5H0_HUMAN;tr|Q53G62|Q53G62_HUMAN;tr|H0YAT2|H0YAT2_HUMAN;tr|H7C5V3|H7C5V3_HUMAN;tr|E5RGC7|E5RGC7_HUMAN;tr|E5RFH3|E5RFH3_HUMAN	tr|A0A0S2Z5D2|A0A0S2Z5D2_HUMAN Mitochondrial ribosomal protein S28 isoform 4 (Fragment) OS=Homo sapiens OX=9606 GN=MRPS28 PE=2 SV=1;tr|A0A0S2Z563|A0A0S2Z563_HUMAN Mitochondrial ribosomal protein S28 isoform 1 (Fragment) OS=Homo sapiens OX=9606 GN=MRPS28 PE	A0A0S2Z5D2	Mitochondrial ribosomal protein S28 isoform 4 (Mitochondrial ribosomal protein S28, isoform CRA_c) (Fragment)	MRPS28	13	6	6	39.2	20.148	38252000	NaN	65027000	75347000	53648000	33311000
tr|A0A0S2Z5I7|A0A0S2Z5I7_HUMAN;tr|A0A087X020|A0A087X020_HUMAN;sp|Q9Y3A5|SBDS_HUMAN;tr|A0A0S2Z5F7|A0A0S2Z5F7_HUMAN;tr|F8WE72|F8WE72_HUMAN	tr|A0A0S2Z5I7|A0A0S2Z5I7_HUMAN;tr|A0A087X020|A0A087X020_HUMAN;sp|Q9Y3A5|SBDS_HUMAN	tr|A0A0S2Z5I7|A0A0S2Z5I7_HUMAN Shwachman-Bodian-Diamond syndrome isoform 1 (Fragment) OS=Homo sapiens OX=9606 GN=SBDS PE=2 SV=1;tr|A0A087X020|A0A087X020_HUMAN Ribosome maturation protein SBDS OS=Homo sapiens OX=9606 GN=SBDS PE=1 SV=1;sp|Q9Y3A5|SBDS_HUMAN R	A0A0S2Z5I7	Shwachman-Bodian-Diamond syndrome isoform 1 (Fragment)	SBDS	5	9	9	31.6	28.763	85747000	63551000	120500000	63025000	42097000	44776000
tr|A0A0S2Z5J7|A0A0S2Z5J7_HUMAN;tr|A0A024QZC1|A0A024QZC1_HUMAN;sp|O95400|CD2B2_HUMAN	tr|A0A0S2Z5J7|A0A0S2Z5J7_HUMAN;tr|A0A024QZC1|A0A024QZC1_HUMAN;sp|O95400|CD2B2_HUMAN	tr|A0A0S2Z5J7|A0A0S2Z5J7_HUMAN CD2 binding protein 2 isoform 2 (Fragment) OS=Homo sapiens OX=9606 GN=CD2BP2 PE=2 SV=1;tr|A0A024QZC1|A0A024QZC1_HUMAN CD2 antigen (Cytoplasmic tail) binding protein 2, isoform CRA_a OS=Homo sapiens OX=9606 GN=CD2BP2 PE=2 SV=1	A0A0S2Z5J7	CD2 binding protein 2 isoform 2 (Fragment)	CD2BP2	3	1	1	14.1	10.685	NaN	NaN	NaN	NaN	5690200	NaN
tr|A0A0S2Z5K6|A0A0S2Z5K6_HUMAN;tr|A0A0S2Z6B4|A0A0S2Z6B4_HUMAN;sp|Q9H173|SIL1_HUMAN;tr|D6REA1|D6REA1_HUMAN;tr|A0RZG6|A0RZG6_HUMAN;tr|A0RZB6|A0RZB6_HUMAN;tr|D6RG16|D6RG16_HUMAN;tr|D6RBP7|D6RBP7_HUMAN;tr|D6RAI3|D6RAI3_HUMAN;tr|D6RIU8|D6RIU8_HUMAN	tr|A0A0S2Z5K6|A0A0S2Z5K6_HUMAN;tr|A0A0S2Z6B4|A0A0S2Z6B4_HUMAN;sp|Q9H173|SIL1_HUMAN;tr|D6REA1|D6REA1_HUMAN	tr|A0A0S2Z5K6|A0A0S2Z5K6_HUMAN SIL1-like protein endoplasmic reticulum chaperone isoform 2 (Fragment) OS=Homo sapiens OX=9606 GN=SIL1 PE=2 SV=1;tr|A0A0S2Z6B4|A0A0S2Z6B4_HUMAN SIL1-like protein endoplasmic reticulum chaperone isoform 1 (Fragment) OS=Homo sa	A0A0S2Z5K6	SIL1-like protein endoplasmic reticulum chaperone isoform 2 (Fragment)	SIL1	10	5	5	14.4	44.512	20663000	NaN	30805000	35490000	30894000	NaN
tr|A0A0S2Z5Q3|A0A0S2Z5Q3_HUMAN;tr|A0A384ME15|A0A384ME15_HUMAN;sp|Q8NBJ7|SUMF2_HUMAN;tr|J3KQJ1|J3KQJ1_HUMAN;tr|A0A0S2Z548|A0A0S2Z548_HUMAN;tr|C9JL30|C9JL30_HUMAN;tr|A8MXB9|A8MXB9_HUMAN;tr|H7C3B2|H7C3B2_HUMAN;tr|A0A494C1B1|A0A494C1B1_HUMAN;tr|C9J660|C9J660_HUMAN;tr|A0A024RDK8|A0A024RDK8_HUMAN;tr|B4DLK7|B4DLK7_HUMAN;tr|Q75LP3|Q75LP3_HUMAN;tr|F8WA42|F8WA42_HUMAN;tr|A0A0S2Z5C4|A0A0S2Z5C4_HUMAN;tr|E9PB…	tr|A0A0S2Z5Q3|A0A0S2Z5Q3_HUMAN;tr|A0A384ME15|A0A384ME15_HUMAN;sp|Q8NBJ7|SUMF2_HUMAN;tr|J3KQJ1|J3KQJ1_HUMAN;tr|A0A0S2Z548|A0A0S2Z548_HUMAN;tr|C9JL30|C9JL30_HUMAN;tr|A8MXB9|A8MXB9_HUMAN;tr|H7C3B2|H7C3B2_HUMAN;tr|A0A494C1B1|A0A494C1B1_HUMAN;tr|C9J660|C9J660_HUMAN;tr|A0A024RDK8|A0A024RDK8_HUMAN;tr|B4DLK7|B4DLK7_HUMAN;tr|Q75LP3|Q75LP3_HUMAN;tr|F8WA42|F8WA42_HUMAN;tr|A0A0S2Z5C4|A0A0S2Z5C4_HUMAN;tr|E9PB…	tr|A0A0S2Z5Q3|A0A0S2Z5Q3_HUMAN Sulfatase modifying factor 2 isoform 2 OS=Homo sapiens OX=9606 GN=SUMF2 PE=2 SV=1;tr|A0A384ME15|A0A384ME15_HUMAN Epididymis secretory sperm binding protein OS=Homo sapiens OX=9606 GN=SUMF2 PE=2 SV=1;sp|Q8NBJ7|SUMF2_HUMAN Inac	A0A0S2Z5Q3	Sulfatase modifying factor 2 isoform 2	SUMF2	23	7	7	29.8	30.833	160710000	178170000	100800000	210040000	90110000	108760000
tr|A0A0S2Z5R8|A0A0S2Z5R8_HUMAN;tr|A0A0U1RQT8|A0A0U1RQT8_HUMAN;tr|A0A024RC16|A0A024RC16_HUMAN;sp|Q8TCZ2|C99L2_HUMAN	tr|A0A0S2Z5R8|A0A0S2Z5R8_HUMAN;tr|A0A0U1RQT8|A0A0U1RQT8_HUMAN;tr|A0A024RC16|A0A024RC16_HUMAN;sp|Q8TCZ2|C99L2_HUMAN	tr|A0A0S2Z5R8|A0A0S2Z5R8_HUMAN CD99 molecule-like 2 isoform 3 (Fragment) OS=Homo sapiens OX=9606 GN=CD99L2 PE=1 SV=1;tr|A0A0U1RQT8|A0A0U1RQT8_HUMAN CD99 antigen-like protein 2 (Fragment) OS=Homo sapiens OX=9606 GN=CD99L2 PE=1 SV=1;tr|A0A024RC16|A0A024RC16_	A0A0S2Z5R8	CD99 molecule-like 2 isoform 3 (Fragment)	CD99L2	4	2	2	28.6	12.638	18343000	NaN	24748000	NaN	9276000	18048000
tr|A0A0S2Z5U1|A0A0S2Z5U1_HUMAN;sp|Q8N183|NDUF2_HUMAN;tr|A0A0S2Z5U2|A0A0S2Z5U2_HUMAN;tr|D6RA56|D6RA56_HUMAN;tr|A0PJB9|A0PJB9_HUMAN;tr|A0A0S2Z5T4|A0A0S2Z5T4_HUMAN	tr|A0A0S2Z5U1|A0A0S2Z5U1_HUMAN;sp|Q8N183|NDUF2_HUMAN;tr|A0A0S2Z5U2|A0A0S2Z5U2_HUMAN	tr|A0A0S2Z5U1|A0A0S2Z5U1_HUMAN NADH dehydrogenase 1 alpha subcomplex assembly factor 2 isoform 1 (Fragment) OS=Homo sapiens OX=9606 GN=NDUFAF2 PE=2 SV=1;sp|Q8N183|NDUF2_HUMAN NADH dehydrogenase [ubiquinone] 1 alpha subcomplex assembly factor 2 OS=Homo sapi	A0A0S2Z5U1	NADH dehydrogenase 1 alpha subcomplex assembly factor 2 isoform 1 (Fragment)	NDUFAF2	6	7	7	56.2	19.856	44756000	25163000	52625000	61127000	67848000	53751000
tr|A0A0S2Z5U6|A0A0S2Z5U6_HUMAN;sp|Q96C36|P5CR2_HUMAN;tr|A0A087WTV6|A0A087WTV6_HUMAN;tr|A0A024R3Q9|A0A024R3Q9_HUMAN;tr|A0A087WZR9|A0A087WZR9_HUMAN;tr|J3KR12|J3KR12_HUMAN;tr|Q4W8W1|Q4W8W1_HUMAN;tr|B4DQK8|B4DQK8_HUMAN;tr|B3KMB7|B3KMB7_HUMAN;tr|Q8NCZ0|Q8NCZ0_HUMAN;tr|A0A0S2Z578|A0A0S2Z578_HUMAN;tr|A0A087WX69|A0A087WX69_HUMAN;tr|A0A087WZF0|A0A087WZF0_HUMAN	tr|A0A0S2Z5U6|A0A0S2Z5U6_HUMAN;sp|Q96C36|P5CR2_HUMAN;tr|A0A087WTV6|A0A087WTV6_HUMAN;tr|A0A024R3Q9|A0A024R3Q9_HUMAN;tr|A0A087WZR9|A0A087WZR9_HUMAN;tr|J3KR12|J3KR12_HUMAN;tr|Q4W8W1|Q4W8W1_HUMAN;tr|B4DQK8|B4DQK8_HUMAN	tr|A0A0S2Z5U6|A0A0S2Z5U6_HUMAN Pyrroline-5-carboxylate reductase (Fragment) OS=Homo sapiens OX=9606 GN=PYCR2 PE=2 SV=1;sp|Q96C36|P5CR2_HUMAN Pyrroline-5-carboxylate reductase 2 OS=Homo sapiens OX=9606 GN=PYCR2 PE=1 SV=1;tr|A0A087WTV6|A0A087WTV6_HUMAN Pyrro	A0A0S2Z5U6	Pyrroline-5-carboxylate reductase (EC 1.5.1.2) (Fragment)	PYCR2	13	13	12	42.2	33.637	88776000	253560000	127030000	200920000	208380000	145250000
tr|A0A0S2Z5V7|A0A0S2Z5V7_HUMAN;sp|Q8TCT9|HM13_HUMAN;tr|A0A3B3IUB5|A0A3B3IUB5_HUMAN;tr|A0A075B6F6|A0A075B6F6_HUMAN;tr|A0A0S2Z6F0|A0A0S2Z6F0_HUMAN;tr|A0A3B3IT72|A0A3B3IT72_HUMAN;tr|A0A0C4DGU3|A0A0C4DGU3_HUMAN	tr|A0A0S2Z5V7|A0A0S2Z5V7_HUMAN;sp|Q8TCT9|HM13_HUMAN;tr|A0A3B3IUB5|A0A3B3IUB5_HUMAN;tr|A0A075B6F6|A0A075B6F6_HUMAN;tr|A0A0S2Z6F0|A0A0S2Z6F0_HUMAN;tr|A0A3B3IT72|A0A3B3IT72_HUMAN	tr|A0A0S2Z5V7|A0A0S2Z5V7_HUMAN Histocompatibility 13 isoform 1 (Fragment) OS=Homo sapiens OX=9606 GN=HM13 PE=2 SV=1;sp|Q8TCT9|HM13_HUMAN Minor histocompatibility antigen H13 OS=Homo sapiens OX=9606 GN=HM13 PE=1 SV=1;tr|A0A3B3IUB5|A0A3B3IUB5_HUMAN Minor his	A0A0S2Z5V7	Histocompatibility 13 isoform 1 (Fragment)	HM13	7	10	10	23.6	41.488	415990000	611320000	546590000	576630000	578510000	444780000
tr|A0A0S2Z5X1|A0A0S2Z5X1_HUMAN;sp|Q96DA6|TIM14_HUMAN;tr|A0A2R8Y839|A0A2R8Y839_HUMAN;tr|G5E9V2|G5E9V2_HUMAN;tr|F2Z3A7|F2Z3A7_HUMAN	tr|A0A0S2Z5X1|A0A0S2Z5X1_HUMAN;sp|Q96DA6|TIM14_HUMAN	tr|A0A0S2Z5X1|A0A0S2Z5X1_HUMAN DnaJ-like protein subfamily C member 19 isoform 1 (Fragment) OS=Homo sapiens OX=9606 GN=DNAJC19 PE=2 SV=1;sp|Q96DA6|TIM14_HUMAN Mitochondrial import inner membrane translocase subunit TIM14 OS=Homo sapiens OX=9606 GN=DNAJC19	A0A0S2Z5X1	DnaJ-like protein subfamily C member 19 isoform 1 (Fragment)	DNAJC19	5	4	4	47.4	12.498	11566000	24570000	20528000	19061000	27145000	NaN
tr|A0A0S2Z6I4|A0A0S2Z6I4_HUMAN;sp|Q9BQB6|VKOR1_HUMAN;tr|A0A0B5EFL6|A0A0B5EFL6_HUMAN;tr|H0YD56|H0YD56_HUMAN;tr|A0A0B5EEB2|A0A0B5EEB2_HUMAN;tr|A0A0S2Z5X7|A0A0S2Z5X7_HUMAN;tr|I3L3B4|I3L3B4_HUMAN;tr|F8W9H0|F8W9H0_HUMAN;tr|E9PLN8|E9PLN8_HUMAN	tr|A0A0S2Z6I4|A0A0S2Z6I4_HUMAN;sp|Q9BQB6|VKOR1_HUMAN;tr|A0A0B5EFL6|A0A0B5EFL6_HUMAN;tr|H0YD56|H0YD56_HUMAN	tr|A0A0S2Z6I4|A0A0S2Z6I4_HUMAN Vitamin K epoxide reductase complex subunit 1 isoform 1 (Fragment) OS=Homo sapiens OX=9606 GN=VKORC1 PE=2 SV=1;sp|Q9BQB6|VKOR1_HUMAN Vitamin K epoxide reductase complex subunit 1 OS=Homo sapiens OX=9606 GN=VKORC1 PE=1 SV=1;tr	A0A0S2Z6I4	Vitamin K epoxide reductase complex subunit 1 isoform 1 (Fragment)	VKORC1	9	3	3	12.9	18.234	125940000	562630000	141590000	227020000	249030000	444520000
tr|A0A0S2Z6V5|A0A0S2Z6V5_HUMAN;sp|Q8IYU8|MICU2_HUMAN;tr|A0A0A0MTD5|A0A0A0MTD5_HUMAN	tr|A0A0S2Z6V5|A0A0S2Z6V5_HUMAN;sp|Q8IYU8|MICU2_HUMAN	tr|A0A0S2Z6V5|A0A0S2Z6V5_HUMAN EF-hand domain family member A1 isoform 1 (Fragment) OS=Homo sapiens OX=9606 GN=EFHA1 PE=2 SV=1;sp|Q8IYU8|MICU2_HUMAN Calcium uptake protein 2, mitochondrial OS=Homo sapiens OX=9606 GN=MICU2 PE=1 SV=2	A0A0S2Z6V5	EF-hand domain family member A1 isoform 1 (EF-hand domain family, member A1, isoform CRA_b) (Fragment)	EFHA1	3	5	5	19.8	49.666	11202000	NaN	15592000	22094000	45265000	NaN
tr|A0A0U1RQF0|A0A0U1RQF0_HUMAN;sp|P49327|FAS_HUMAN;tr|Q6PJJ3|Q6PJJ3_HUMAN;tr|A0A0U1RRG3|A0A0U1RRG3_HUMAN;tr|A0A1B0GTR5|A0A1B0GTR5_HUMAN;tr|Q13587|Q13587_HUMAN;tr|J3KTF0|J3KTF0_HUMAN	tr|A0A0U1RQF0|A0A0U1RQF0_HUMAN;sp|P49327|FAS_HUMAN	tr|A0A0U1RQF0|A0A0U1RQF0_HUMAN Fatty acid synthase OS=Homo sapiens OX=9606 GN=FASN PE=1 SV=1;sp|P49327|FAS_HUMAN Fatty acid synthase OS=Homo sapiens OX=9606 GN=FASN PE=1 SV=3	A0A0U1RQF0	Fatty acid synthase	FASN	7	57	57	27.1	273.2	779660000	488240000	558230000	263290000	188840000	322120000
tr|A0A0U1RQH1|A0A0U1RQH1_HUMAN;tr|A0A0U1RQP0|A0A0U1RQP0_HUMAN;tr|A0A0U1RR07|A0A0U1RR07_HUMAN;tr|Q6ZSE3|Q6ZSE3_HUMAN;tr|A0A0U1RRJ3|A0A0U1RRJ3_HUMAN;sp|Q9HCH5|SYTL2_HUMAN;tr|Q9BQS1|Q9BQS1_HUMAN;tr|E9PQL8|E9PQL8_HUMAN;tr|E9PS29|E9PS29_HUMAN;tr|E9PPL3|E9PPL3_HUMAN;tr|A0A024R5N9|A0A024R5N9_HUMAN	tr|A0A0U1RQH1|A0A0U1RQH1_HUMAN;tr|A0A0U1RQP0|A0A0U1RQP0_HUMAN;tr|A0A0U1RR07|A0A0U1RR07_HUMAN;tr|Q6ZSE3|Q6ZSE3_HUMAN;tr|A0A0U1RRJ3|A0A0U1RRJ3_HUMAN;sp|Q9HCH5|SYTL2_HUMAN	tr|A0A0U1RQH1|A0A0U1RQH1_HUMAN Synaptotagmin-like protein 2 (Fragment) OS=Homo sapiens OX=9606 GN=SYTL2 PE=1 SV=1;tr|A0A0U1RQP0|A0A0U1RQP0_HUMAN Synaptotagmin-like protein 2 (Fragment) OS=Homo sapiens OX=9606 GN=SYTL2 PE=1 SV=1;tr|A0A0U1RR07|A0A0U1RR07_HUM	A0A0U1RQH1	Synaptotagmin-like protein 2 (Fragment)	SYTL2	11	4	4	6.5	73.145	NaN	NaN	26430000	NaN	NaN	26763000
tr|A0A0U1RQQ4|A0A0U1RQQ4_HUMAN;sp|Q9UNN8|EPCR_HUMAN;tr|A0A0U1RRC4|A0A0U1RRC4_HUMAN	tr|A0A0U1RQQ4|A0A0U1RQQ4_HUMAN;sp|Q9UNN8|EPCR_HUMAN	tr|A0A0U1RQQ4|A0A0U1RQQ4_HUMAN Endothelial protein C receptor (Fragment) OS=Homo sapiens OX=9606 GN=PROCR PE=1 SV=1;sp|Q9UNN8|EPCR_HUMAN Endothelial protein C receptor OS=Homo sapiens OX=9606 GN=PROCR PE=1 SV=1	A0A0U1RQQ4	Endothelial protein C receptor (Fragment)	PROCR	3	3	3	16.4	24.284	37585000	NaN	NaN	36425000	7775000	NaN
sp|A0A0U1RRL7|MMPOS_HUMAN	sp|A0A0U1RRL7|MMPOS_HUMAN	sp|A0A0U1RRL7|MMPOS_HUMAN Protein MMP24OS OS=Homo sapiens OX=9606 GN=MMP24OS PE=1 SV=1	A0A0U1RRL7	Protein MMP24OS (MMP24 opposite strand)	MMP24OS	1	2	2	74.6	7.6794	27198000	59328000	19743000	78160000	66365000	21422000
tr|A0A0U1RRM1|A0A0U1RRM1_HUMAN;tr|B3KSZ4|B3KSZ4_HUMAN;sp|Q8WXI9|P66B_HUMAN	tr|A0A0U1RRM1|A0A0U1RRM1_HUMAN;tr|B3KSZ4|B3KSZ4_HUMAN;sp|Q8WXI9|P66B_HUMAN	tr|A0A0U1RRM1|A0A0U1RRM1_HUMAN Transcriptional repressor p66-beta OS=Homo sapiens OX=9606 GN=GATAD2B PE=1 SV=1;tr|B3KSZ4|B3KSZ4_HUMAN cDNA FLJ37346 fis, clone BRAMY2021310, highly similar to Transcriptional repressor p66 beta OS=Homo sapiens OX=9606 PE=2 S	A0A0U1RRM1	Transcriptional repressor p66-beta	GATAD2B	3	2	1	4.7	63.461	NaN	NaN	NaN	NaN	5762700	NaN
tr|A0A0U4BW16|A0A0U4BW16_HUMAN	tr|A0A0U4BW16|A0A0U4BW16_HUMAN	tr|A0A0U4BW16|A0A0U4BW16_HUMAN Non-muscle myosin heavy chain 9 OS=Homo sapiens OX=9606 GN=MYH9 PE=2 SV=1	A0A0U4BW16	Non-muscle myosin heavy chain 9	MYH9	1	206	0	68.2	226.51	NaN	NaN	NaN	7953600	NaN	NaN
tr|A0A109NGN6|A0A109NGN6_HUMAN;sp|P28066|PSA5_HUMAN;tr|Q5U0A0|Q5U0A0_HUMAN	tr|A0A109NGN6|A0A109NGN6_HUMAN;sp|P28066|PSA5_HUMAN;tr|Q5U0A0|Q5U0A0_HUMAN	tr|A0A109NGN6|A0A109NGN6_HUMAN Proteasome subunit alpha type OS=Homo sapiens OX=9606 PE=2 SV=1;sp|P28066|PSA5_HUMAN Proteasome subunit alpha type-5 OS=Homo sapiens OX=9606 GN=PSMA5 PE=1 SV=3;tr|Q5U0A0|Q5U0A0_HUMAN Proteasome subunit alpha type OS=Homo sapi	A0A109NGN6	Proteasome subunit alpha type (EC 3.4.25.1)		3	9	9	51.5	26.411	231180000	272080000	193220000	263870000	164850000	307260000
tr|A0A140CZL5|A0A140CZL5_HUMAN;tr|Q05DJ2|Q05DJ2_HUMAN;tr|J3QSB7|J3QSB7_HUMAN;tr|A0A140CZL4|A0A140CZL4_HUMAN;tr|A0A384ME80|A0A384ME80_HUMAN;sp|Q13126|MTAP_HUMAN;tr|B4DUC8|B4DUC8_HUMAN;tr|A0A140CZL6|A0A140CZL6_HUMAN;tr|Q6FHT1|Q6FHT1_HUMAN;tr|Q6FHP1|Q6FHP1_HUMAN;tr|F2Z2F3|F2Z2F3_HUMAN;tr|Q8WV80|Q8WV80_HUMAN;tr|F8WES2|F8WES2_HUMAN;tr|Q9NRK7|Q9NRK7_HUMAN;tr|J3KRN1|J3KRN1_HUMAN	tr|A0A140CZL5|A0A140CZL5_HUMAN;tr|Q05DJ2|Q05DJ2_HUMAN;tr|J3QSB7|J3QSB7_HUMAN;tr|A0A140CZL4|A0A140CZL4_HUMAN;tr|A0A384ME80|A0A384ME80_HUMAN;sp|Q13126|MTAP_HUMAN;tr|B4DUC8|B4DUC8_HUMAN;tr|A0A140CZL6|A0A140CZL6_HUMAN;tr|Q6FHT1|Q6FHT1_HUMAN;tr|Q6FHP1|Q6FHP1_HUMAN;tr|F2Z2F3|F2Z2F3_HUMAN;tr|Q8WV80|Q8WV80_HUMAN	tr|A0A140CZL5|A0A140CZL5_HUMAN Purine nucleoside phosphorylase OS=Homo sapiens OX=9606 GN=MTAP-ANRIL fusion PE=2 SV=1;tr|Q05DJ2|Q05DJ2_HUMAN Purine nucleoside phosphorylase OS=Homo sapiens OX=9606 GN=MTAP PE=2 SV=1;tr|J3QSB7|J3QSB7_HUMAN Purine nucleoside	A0A140CZL5	Purine nucleoside phosphorylase (PNP) (EC 2.4.2.1)	MTAP-ANRIL	15	4	4	29.2	25.629	68385000	NaN	21993000	21835000	15967000	NaN
tr|A0A140T9K6|A0A140T9K6_HUMAN;sp|P25106|ACKR3_HUMAN	tr|A0A140T9K6|A0A140T9K6_HUMAN;sp|P25106|ACKR3_HUMAN	tr|A0A140T9K6|A0A140T9K6_HUMAN Atypical chemokine receptor 3 (Fragment) OS=Homo sapiens OX=9606 GN=ACKR3 PE=1 SV=2;sp|P25106|ACKR3_HUMAN Atypical chemokine receptor 3 OS=Homo sapiens OX=9606 GN=ACKR3 PE=1 SV=3	A0A140T9K6	Atypical chemokine receptor 3 (Fragment)	ACKR3	2	1	1	6.2	24.166	NaN	NaN	NaN	NaN	NaN	3762100
tr|A0A140VJE3|A0A140VJE3_HUMAN;sp|P50579|MAP2_HUMAN;tr|F8VRR3|F8VRR3_HUMAN;tr|F8VQZ7|F8VQZ7_HUMAN;tr|Q96B43|Q96B43_HUMAN;tr|G3V1U3|G3V1U3_HUMAN;tr|B3KWL6|B3KWL6_HUMAN;tr|F8VSC4|F8VSC4_HUMAN;tr|F8VZX9|F8VZX9_HUMAN;tr|F8VY03|F8VY03_HUMAN	tr|A0A140VJE3|A0A140VJE3_HUMAN;sp|P50579|MAP2_HUMAN;tr|F8VRR3|F8VRR3_HUMAN;tr|F8VQZ7|F8VQZ7_HUMAN;tr|Q96B43|Q96B43_HUMAN;tr|G3V1U3|G3V1U3_HUMAN;tr|B3KWL6|B3KWL6_HUMAN	tr|A0A140VJE3|A0A140VJE3_HUMAN Methionine aminopeptidase 2 OS=Homo sapiens OX=9606 GN=METAP2 PE=2 SV=1;sp|P50579|MAP2_HUMAN Methionine aminopeptidase 2 OS=Homo sapiens OX=9606 GN=METAP2 PE=1 SV=1;tr|F8VRR3|F8VRR3_HUMAN Methionine aminopeptidase 2 OS=Homo s	A0A140VJE3	Methionine aminopeptidase 2 (MAP 2) (MetAP 2) (EC 3.4.11.18) (Initiation factor 2-associated 67 kDa glycoprotein) (Peptidase M) (p67) (p67eIF2)	METAP2	10	6	6	20.3	52.891	49334000	30502000	32384000	NaN	16358000	38711000
tr|A0A140VJE4|A0A140VJE4_HUMAN;sp|P54802|ANAG_HUMAN;tr|Q14769|Q14769_HUMAN;tr|Q59FD0|Q59FD0_HUMAN;tr|A0A286RZ40|A0A286RZ40_HUMAN;tr|K7ENX5|K7ENX5_HUMAN	tr|A0A140VJE4|A0A140VJE4_HUMAN;sp|P54802|ANAG_HUMAN;tr|Q14769|Q14769_HUMAN;tr|Q59FD0|Q59FD0_HUMAN	tr|A0A140VJE4|A0A140VJE4_HUMAN Testicular tissue protein Li 18 OS=Homo sapiens OX=9606 PE=2 SV=1;sp|P54802|ANAG_HUMAN Alpha-N-acetylglucosaminidase OS=Homo sapiens OX=9606 GN=NAGLU PE=1 SV=2;tr|Q14769|Q14769_HUMAN Alpha-N-acetylglucosaminidase OS=Homo sapi	A0A140VJE4	Testicular tissue protein Li 18		6	12	12	25.7	82.265	34369000	58952000	33364000	92411000	100530000	54205000
tr|A0A140VJF4|A0A140VJF4_HUMAN;sp|P53004|BIEA_HUMAN	tr|A0A140VJF4|A0A140VJF4_HUMAN;sp|P53004|BIEA_HUMAN	tr|A0A140VJF4|A0A140VJF4_HUMAN Biliverdin reductase A OS=Homo sapiens OX=9606 PE=2 SV=1;sp|P53004|BIEA_HUMAN Biliverdin reductase A OS=Homo sapiens OX=9606 GN=BLVRA PE=1 SV=2	A0A140VJF4	Biliverdin reductase A (BVR A) (EC 1.3.1.24)		2	3	3	12.2	33.428	16175000	NaN	13207000	13249000	NaN	NaN
tr|A0A140VJG8|A0A140VJG8_HUMAN;sp|P21964|COMT_HUMAN;tr|B8XPJ7|B8XPJ7_HUMAN;tr|B8XPJ8|B8XPJ8_HUMAN;tr|E7EMS6|E7EMS6_HUMAN;tr|E7EUU8|E7EUU8_HUMAN;tr|F8WBW9|F8WBW9_HUMAN;tr|A0A4D6GI41|A0A4D6GI41_HUMAN;tr|A0A4D6GKQ6|A0A4D6GKQ6_HUMAN;tr|H7BZ45|H7BZ45_HUMAN;tr|F2WW53|F2WW53_HUMAN;tr|A0A4D6GL81|A0A4D6GL81_HUMAN;tr|A0A4D6GKX6|A0A4D6GKX6_HUMAN;tr|A0A4D6GIW7|A0A4D6GIW7_HUMAN;tr|A0A4D6GIL3|A0A4D6GIL3_HUMAN;…	tr|A0A140VJG8|A0A140VJG8_HUMAN;sp|P21964|COMT_HUMAN;tr|B8XPJ7|B8XPJ7_HUMAN;tr|B8XPJ8|B8XPJ8_HUMAN;tr|E7EMS6|E7EMS6_HUMAN;tr|E7EUU8|E7EUU8_HUMAN	tr|A0A140VJG8|A0A140VJG8_HUMAN Catechol O-methyltransferase OS=Homo sapiens OX=9606 PE=2 SV=1;sp|P21964|COMT_HUMAN Catechol O-methyltransferase OS=Homo sapiens OX=9606 GN=COMT PE=1 SV=2;tr|B8XPJ7|B8XPJ7_HUMAN Catechol O-methyltransferase OS=Homo sapiens OX	A0A140VJG8	Catechol O-methyltransferase (EC 2.1.1.6)		20	16	13	69.7	30.037	218360000	301540000	307630000	437860000	402230000	368940000
tr|A0A140VJJ2|A0A140VJJ2_HUMAN;sp|P10768|ESTD_HUMAN;tr|X6RA14|X6RA14_HUMAN;tr|H7BZT7|H7BZT7_HUMAN;tr|U3KQT1|U3KQT1_HUMAN	tr|A0A140VJJ2|A0A140VJJ2_HUMAN;sp|P10768|ESTD_HUMAN;tr|X6RA14|X6RA14_HUMAN;tr|H7BZT7|H7BZT7_HUMAN;tr|U3KQT1|U3KQT1_HUMAN	tr|A0A140VJJ2|A0A140VJJ2_HUMAN S-formylglutathione hydrolase OS=Homo sapiens OX=9606 GN=ESD PE=2 SV=1;sp|P10768|ESTD_HUMAN S-formylglutathione hydrolase OS=Homo sapiens OX=9606 GN=ESD PE=1 SV=2;tr|X6RA14|X6RA14_HUMAN S-formylglutathione hydrolase OS=Homo s	A0A140VJJ2	S-formylglutathione hydrolase (EC 3.1.2.12)	ESD	5	10	10	46.8	31.462	219570000	50061000	74677000	76856000	54717000	62990000
tr|A0A140VJJ6|A0A140VJJ6_HUMAN;tr|C9JEU5|C9JEU5_HUMAN;sp|P02679|FIBG_HUMAN;tr|C9JC84|C9JC84_HUMAN	tr|A0A140VJJ6|A0A140VJJ6_HUMAN;tr|C9JEU5|C9JEU5_HUMAN;sp|P02679|FIBG_HUMAN;tr|C9JC84|C9JC84_HUMAN	tr|A0A140VJJ6|A0A140VJJ6_HUMAN Testicular tissue protein Li 70 OS=Homo sapiens OX=9606 PE=2 SV=1;tr|C9JEU5|C9JEU5_HUMAN Fibrinogen gamma chain OS=Homo sapiens OX=9606 GN=FGG PE=1 SV=1;sp|P02679|FIBG_HUMAN Fibrinogen gamma chain OS=Homo sapiens OX=9606 GN=F	A0A140VJJ6	Testicular tissue protein Li 70		4	1	1	2.1	49.496	NaN	NaN	NaN	NaN	19537000	NaN
tr|A0A140VJK1|A0A140VJK1_HUMAN;sp|O76003|GLRX3_HUMAN	tr|A0A140VJK1|A0A140VJK1_HUMAN;sp|O76003|GLRX3_HUMAN	tr|A0A140VJK1|A0A140VJK1_HUMAN Testicular tissue protein Li 75 OS=Homo sapiens OX=9606 PE=2 SV=1;sp|O76003|GLRX3_HUMAN Glutaredoxin-3 OS=Homo sapiens OX=9606 GN=GLRX3 PE=1 SV=2	A0A140VJK1	Testicular tissue protein Li 75		2	8	8	29.6	37.432	46579000	NaN	NaN	15132000	15839000	14926000
tr|A0A140VJK2|A0A140VJK2_HUMAN;tr|Q53T76|Q53T76_HUMAN;tr|A8K1Z2|A8K1Z2_HUMAN;sp|P43304|GPDM_HUMAN;tr|B7Z601|B7Z601_HUMAN;tr|Q8WUQ0|Q8WUQ0_HUMAN;tr|F5GYK7|F5GYK7_HUMAN;tr|A0A0S2Z3S0|A0A0S2Z3S0_HUMAN	tr|A0A140VJK2|A0A140VJK2_HUMAN;tr|Q53T76|Q53T76_HUMAN;tr|A8K1Z2|A8K1Z2_HUMAN;sp|P43304|GPDM_HUMAN;tr|B7Z601|B7Z601_HUMAN	tr|A0A140VJK2|A0A140VJK2_HUMAN Glycerol-3-phosphate dehydrogenase OS=Homo sapiens OX=9606 PE=2 SV=1;tr|Q53T76|Q53T76_HUMAN Glycerol-3-phosphate dehydrogenase (Fragment) OS=Homo sapiens OX=9606 GN=GPD2 PE=3 SV=1;tr|A8K1Z2|A8K1Z2_HUMAN Glycerol-3-phosphate d	A0A140VJK2	Glycerol-3-phosphate dehydrogenase (EC 1.1.5.3)		8	28	28	44.4	80.833	134120000	298280000	199650000	237850000	220900000	224450000
tr|A0A140VJL0|A0A140VJL0_HUMAN;sp|Q6NVY1|HIBCH_HUMAN;tr|B9A058|B9A058_HUMAN;tr|F8W8A6|F8W8A6_HUMAN;tr|H7C126|H7C126_HUMAN;tr|H7C1A5|H7C1A5_HUMAN;tr|B8ZZZ0|B8ZZZ0_HUMAN;tr|H7C400|H7C400_HUMAN;tr|H7BYI7|H7BYI7_HUMAN	tr|A0A140VJL0|A0A140VJL0_HUMAN;sp|Q6NVY1|HIBCH_HUMAN;tr|B9A058|B9A058_HUMAN	tr|A0A140VJL0|A0A140VJL0_HUMAN 3-hydroxyisobutyryl-CoA hydrolase, mitochondrial OS=Homo sapiens OX=9606 PE=2 SV=1;sp|Q6NVY1|HIBCH_HUMAN 3-hydroxyisobutyryl-CoA hydrolase, mitochondrial OS=Homo sapiens OX=9606 GN=HIBCH PE=1 SV=2;tr|B9A058|B9A058_HUMAN 3-hyd	A0A140VJL0	3-hydroxyisobutyryl-CoA hydrolase, mitochondrial (EC 3.1.2.4) (3-hydroxyisobutyryl-coenzyme A hydrolase)		9	10	10	28.5	43.482	75910000	86735000	59810000	193570000	151820000	94527000
tr|A0A140VJL6|A0A140VJL6_HUMAN;sp|Q2TAA2|IAH1_HUMAN;tr|F8WF34|F8WF34_HUMAN;tr|C9JDY4|C9JDY4_HUMAN;tr|C9J5J2|C9J5J2_HUMAN;tr|C9JE02|C9JE02_HUMAN;tr|H7C5G1|H7C5G1_HUMAN;tr|Q6NVV8|Q6NVV8_HUMAN;tr|Q6PCA9|Q6PCA9_HUMAN;tr|Q05D21|Q05D21_HUMAN	tr|A0A140VJL6|A0A140VJL6_HUMAN;sp|Q2TAA2|IAH1_HUMAN;tr|F8WF34|F8WF34_HUMAN;tr|C9JDY4|C9JDY4_HUMAN;tr|C9J5J2|C9J5J2_HUMAN;tr|C9JE02|C9JE02_HUMAN;tr|H7C5G1|H7C5G1_HUMAN;tr|Q6NVV8|Q6NVV8_HUMAN;tr|Q6PCA9|Q6PCA9_HUMAN;tr|Q05D21|Q05D21_HUMAN	tr|A0A140VJL6|A0A140VJL6_HUMAN Testicular tissue protein Li 92 OS=Homo sapiens OX=9606 PE=2 SV=1;sp|Q2TAA2|IAH1_HUMAN Isoamyl acetate-hydrolyzing esterase 1 homolog OS=Homo sapiens OX=9606 GN=IAH1 PE=1 SV=1;tr|F8WF34|F8WF34_HUMAN Isoamyl acetate-hydrolyzin	A0A140VJL6	Testicular tissue protein Li 92		10	2	2	16.1	27.598	17817000	NaN	NaN	NaN	NaN	NaN
tr|A0A140VJQ4|A0A140VJQ4_HUMAN;sp|P04181|OAT_HUMAN;tr|Q59HE2|Q59HE2_HUMAN	tr|A0A140VJQ4|A0A140VJQ4_HUMAN;sp|P04181|OAT_HUMAN;tr|Q59HE2|Q59HE2_HUMAN	tr|A0A140VJQ4|A0A140VJQ4_HUMAN Testicular tissue protein Li 130 OS=Homo sapiens OX=9606 PE=2 SV=1;sp|P04181|OAT_HUMAN Ornithine aminotransferase, mitochondrial OS=Homo sapiens OX=9606 GN=OAT PE=1 SV=1;tr|Q59HE2|Q59HE2_HUMAN Ornithine aminotransferase varia	A0A140VJQ4	Testicular tissue protein Li 130		3	18	18	56.5	48.534	495250000	968870000	501610000	777830000	782130000	413210000
tr|A0A140VJS3|A0A140VJS3_HUMAN;sp|P62195|PRS8_HUMAN;tr|Q59GS3|Q59GS3_HUMAN;tr|J3QQM1|J3QQM1_HUMAN;tr|J3QSA9|J3QSA9_HUMAN;tr|J3KRP2|J3KRP2_HUMAN;tr|J3QLH6|J3QLH6_HUMAN;tr|J3QRW1|J3QRW1_HUMAN;tr|J3QSE0|J3QSE0_HUMAN;tr|J3QRR3|J3QRR3_HUMAN;tr|J3KTQ9|J3KTQ9_HUMAN;tr|B2R8F2|B2R8F2_HUMAN;tr|A0A090N8G2|A0A090N8G2_HUMAN;sp|Q8NB90|AFG2H_HUMAN	tr|A0A140VJS3|A0A140VJS3_HUMAN;sp|P62195|PRS8_HUMAN;tr|Q59GS3|Q59GS3_HUMAN;tr|J3QQM1|J3QQM1_HUMAN;tr|J3QSA9|J3QSA9_HUMAN;tr|J3KRP2|J3KRP2_HUMAN	tr|A0A140VJS3|A0A140VJS3_HUMAN Testicular tissue protein Li 149 OS=Homo sapiens OX=9606 PE=2 SV=1;sp|P62195|PRS8_HUMAN 26S proteasome regulatory subunit 8 OS=Homo sapiens OX=9606 GN=PSMC5 PE=1 SV=1;tr|Q59GS3|Q59GS3_HUMAN Proteasome 26S ATPase subunit 5 var	A0A140VJS3	Testicular tissue protein Li 149		14	19	19	54.9	45.626	286020000	250030000	191580000	211930000	178260000	207020000
tr|A0A140VJS6|A0A140VJS6_HUMAN;sp|P49721|PSB2_HUMAN;tr|Q59FJ0|Q59FJ0_HUMAN;tr|B7Z478|B7Z478_HUMAN	tr|A0A140VJS6|A0A140VJS6_HUMAN;sp|P49721|PSB2_HUMAN;tr|Q59FJ0|Q59FJ0_HUMAN	tr|A0A140VJS6|A0A140VJS6_HUMAN Proteasome subunit beta OS=Homo sapiens OX=9606 PE=2 SV=1;sp|P49721|PSB2_HUMAN Proteasome subunit beta type-2 OS=Homo sapiens OX=9606 GN=PSMB2 PE=1 SV=1;tr|Q59FJ0|Q59FJ0_HUMAN Proteasome subunit beta (Fragment) OS=Homo sapien	A0A140VJS6	Proteasome subunit beta (EC 3.4.25.1)		4	5	4	27.9	22.836	62976000	53078000	39393000	40016000	26929000	67362000
tr|A0A140VJT8|A0A140VJT8_HUMAN;sp|P13489|RINI_HUMAN;tr|A0A024RC87|A0A024RC87_HUMAN;tr|E9PIM9|E9PIM9_HUMAN;tr|H0YCR7|H0YCR7_HUMAN;tr|E9PMJ3|E9PMJ3_HUMAN;tr|E9PLZ3|E9PLZ3_HUMAN;tr|E9PIK5|E9PIK5_HUMAN;tr|E9PMN0|E9PMN0_HUMAN;tr|E9PMA9|E9PMA9_HUMAN;tr|E9PR82|E9PR82_HUMAN;tr|E9PMI1|E9PMI1_HUMAN	tr|A0A140VJT8|A0A140VJT8_HUMAN;sp|P13489|RINI_HUMAN;tr|A0A024RC87|A0A024RC87_HUMAN	tr|A0A140VJT8|A0A140VJT8_HUMAN Testicular tissue protein Li 164 OS=Homo sapiens OX=9606 PE=2 SV=1;sp|P13489|RINI_HUMAN Ribonuclease inhibitor OS=Homo sapiens OX=9606 GN=RNH1 PE=1 SV=2;tr|A0A024RC87|A0A024RC87_HUMAN Ribonuclease/angiogenin inhibitor 1, isof	A0A140VJT8	Testicular tissue protein Li 164		12	25	25	79.8	49.973	1311200000	1201800000	619540000	684490000	470040000	1075700000
tr|A0A140VJU5|A0A140VJU5_HUMAN;sp|Q9Y371|SHLB1_HUMAN;tr|A0A087WW40|A0A087WW40_HUMAN	tr|A0A140VJU5|A0A140VJU5_HUMAN;sp|Q9Y371|SHLB1_HUMAN;tr|A0A087WW40|A0A087WW40_HUMAN	tr|A0A140VJU5|A0A140VJU5_HUMAN SH3-domain GRB2-like endophilin B1, isoform CRA_a OS=Homo sapiens OX=9606 GN=SH3GLB1 PE=2 SV=1;sp|Q9Y371|SHLB1_HUMAN Endophilin-B1 OS=Homo sapiens OX=9606 GN=SH3GLB1 PE=1 SV=1;tr|A0A087WW40|A0A087WW40_HUMAN Endophilin-B1 OS=H	A0A140VJU5	SH3-domain GRB2-like endophilin B1, isoform CRA_a (Testicular tissue protein Li 172)	SH3GLB1	3	7	6	18.1	40.796	32844000	31538000	24919000	17546000	15889000	21653000
tr|A0A140VJW5|A0A140VJW5_HUMAN;sp|P14868|SYDC_HUMAN;tr|D3DP78|D3DP78_HUMAN;tr|Q53T60|Q53T60_HUMAN;tr|H7BZ35|H7BZ35_HUMAN;tr|Q53R85|Q53R85_HUMAN;tr|C9J7S3|C9J7S3_HUMAN;tr|C9JLC1|C9JLC1_HUMAN;tr|H7C278|H7C278_HUMAN;tr|C9JQM9|C9JQM9_HUMAN	tr|A0A140VJW5|A0A140VJW5_HUMAN;sp|P14868|SYDC_HUMAN;tr|D3DP78|D3DP78_HUMAN;tr|Q53T60|Q53T60_HUMAN;tr|H7BZ35|H7BZ35_HUMAN	tr|A0A140VJW5|A0A140VJW5_HUMAN Testicular tissue protein Li 192 OS=Homo sapiens OX=9606 PE=2 SV=1;sp|P14868|SYDC_HUMAN Aspartate--tRNA ligase, cytoplasmic OS=Homo sapiens OX=9606 GN=DARS PE=1 SV=2;tr|D3DP78|D3DP78_HUMAN Aspartyl-tRNA synthetase, isoform CR	A0A140VJW5	Testicular tissue protein Li 192		10	24	24	54.1	57.136	319740000	180060000	254670000	120270000	116210000	229190000
tr|A0A140VJX1|A0A140VJX1_HUMAN;sp|P24752|THIL_HUMAN;tr|H0YEL7|H0YEL7_HUMAN;tr|E9PRQ6|E9PRQ6_HUMAN;tr|E9PKF3|E9PKF3_HUMAN	tr|A0A140VJX1|A0A140VJX1_HUMAN;sp|P24752|THIL_HUMAN	tr|A0A140VJX1|A0A140VJX1_HUMAN Testicular tissue protein Li 198 OS=Homo sapiens OX=9606 PE=2 SV=1;sp|P24752|THIL_HUMAN Acetyl-CoA acetyltransferase, mitochondrial OS=Homo sapiens OX=9606 GN=ACAT1 PE=1 SV=1	A0A140VJX1	Testicular tissue protein Li 198		5	31	31	77	45.199	897870000	1739600000	1203700000	1613200000	1260000000	978990000
tr|A0A140VJX3|A0A140VJX3_HUMAN;sp|P25325|THTM_HUMAN;tr|Q2VEU1|Q2VEU1_HUMAN;tr|B1AH49|B1AH49_HUMAN;tr|Q59HD5|Q59HD5_HUMAN;tr|Q2VEU0|Q2VEU0_HUMAN	tr|A0A140VJX3|A0A140VJX3_HUMAN;sp|P25325|THTM_HUMAN;tr|Q2VEU1|Q2VEU1_HUMAN;tr|B1AH49|B1AH49_HUMAN;tr|Q59HD5|Q59HD5_HUMAN	tr|A0A140VJX3|A0A140VJX3_HUMAN Sulfurtransferase OS=Homo sapiens OX=9606 PE=2 SV=1;sp|P25325|THTM_HUMAN 3-mercaptopyruvate sulfurtransferase OS=Homo sapiens OX=9606 GN=MPST PE=1 SV=3;tr|Q2VEU1|Q2VEU1_HUMAN Mercaptopyruvate sulfurtransferase variant (Fragme	A0A140VJX3	Sulfurtransferase		6	6	6	28.6	33.178	41876000	37408000	19750000	32666000	43823000	NaN
tr|A0A140VJY7|A0A140VJY7_HUMAN;sp|Q9BRA2|TXD17_HUMAN;tr|I3L0K2|I3L0K2_HUMAN;tr|I3L3M7|I3L3M7_HUMAN;tr|I3L2R6|I3L2R6_HUMAN	tr|A0A140VJY7|A0A140VJY7_HUMAN;sp|Q9BRA2|TXD17_HUMAN;tr|I3L0K2|I3L0K2_HUMAN;tr|I3L3M7|I3L3M7_HUMAN;tr|I3L2R6|I3L2R6_HUMAN	tr|A0A140VJY7|A0A140VJY7_HUMAN Testicular tissue protein Li 214 OS=Homo sapiens OX=9606 PE=2 SV=1;sp|Q9BRA2|TXD17_HUMAN Thioredoxin domain-containing protein 17 OS=Homo sapiens OX=9606 GN=TXNDC17 PE=1 SV=1;tr|I3L0K2|I3L0K2_HUMAN Thioredoxin domain-containi	A0A140VJY7	Testicular tissue protein Li 214		5	2	2	18.7	13.941	NaN	43450000	NaN	34042000	19492000	44177000
tr|A0A140VJZ1|A0A140VJZ1_HUMAN;sp|P45974|UBP5_HUMAN;tr|F5H571|F5H571_HUMAN	tr|A0A140VJZ1|A0A140VJZ1_HUMAN;sp|P45974|UBP5_HUMAN	tr|A0A140VJZ1|A0A140VJZ1_HUMAN Ubiquitin carboxyl-terminal hydrolase OS=Homo sapiens OX=9606 PE=2 SV=1;sp|P45974|UBP5_HUMAN Ubiquitin carboxyl-terminal hydrolase 5 OS=Homo sapiens OX=9606 GN=USP5 PE=1 SV=2	A0A140VJZ1	Ubiquitin carboxyl-terminal hydrolase (EC 3.4.19.12)		3	12	12	20.7	95.785	139160000	NaN	63685000	65411000	30256000	67574000
tr|A0A140VK11|A0A140VK11_HUMAN;sp|Q9H078|CLPB_HUMAN;tr|H0YGM0|H0YGM0_HUMAN;tr|Q7Z777|Q7Z777_HUMAN;tr|A0A2R8Y602|A0A2R8Y602_HUMAN;tr|A0A2U3TZY2|A0A2U3TZY2_HUMAN;tr|A0A2R8YDH5|A0A2R8YDH5_HUMAN;tr|F5H7A5|F5H7A5_HUMAN	tr|A0A140VK11|A0A140VK11_HUMAN;sp|Q9H078|CLPB_HUMAN;tr|H0YGM0|H0YGM0_HUMAN;tr|Q7Z777|Q7Z777_HUMAN;tr|A0A2R8Y602|A0A2R8Y602_HUMAN;tr|A0A2U3TZY2|A0A2U3TZY2_HUMAN	tr|A0A140VK11|A0A140VK11_HUMAN ClpB caseinolytic peptidase B homolog (E. coli), isoform CRA_a OS=Homo sapiens OX=9606 GN=CLPB PE=2 SV=1;sp|Q9H078|CLPB_HUMAN Caseinolytic peptidase B protein homolog OS=Homo sapiens OX=9606 GN=CLPB PE=1 SV=1;tr|H0YGM0|H0YGM0	A0A140VK11	ClpB caseinolytic peptidase B homolog (E. coli), isoform CRA_a (Testicular secretory protein Li 11)	CLPB	8	3	3	4.7	78.728	NaN	NaN	NaN	14106000	14403000	NaN
tr|A0A140VK12|A0A140VK12_HUMAN;sp|Q9UBF2|COPG2_HUMAN;tr|B3KND4|B3KND4_HUMAN;tr|Q9H9B7|Q9H9B7_HUMAN;tr|Q9NUP3|Q9NUP3_HUMAN;tr|Q9H279|Q9H279_HUMAN	tr|A0A140VK12|A0A140VK12_HUMAN;sp|Q9UBF2|COPG2_HUMAN;tr|B3KND4|B3KND4_HUMAN;tr|Q9H9B7|Q9H9B7_HUMAN;tr|Q9NUP3|Q9NUP3_HUMAN	tr|A0A140VK12|A0A140VK12_HUMAN Coatomer subunit gamma OS=Homo sapiens OX=9606 PE=2 SV=1;sp|Q9UBF2|COPG2_HUMAN Coatomer subunit gamma-2 OS=Homo sapiens OX=9606 GN=COPG2 PE=1 SV=1;tr|B3KND4|B3KND4_HUMAN Coatomer subunit gamma OS=Homo sapiens OX=9606 PE=2 SV=	A0A140VK12	Coatomer subunit gamma		6	8	4	11.4	97.621	258550000	NaN	10911000	9497300	NaN	NaN
tr|A0A140VK13|A0A140VK13_HUMAN;sp|P23786|CPT2_HUMAN;tr|A0A1B0GVF3|A0A1B0GVF3_HUMAN;tr|Q53G79|Q53G79_HUMAN;tr|A0A1B0GTB8|A0A1B0GTB8_HUMAN;tr|A0A1B0GWC0|A0A1B0GWC0_HUMAN;tr|A0A1B0GV75|A0A1B0GV75_HUMAN;tr|A0A1B0GTM0|A0A1B0GTM0_HUMAN	tr|A0A140VK13|A0A140VK13_HUMAN;sp|P23786|CPT2_HUMAN;tr|A0A1B0GVF3|A0A1B0GVF3_HUMAN;tr|Q53G79|Q53G79_HUMAN;tr|A0A1B0GTB8|A0A1B0GTB8_HUMAN;tr|A0A1B0GWC0|A0A1B0GWC0_HUMAN;tr|A0A1B0GV75|A0A1B0GV75_HUMAN	tr|A0A140VK13|A0A140VK13_HUMAN Testicular secretory protein Li 13 OS=Homo sapiens OX=9606 PE=2 SV=1;sp|P23786|CPT2_HUMAN Carnitine O-palmitoyltransferase 2, mitochondrial OS=Homo sapiens OX=9606 GN=CPT2 PE=1 SV=2;tr|A0A1B0GVF3|A0A1B0GVF3_HUMAN Carnitine O-	A0A140VK13	Testicular secretory protein Li 13		8	10	10	18.2	73.776	24585000	37086000	31414000	49467000	58623000	27737000
tr|A0A140VK27|A0A140VK27_HUMAN;sp|P09960|LKHA4_HUMAN;tr|B4DVZ8|B4DVZ8_HUMAN;tr|Q59ES1|Q59ES1_HUMAN;tr|B4DEH5|B4DEH5_HUMAN;tr|Q49AK0|Q49AK0_HUMAN	tr|A0A140VK27|A0A140VK27_HUMAN;sp|P09960|LKHA4_HUMAN;tr|B4DVZ8|B4DVZ8_HUMAN;tr|Q59ES1|Q59ES1_HUMAN	tr|A0A140VK27|A0A140VK27_HUMAN Leukotriene A(4) hydrolase OS=Homo sapiens OX=9606 PE=2 SV=1;sp|P09960|LKHA4_HUMAN Leukotriene A-4 hydrolase OS=Homo sapiens OX=9606 GN=LTA4H PE=1 SV=2;tr|B4DVZ8|B4DVZ8_HUMAN Leukotriene A(4) hydrolase OS=Homo sapiens OX=9606	A0A140VK27	Leukotriene A(4) hydrolase (LTA-4 hydrolase) (EC 3.3.2.6)		6	10	10	22.6	69.284	65183000	NaN	22304000	32547000	23352000	30555000
tr|A0A140VK29|A0A140VK29_HUMAN;sp|Q9HCC0|MCCB_HUMAN;tr|D6R9R1|D6R9R1_HUMAN;tr|D6RDF7|D6RDF7_HUMAN;tr|A0A0S2Z5R4|A0A0S2Z5R4_HUMAN;tr|A0A0G2JM88|A0A0G2JM88_HUMAN;tr|D6RD67|D6RD67_HUMAN;tr|B3KR24|B3KR24_HUMAN	tr|A0A140VK29|A0A140VK29_HUMAN;sp|Q9HCC0|MCCB_HUMAN	tr|A0A140VK29|A0A140VK29_HUMAN Testicular secretory protein Li 29 OS=Homo sapiens OX=9606 PE=2 SV=1;sp|Q9HCC0|MCCB_HUMAN Methylcrotonoyl-CoA carboxylase beta chain, mitochondrial OS=Homo sapiens OX=9606 GN=MCCC2 PE=1 SV=1	A0A140VK29	Testicular secretory protein Li 29		8	13	13	31.4	61.332	59031000	108930000	56393000	125720000	118010000	95175000
tr|A0A140VK39|A0A140VK39_HUMAN;sp|Q9Y570|PPME1_HUMAN	tr|A0A140VK39|A0A140VK39_HUMAN;sp|Q9Y570|PPME1_HUMAN	tr|A0A140VK39|A0A140VK39_HUMAN Protein phosphatase methylesterase 1 OS=Homo sapiens OX=9606 PE=2 SV=1;sp|Q9Y570|PPME1_HUMAN Protein phosphatase methylesterase 1 OS=Homo sapiens OX=9606 GN=PPME1 PE=1 SV=3	A0A140VK39	Protein phosphatase methylesterase 1 (PME-1) (EC 3.1.1.-)		2	2	2	5.4	42.315	NaN	6782700	NaN	NaN	NaN	NaN
tr|A0A140VK44|A0A140VK44_HUMAN;sp|P60900|PSA6_HUMAN;tr|G3V5Z7|G3V5Z7_HUMAN;tr|G3V295|G3V295_HUMAN;tr|G3V3I1|G3V3I1_HUMAN;tr|G3V3U4|G3V3U4_HUMAN;tr|Q9BZ93|Q9BZ93_HUMAN;tr|Q59F72|Q59F72_HUMAN;tr|G3V4S5|G3V4S5_HUMAN;tr|G3V2S7|G3V2S7_HUMAN;tr|H0YJC4|H0YJC4_HUMAN	tr|A0A140VK44|A0A140VK44_HUMAN;sp|P60900|PSA6_HUMAN;tr|G3V5Z7|G3V5Z7_HUMAN;tr|G3V295|G3V295_HUMAN;tr|G3V3I1|G3V3I1_HUMAN	tr|A0A140VK44|A0A140VK44_HUMAN Proteasome subunit alpha type OS=Homo sapiens OX=9606 PE=2 SV=1;sp|P60900|PSA6_HUMAN Proteasome subunit alpha type-6 OS=Homo sapiens OX=9606 GN=PSMA6 PE=1 SV=1;tr|G3V5Z7|G3V5Z7_HUMAN Proteasome subunit alpha type OS=Homo sapi	A0A140VK44	Proteasome subunit alpha type (EC 3.4.25.1)		11	13	13	56.5	27.399	375200000	408730000	338600000	340890000	303650000	372880000
tr|A0A140VK46|A0A140VK46_HUMAN;sp|P28070|PSB4_HUMAN;tr|B4DFL3|B4DFL3_HUMAN	tr|A0A140VK46|A0A140VK46_HUMAN;sp|P28070|PSB4_HUMAN	tr|A0A140VK46|A0A140VK46_HUMAN Proteasome subunit beta OS=Homo sapiens OX=9606 PE=2 SV=1;sp|P28070|PSB4_HUMAN Proteasome subunit beta type-4 OS=Homo sapiens OX=9606 GN=PSMB4 PE=1 SV=4	A0A140VK46	Proteasome subunit beta (EC 3.4.25.1)		3	8	8	47.3	29.204	141710000	244180000	133830000	102640000	101410000	148500000
tr|A0A140VK49|A0A140VK49_HUMAN;sp|Q7KZF4|SND1_HUMAN;tr|B2R5U1|B2R5U1_HUMAN;tr|Q59FF0|Q59FF0_HUMAN;tr|B4E299|B4E299_HUMAN;tr|B3KU67|B3KU67_HUMAN;tr|H7C597|H7C597_HUMAN	tr|A0A140VK49|A0A140VK49_HUMAN;sp|Q7KZF4|SND1_HUMAN;tr|B2R5U1|B2R5U1_HUMAN;tr|Q59FF0|Q59FF0_HUMAN;tr|B4E299|B4E299_HUMAN;tr|B3KU67|B3KU67_HUMAN	tr|A0A140VK49|A0A140VK49_HUMAN Staphylococcal nuclease domain-containing protein OS=Homo sapiens OX=9606 GN=SND1 PE=2 SV=1;sp|Q7KZF4|SND1_HUMAN Staphylococcal nuclease domain-containing protein 1 OS=Homo sapiens OX=9606 GN=SND1 PE=1 SV=1;tr|B2R5U1|B2R5U1_H	A0A140VK49	Staphylococcal nuclease domain-containing protein (EC 3.1.31.1)	SND1	7	51	18	59.6	102	1029100000	783750000	890150000	703900000	786110000	1185700000
tr|A0A140VK53|A0A140VK53_HUMAN;sp|Q9UQ35|SRRM2_HUMAN;tr|O60382|O60382_HUMAN;tr|A0AUK8|A0AUK8_HUMAN;tr|Q05BI2|Q05BI2_HUMAN;tr|Q05CV9|Q05CV9_HUMAN;tr|I3L4D8|I3L4D8_HUMAN;tr|I3L1C0|I3L1C0_HUMAN;tr|I3L0N7|I3L0N7_HUMAN;tr|I3L3Q8|I3L3Q8_HUMAN;tr|A0A087X1W1|A0A087X1W1_HUMAN;tr|I3L1I8|I3L1I8_HUMAN;tr|I3L182|I3L182_HUMAN;tr|Q9UQ39|Q9UQ39_HUMAN	tr|A0A140VK53|A0A140VK53_HUMAN;sp|Q9UQ35|SRRM2_HUMAN;tr|O60382|O60382_HUMAN	tr|A0A140VK53|A0A140VK53_HUMAN Testicular secretory protein Li 53 OS=Homo sapiens OX=9606 PE=2 SV=1;sp|Q9UQ35|SRRM2_HUMAN Serine/arginine repetitive matrix protein 2 OS=Homo sapiens OX=9606 GN=SRRM2 PE=1 SV=2;tr|O60382|O60382_HUMAN KIAA0324 (Fragment) OS=H	A0A140VK53	Testicular secretory protein Li 53		14	19	19	10	299.61	126650000	220940000	226470000	140870000	239860000	353510000
[truncated: 3,453 more rows]
[truncated: 24 more columns]
